# Supplementary material for: Identification and Characterization of Long Noncoding RNAs in Ovine Skeletal Muscle
Source: Animals (Basel). 2018 Jul 23;8(7):127. doi: 10.3390/ani8070127 (PMC6071021; doi:10.3390/ani8070127)
Supplement: Supplementary file 1 [file animals-08-00127-s001.zip]

Archive with 60 entries (50 files):
- supporting imformation/Figure S1.docx
- supporting imformation/Figure S2.docx
- supporting imformation/Figure S3.docx
- supporting imformation/Figure S4.docx
- supporting imformation/Figure S5.docx
- supporting imformation/File.1/
- supporting imformation/File.1/File.1.xlsx
- supporting imformation/File.2/
- supporting imformation/File.2/Assessment results of FastQC in T1/
- supporting imformation/File.2/Assessment results of FastQC in T1/T-1.R1.per_base_quality.png
- supporting imformation/File.2/Assessment results of FastQC in T1/T-1.R1.per_sequence_quality.png
- supporting imformation/File.2/Assessment results of FastQC in T1/T-1.R2.per_base_quality.png
- supporting imformation/File.2/Assessment results of FastQC in T1/T-1.R2.per_sequence_quality.png
- supporting imformation/File.2/Assessment results of FastQC in T2/
- supporting imformation/File.2/Assessment results of FastQC in T2/T-2.R1.per_base_quality.png
- supporting imformation/File.2/Assessment results of FastQC in T2/T-2.R1.per_sequence_quality.png
- supporting imformation/File.2/Assessment results of FastQC in T2/T-2.R2.per_base_quality.png
- supporting imformation/File.2/Assessment results of FastQC in T2/T-2.R2.per_sequence_quality.png
- supporting imformation/File.2/Assessment results of FastQC in T3/
- supporting imformation/File.2/Assessment results of FastQC in T3/T-3.R1.per_base_quality.png
- supporting imformation/File.2/Assessment results of FastQC in T3/T-3.R1.per_sequence_quality.png
- supporting imformation/File.2/Assessment results of FastQC in T3/T-3.R2.per_base_quality.png
- supporting imformation/File.2/Assessment results of FastQC in T3/T-3.R2.per_sequence_quality.png
- supporting imformation/File.2/Assessment results of FastQC in T4/
- supporting imformation/File.2/Assessment results of FastQC in T4/T-4.R1.per_base_quality.png
- supporting imformation/File.2/Assessment results of FastQC in T4/T-4.R1.per_sequence_quality.png
- supporting imformation/File.2/Assessment results of FastQC in T4/T-4.R2.per_base_quality.png
- supporting imformation/File.2/Assessment results of FastQC in T4/T-4.R2.per_sequence_quality.png
- supporting imformation/File.2/Assessment results of FastQC in U1/
- supporting imformation/File.2/Assessment results of FastQC in U1/L-1.R1.per_base_quality.png
- supporting imformation/File.2/Assessment results of FastQC in U1/L-1.R1.per_sequence_quality.png
- supporting imformation/File.2/Assessment results of FastQC in U1/L-1.R2.per_base_quality.png
- supporting imformation/File.2/Assessment results of FastQC in U1/L-1.R2.per_sequence_quality.png
- supporting imformation/File.2/Assessment results of FastQC in U2/
- supporting imformation/File.2/Assessment results of FastQC in U2/L-2.R1.per_base_quality.png
- supporting imformation/File.2/Assessment results of FastQC in U2/L-2.R1.per_sequence_quality.png
- supporting imformation/File.2/Assessment results of FastQC in U2/L-2.R2.per_base_quality.png
- supporting imformation/File.2/Assessment results of FastQC in U2/L-2.R2.per_sequence_quality.png
- supporting imformation/File.2/Assessment results of FastQC in U3/
- supporting imformation/File.2/Assessment results of FastQC in U3/L-3.R1.per_base_quality.png
- supporting imformation/File.2/Assessment results of FastQC in U3/L-3.R1.per_sequence_quality.png
- supporting imformation/File.2/Assessment results of FastQC in U3/L-3.R2.per_base_quality.png
- supporting imformation/File.2/Assessment results of FastQC in U3/L-3.R2.per_sequence_quality.png
- supporting imformation/File.2/Assessment results of FastQC in U4/
- supporting imformation/File.2/Assessment results of FastQC in U4/L-4.R1.per_base_quality.png
- supporting imformation/File.2/Assessment results of FastQC in U4/L-4.R1.per_sequence_quality.png
- supporting imformation/File.2/Assessment results of FastQC in U4/L-4.R2.per_base_quality.png
- supporting imformation/File.2/Assessment results of FastQC in U4/L-4.R2.per_sequence_quality.png
- supporting imformation/File.2/File.2 .docx
- supporting imformation/Table S1.docx
- supporting imformation/Table S10.xlsx
- supporting imformation/Table S11.xlsx
- supporting imformation/Table S2.docx
- supporting imformation/Table S3.xlsx
- supporting imformation/Table S4.xlsx
- supporting imformation/Table S5.xlsx
- supporting imformation/Table S6.xlsx
- supporting imformation/Table S7.xlsx
- supporting imformation/Table S8.xlsx
- supporting imformation/Table S9.xlsx
