# Supplementary material for: Identification and Characterization of Long Noncoding RNAs in Ovine Skeletal Muscle
Source: Animals (Basel). 2018 Jul 23;8(7):127. doi: 10.3390/ani8070127 (PMC6071021; doi:10.3390/ani8070127)
Supplement: Supplementary file 1 [file animals-08-00127-s001.zip › supporting imformation/File.1/File.1.xlsx]

## Sheet: GO-10kb
Table.1 GO analysis of closest 10k of lncRNA transcripts in day 80 sheep
GO_ID	GO_Term	GO_Class	Pvalue	AdjustedPv	x1	x2	n	N	EnrichDirect	GOlevl	GeneID
GO:0004813	alanine-tRNA ligase activity	MF	0.000161598	0.0315117	2	4	88	16803	Over	7	rna15050,rna15051
GO:0006419	alanyl-tRNA aminoacylation	BP	0.000161598	0.0315117	2	4	88	16803	Over	7	rna15050,rna15051
Table.2 GO analysis of closest 10k of lncRNA transcripts in day 120 sheep
GO_ID	GO_Term	GO_Class	Pvalue	AdjustedPv	x1	x2	n	N	EnrichDirect	GOlevl	GeneID
GO:0008253	5-nucleotidase activity	MF	1.75445e-05	0.00228628	3	6	163	16803	Over	8	rna7084,rna7085,rna7086
GO:0005861	troponin complex	CC	3.04838e-05	0.00228628	3	7	163	16803	Over	4	rna16114,rna16115,rna16116
GO:0004813	alanine-tRNA ligase activity	MF	0.00055404	0.0332424	2	4	163	16803	Over	7	rna15050,rna15051
GO:0006419	alanyl-tRNA aminoacylation	BP	0.00055404	0.0332424	2	4	163	16803	Over	7	rna15050,rna15051
Table.3 GO analysis of closest 10k of lncRNA transcripts in neonatal sheep
GO_ID	GO_Term	GO_Class	Pvalue	AdjustedPv	x1	x2	n	N	EnrichDirect	GOlevl	GeneID
GO:0005220	inositol 1,4,5-trisphosphate-sensitive calcium-release channel activity	MF	4.7458e-10	3.75393e-07	6	9	228	16803	Over	4	rna18939,rna18940,rna18941,rna18942,rna18943,rna18944
GO:0005783	endoplasmic reticulum	CC	1.27201e-05	0.0025154	8	80	228	16803	Over	5	rna13860,rna1387,rna18939,rna18940,rna18941,rna18942,rna18943,rna18944
GO:0005861	troponin complex	CC	8.2896e-05	0.00655707	3	7	228	16803	Over	4	rna16114,rna16115,rna16116
GO:0070588	calcium ion transmembrane transport	BP	0.000144458	0.00659123	6	59	228	16803	Over	5	rna18939,rna18940,rna18941,rna18942,rna18943,rna18944
GO:0004739	pyruvate dehydrogenase (acetyl-transferring) activity	MF	0.000183321	0.00659123	2	2	228	16803	Over	6	rna19008,rna19009
GO:0006086	acetyl-CoA biosynthetic process from pyruvate	BP	0.000183321	0.00659123	2	2	228	16803	Over	8	rna19008,rna19009
GO:0004134	4-alpha-glucanotransferase activity	MF	0.000183321	0.00659123	2	2	228	16803	Over	4	rna720,rna721
GO:0004135	amylo-alpha-1,6-glucosidase activity	MF	0.000183321	0.00659123	2	2	228	16803	Over	4	rna720,rna721
GO:0005980	glycogen catabolic process	BP	0.000183321	0.00659123	2	2	228	16803	Over	7	rna720,rna721
GO:0004177	aminopeptidase activity	MF	0.000637726	0.018683	3	13	228	16803	Over	7	rna15488,rna15489,rna15490
GO:0030145	manganese ion binding	MF	0.000994419	0.025094	3	15	228	16803	Over	7	rna15488,rna15489,rna15490
GO:0042981	regulation of apoptosis	BP	0.0010469	0.025094	6	85	228	16803	Over	6	rna19740,rna22189,rna22190,rna2863,rna6572,rna6574
GO:0015276	ligand-gated ion channel activity	MF	0.00125569	0.0275891	7	120	228	16803	Over	7	rna1388,rna18939,rna18940,rna18941,rna18942,rna18943,rna18944
GO:0043565	sequence-specific DNA binding	MF	0.00129051	0.0275891	14	432	228	16803	Over	5	rna15013,rna15236,rna15487,rna1586,rna19298,rna21098,rna3262,rna3445,rna5530,rna5531,rna5532,rna7133,rna7134,rna7136
GO:0003700	sequence-specific DNA binding transcription factor activity	MF	0.00208276	0.040182	18	639	228	16803	Over	3	rna15013,rna15236,rna15487,rna1586,rna16226,rna19298,rna19915,rna21098,rna21830,rna2498,rna3262,rna3445,rna5530,rna5531,rna5532,rna7133,rna7134,rna7136
Table.4 GO analysis of closest 10k of lncRNA transcripts in adult sheep
GO_ID	GO_Term	GO_Class	Pvalue	AdjustedPv	x1	x2	n	N	EnrichDirect	GOlevl	GeneID
GO:0006904	vesicle docking involved in exocytosis	BP	1.70242e-05	0.00393101	4	13	215	16803	Over	5	rna18310,rna18311,rna4559,rna4560
GO:0008253	5-nucleotidase activity	MF	4.01603e-05	0.00393101	3	6	215	16803	Over	8	rna7084,rna7085,rna7086
GO:0006625	protein targeting to peroxisome	BP	6.96165e-05	0.00393101	3	7	215	16803	Over	6	rna12299,rna13804,rna13805
GO:0005861	troponin complex	CC	6.96165e-05	0.00393101	3	7	215	16803	Over	4	rna16114,rna16115,rna16116
GO:0006810	transport	BP	0.000142187	0.00752703	39	1702	215	16803	Over	3	rna10070,rna10361,rna10777,rna12299,rna12429,rna13465,rna13476,rna13485,rna13486,rna13804,rna13805,rna13835,rna14363,rna14364,rna15880,rna16113,rna17857,rna18141, rna18174,rna18175,rna18176,rna18310,rna1831,rna18678,rna19049,rna24256,rna371,rna4559,rna4560,rna4955,rna4956,rna4987,rna6224,rna6225,rna6599,rna7840,rna8039,rna8154,rna8967
GO:0006887	exocytosis	BP	0.000212139	0.0099823	5	43	215	16803	Over	4	rna16113,rna18310,rna18311,rna4559,rna4560
GO:0005778	peroxisomal membrane	CC	0.000315982	0.0121653	3	11	215	16803	Over	5	rna12299,rna13804,rna13805
GO:0016560	protein import into peroxisome matrix, docking	BP	0.000484774	0.0164241	2	3	215	16803	Over	7	rna13804,rna13805
GO:0004861	cyclin-dependent protein kinase inhibitor activity	MF	0.000961362	0.0280784	2	4	215	16803	Over	6	rna13169,rna13170

## Sheet: KEGG-10kb
Table.1 KEGG analysis of closest 10k of lncRNA transcripts in day 80 sheep
MapID	MapTitle	Pvalue	AdjustedPv	x	y	n	N	EnrichDirect	GeneIDs
4621	NOD-like receptor signaling pathway	0.000114953	0.00367711	4	56	35	7632	Over	rna10938 rna10939 rna10940 rna10941
4010	MAPK signaling pathway	0.000126797	0.00367711	8	344	35	7632	Over	rna10561 rna10938 rna10939 rna10940 rna10941 rna20355 rna7840 rna8256
4622	RIG-I-like receptor signaling pathway	0.00030567	0.00492499	4	72	35	7632	Over	rna10938 rna10939 rna10940 rna10941
5140	Leishmaniasis	0.000339654	0.00492499	4	74	35	7632	Over	rna10938 rna10939 rna10940 rna10941
5162	Measles	0.000458895	0.00532319	5	144	35	7632	Over	rna10938 rna10939 rna10940 rna10941 rna14239
4520	Adherens junction	0.00106379	0.0102833	4	100	35	7632	Over	rna10938 rna10939 rna10940 rna10941
4620	Toll-like receptor signaling pathway	0.00132169	0.0109511	4	106	35	7632	Over	rna10938 rna10939 rna10940 rna10941
4310	Wnt signaling pathway	0.00168085	0.0121862	5	192	35	7632	Over	rna10938 rna10939 rna10940 rna10941 rna17597
4660	T cell receptor signaling pathway	0.00311982	0.0195989	4	134	35	7632	Over	rna10938 rna10939 rna10940 rna10941
4380	Osteoclast differentiation	0.00337912	0.0195989	4	137	35	7632	Over	rna10938 rna10939 rna10940 rna10941
5145	Toxoplasmosis	0.00574432	0.0302882	4	159	35	7632	Over	rna10938 rna10939 rna10940 rna10941
Table.2 KEGG analysis of closest 10k of lncRNA transcripts in day 120 sheep
MapID	MapTitle	Pvalue	AdjustedPv	x	y	n	N	EnrichDirect	GeneIDs
4260	Cardiac muscle contraction	0.000214573	0.0193115	6	102	65	7632	Over	rna1199 rna1200 rna1201 rna1202 rna16114 rna8448
760	Nicotinate and nicotinamide metabolism	0.00165921	0.0489757	3	28	65	7632	Over	rna7084 rna7085 rna7086
5410	Hypertrophic cardiomyopathy (HCM)	0.00208949	0.0489757	5	107	65	7632	Over	rna1199 rna1200 rna1201 rna1202 rna16114
5414	Dilated cardiomyopathy	0.0021767	0.0489757	5	108	65	7632	Over	rna1199 rna1200 rna1201 rna1202 rna16114
Table.3 KEGG analysis of closest 10k of lncRNA transcripts in neonatal sheep
MapID	MapTitle	Pvalue	AdjustedPv	x	y	n	N	EnrichDirect	GeneIDs
4972	Pancreatic secretion	4.3053e-06	0.000589827	10	121	102	7632	Over	rna17550 rna18939 rna18940 rna18941 rna18942 rna18943 rna18944 rna22095 rna22096 rna635
4971	Gastric acid secretion	3.33059e-05	0.00228145	8	94	102	7632	Over	rna1388 rna17550 rna18939 rna18940 rna18941 rna18942 rna18943 rna18944
4540	Gap junction	6.00938e-05	0.00236498	8	102	102	7632	Over	rna17550 rna18939 rna18940 rna18941 rna18942 rna18943 rna18944 rna6577
4070	Phosphatidylinositol signaling system	6.90504e-05	0.00236498	8	104	102	7632	Over	rna12916 rna16501 rna18939 rna18940 rna18941 rna18942 rna18943 rna18944
4020	Calcium signaling pathway	0.000208078	0.00479076	11	227	102	7632	Over	rna17550 rna17633 rna18174 rna18939 rna18940 rna18941 rna18942 rna18943 rna18944 rna22095 rna22096
5010	Alzheimers disease	0.000242284	0.00479076	11	231	102	7632	Over	rna17572 rna18939 rna18940 rna18941 rna18942 rna18943 rna18944 rna22095 rna22096 rna6574 rna8448
4970	Salivary secretion	0.000244784	0.00479076	7	94	102	7632	Over	rna17550 rna18939 rna18940 rna18941 rna18942 rna18943 rna18944
4730	Long-term depression	0.0004048	0.0067601	7	102	102	7632	Over	rna18227 rna18939 rna18940 rna18941 rna18942 rna18943 rna18944
4912	GnRH signaling pathway	0.000444094	0.0067601	8	136	102	7632	Over	rna13466 rna17550 rna18939 rna18940 rna18941 rna18942 rna18943 rna18944
5414	Dilated cardiomyopathy	0.000572599	0.0078446	7	108	102	7632	Over	rna1199 rna1200 rna1201 rna1202 rna13303 rna16114 rna17550
4114	Oocyte meiosis	0.00119309	0.0147709	8	158	102	7632	Over	rna17550 rna18227 rna18939 rna18940 rna18941 rna18942 rna18943 rna18944
4270	Vascular smooth muscle contraction	0.0012938	0.0147709	8	160	102	7632	Over	rna17550 rna17633 rna18939 rna18940 rna18941 rna18942 rna18943 rna18944
4723	Retrograde endocannabinoid signaling	0.00203254	0.0214199	7	134	102	7632	Over	rna17550 rna18939 rna18940 rna18941 rna18942 rna18943 rna18944
4144	Endocytosis	0.002325	0.0214765	10	259	102	7632	Over	rna14363 rna14364 rna16222 rna16223 rna16224 rna18227 rna19740 rna636 rna637 rna639
4260	Cardiac muscle contraction	0.00235144	0.0214765	6	102	102	7632	Over	rna1199 rna1200 rna1201 rna1202 rna16114 rna8448
4720	Long-term potentiation	0.00259367	0.0222083	6	104	102	7632	Over	rna18939 rna18940 rna18941 rna18942 rna18943 rna18944
5410	Hypertrophic cardiomyopathy (HCM)	0.0029916	0.0241088	6	107	102	7632	Over	rna1199 rna1200 rna1201 rna1202 rna13303 rna16114
4725	Cholinergic synapse	0.00397289	0.0302381	7	151	102	7632	Over	rna17550 rna18939 rna18940 rna18941 rna18942 rna18943 rna18944
290	Valine, leucine and isoleucine biosynthesis	0.00469948	0.0338857	2	8	102	7632	Over	rna19008 rna19009
4726	Serotonergic synapse	0.00707869	0.04618	7	168	102	7632	Over	rna18939 rna18940 rna18941 rna18942 rna18943 rna18944 rna6679
4724	Glutamatergic synapse	0.00801756	0.0499275	7	172	102	7632	Over	rna17550 rna18939 rna18940 rna18941 rna18942 rna18943 rna18944
Table.4 KEGG analysis of closest 10k of lncRNA transcripts in adult sheep
MapID	MapTitle	Pvalue	AdjustedPv	x	y	n	N	EnrichDirect	GeneIDs
760	Nicotinate and nicotinamide metabolism	2.70238e-05	0.00348607	5	28	100	7632	Over	rna11333 rna7084 rna7085 rna7086 rna8104

## Sheet: GO-100kb
Table.1 GO analysis of closest 100k of lncRNA transcripts in day 80 sheep
GO_ID	GO_Term	GO_Class	Pvalue	AdjustedPv	x1	x2	n	N	EnrichDirect	GOlevl	GeneID
GO:0046777	protein autophosphorylation	BP	9.11664e-06	0.00214818	3	3	352	16803	Over	7	rna2505,rna2506,rna2507
GO:0046872	metal ion binding	MF	9.84571e-06	0.00214818	86	2653	352	16803	Over	5	rna11339,rna11340,rna11418,rna11419,rna12136,rna12192,rna12236,rna12299,rna12857,rna12911,rna12913,rna12925,rna16165,rna16166,rna16167,rna16183,rna16184,rna16185,rna16186,rna16187,rna16188,rna17176,rna17557,rna17598,rna17894,rna18134,rna18138,rna18384,rna18846,rna18862,rna18867,rna19296,rna19298,rna19331,rna19334,rna19398,rna19399,rna19402,rna1944,rna19850,rna19860,rna19910,rna19912,rna19914,rna1…
GO:0004712	protein serine/threonine/tyrosine kinase activity	MF	3.58984e-05	0.00574374	3	4	352	16803	Over	7	rna2505,rna2506,rna2507
GO:0008270	zinc ion binding	MF	7.10363e-05	0.0094715	40	1038	352	16803	Over	7	rna12136,rna12236,rna12299,rna12911,rna12913,rna12925,rna17176,rna17557,rna17598,rna17894,rna18138,rna19298,rna19398,rna19399,rna19860,rna20512,rna21217,rna21218,rna21506,rna21507,rna21685,rna21827,rna2502,rna289,rna4266,rna4267,rna4268,rna4661,rna5371,rna5615,rna6978,rna6979,rna7835,rna7836,rna8254,rna8255,rna8257,rna8885,rna923,rna924
GO:0044260	cellular macromolecule metabolic process	BP	8.47382e-05	0.00968437	100	3357	352	16803	Over	4	rna10531,rna10561,rna10619,rna10620,rna10938,rna10939,rna10940,rna10941,rna11338,rna11398,rna11438,rna11924,rna12190,rna12235,rna12910,rna12915,rna12919,rna15048,rna15050,rna15051,rna1586,rna16166,rna16182,rna16183,rna16184,rna16185,rna16186,rna16187,rna16188,rna16502,rna16503,rna17398,rna17815,rna18845,rna18846,rna18861,rna19298,rna19850,rna19910,rna19912,rna19915,rna19916,rna19917,rna20355,rna2…
GO:0003700	sequence-specific DNA binding transcription factor activity	MF	0.000221344	0.0165773	27	639	352	16803	Over	3	rna10619,rna10620,rna11398,rna11438,rna1586,rna19298,rna19910,rna19912,rna19915,rna19916,rna19917,rna2498,rna3653,rna5311,rna5312,rna5539,rna5541,rna5542,rna5543,rna5544,rna5545,rna5546,rna5547,rna5615,rna7847,rna7848,rna8885
GO:0005488	binding	MF	0.000236933	0.0165773	246	10125	352	16803	Over	2	rna10531,rna10561,rna10619,rna10620,rna10671,rna10938,rna10939,rna10940,rna10941,rna11208,rna11337,rna11338,rna11339,rna11340,rna11398,rna11418,rna11419,rna11420,rna11438,rna11924,rna12054,rna12133,rna12136,rna12137,rna12138,rna12176,rna12177,rna12191,rna12192,rna12193,rna12232,rna12233,rna12234,rna12235,rna12236,rna12295,rna12296,rna12297,rna12298,rna12299,rna12300,rna12301,rna12302,rna12857,rna…
GO:0019219	regulation of nucleobase-containing compound metabolic process	BP	0.000395138	0.0178213	42	1179	352	16803	Over	5	rna10619,rna10620,rna11398,rna11438,rna1586,rna16166,rna16183,rna16184,rna16185,rna16186,rna16187,rna16188,rna17815,rna18846,rna19298,rna19850,rna19910,rna19912,rna19915,rna19916,rna19917,rna2498,rna3653,rna4266,rna4267,rna4269,rna5308,rna5311,rna5312,rna5539,rna5541,rna5542,rna5543,rna5544,rna5545,rna5546,rna5547,rna5615,rna7847,rna7848,rna8042,rna8885
GO:0006355	regulation of transcription, DNA-dependent	BP	0.000425401	0.0178213	39	1074	352	16803	Over	6	rna10619,rna10620,rna11398,rna11438,rna1586,rna16166,rna16183,rna16184,rna16185,rna16186,rna16187,rna16188,rna17815,rna18846,rna19298,rna19850,rna19910,rna19912,rna19915,rna19916,rna19917,rna2498,rna3653,rna4269,rna5311,rna5312,rna5539,rna5541,rna5542,rna5543,rna5544,rna5545,rna5546,rna5547,rna5615,rna7847,rna7848,rna8042,rna8885
GO:0005622	intracellular	CC	0.000425866	0.0178213	101	3526	352	16803	Over	3	rna10619,rna10620,rna10671,rna11338,rna11398,rna12133,rna12136,rna12190,rna12232,rna12233,rna12234,rna12295,rna12296,rna12297,rna12298,rna12299,rna12912,rna12915,rna12919,rna14173,rna15050,rna15051,rna15054,rna1586,rna16166,rna16183,rna16184,rna16185,rna16186,rna16187,rna16188,rna16502,rna16503,rna17398,rna17815,rna18139,rna18172,rna18845,rna18846,rna19298,rna19397,rna19401,rna19405,rna19850,rna1…
GO:0004535	poly(A)-specific ribonuclease activity	MF	0.000437625	0.0178213	2	2	352	16803	Over	9	rna21960,rna21961
GO:0004726	non-membrane spanning protein tyrosine phosphatase activity	MF	0.000437625	0.0178213	2	2	352	16803	Over	9	rna2546,rna2547
GO:0032850	positive regulation of ARF GTPase activity	BP	0.000437625	0.0178213	2	2	352	16803	Over	9	rna4266,rna4267
GO:0006351	transcription, DNA-dependent	BP	0.00052384	0.0196541	42	1192	352	16803	Over	5	rna10619,rna10620,rna11398,rna11438,rna1586,rna16166,rna16183,rna16184,rna16185,rna16186,rna16187,rna16188,rna17815,rna18846,rna19298,rna19850,rna19910,rna19912,rna19915,rna19916,rna19917,rna22976,rna2498,rna3653,rna4268,rna4269,rna5311,rna5312,rna5539,rna5541,rna5542,rna5543,rna5544,rna5545,rna5546,rna5547,rna5615,rna6596,rna7847,rna7848,rna8042,rna8885
GO:0010467	gene expression	BP	0.000619709	0.0196541	56	1728	352	16803	Over	4	rna10619,rna10620,rna11398,rna11438,rna12190,rna12919,rna15050,rna15051,rna1586,rna16166,rna16183,rna16184,rna16185,rna16186,rna16187,rna16188,rna16502,rna16503,rna17815,rna18845,rna18846,rna19298,rna19850,rna19910,rna19912,rna19915,rna19916,rna19917,rna22976,rna22977,rna23071,rna2498,rna281,rna3653,rna4268,rna4269,rna5309,rna5310,rna5311,rna5312,rna5539,rna5541,rna5542,rna5543,rna5544,rna5545,rn…
GO:0030131	clathrin adaptor complex	CC	0.00066197	0.0196541	5	34	352	16803	Over	5	rna10671,rna12295,rna12296,rna12297,rna12298
GO:0034645	cellular macromolecule biosynthetic process	BP	0.000692905	0.0196541	55	1696	352	16803	Over	5	rna10619,rna10620,rna11398,rna11438,rna12190,rna12919,rna15048,rna15050,rna15051,rna1586,rna16166,rna16183,rna16184,rna16185,rna16186,rna16187,rna16188,rna16502,rna16503,rna17815,rna18845,rna18846,rna19298,rna19850,rna19910,rna19912,rna19915,rna19916,rna19917,rna22976,rna22977,rna2498,rna281,rna3653,rna4268,rna4269,rna5309,rna5310,rna5311,rna5312,rna5539,rna5541,rna5542,rna5543,rna5544,rna5545,rn…
GO:0044424	intracellular part	CC	0.000710871	0.0196541	85	2900	352	16803	Over	3	rna10619,rna10620,rna10671,rna11338,rna11398,rna12136,rna12190,rna12232,rna12233,rna12234,rna12295,rna12296,rna12297,rna12298,rna12299,rna12912,rna12915,rna12919,rna14173,rna15050,rna15051,rna15054,rna1586,rna16502,rna16503,rna17398,rna17815,rna18139,rna18172,rna18845,rna19298,rna19397,rna19405,rna19910,rna19912,rna19915,rna19916,rna19917,rna20363,rna21960,rna21961,rna22976,rna22977,rna23071,rna2…
GO:0016070	RNA metabolic process	BP	0.000882354	0.0196541	48	1442	352	16803	Over	5	rna10619,rna10620,rna11398,rna11438,rna15050,rna15051,rna1586,rna16166,rna16183,rna16184,rna16185,rna16186,rna16187,rna16188,rna17815,rna18846,rna19298,rna19850,rna19910,rna19912,rna19915,rna19916,rna19917,rna21960,rna21961,rna22976,rna23071,rna2498,rna3653,rna4268,rna4269,rna5311,rna5312,rna5539,rna5541,rna5542,rna5543,rna5544,rna5545,rna5546,rna5547,rna5615,rna6596,rna7845,rna7847,rna7848,rna80…
GO:0043229	intracellular organelle	CC	0.000898339	0.0196541	72	2386	352	16803	Over	3	rna10619,rna10620,rna11338,rna11398,rna12136,rna12190,rna12232,rna12233,rna12234,rna12299,rna12912,rna12919,rna14173,rna1586,rna16502,rna16503,rna17398,rna17815,rna18139,rna18172,rna18845,rna19298,rna19397,rna19405,rna19910,rna19912,rna19915,rna19916,rna19917,rna20363,rna21960,rna21961,rna22976,rna22977,rna23071,rna23541,rna2498,rna278,rna279,rna280,rna281,rna2863,rna293,rna294,rna295,rna296,rna2…
GO:0043170	macromolecule metabolic process	BP	0.000933571	0.0196541	108	3894	352	16803	Over	3	rna10531,rna10561,rna10619,rna10620,rna10938,rna10939,rna10940,rna10941,rna11338,rna11398,rna11438,rna11924,rna12190,rna12235,rna12910,rna12915,rna12919,rna15048,rna15050,rna15051,rna1586,rna16166,rna16182,rna16183,rna16184,rna16185,rna16186,rna16187,rna16188,rna16502,rna16503,rna17397,rna17398,rna17557,rna17815,rna18138,rna18845,rna18846,rna18861,rna19298,rna19850,rna19910,rna19912,rna19915,rna1…
GO:0005200	structural constituent of cytoskeleton	MF	0.00122315	0.0240863	4	23	352	16803	Over	3	rna12232,rna12233,rna12234,rna18172
GO:0070161	anchoring junction	CC	0.00132726	0.024132	3	11	352	16803	Over	3	rna14173,rna4266,rna4267
GO:0090304	nucleic acid metabolic process	BP	0.00198524	0.0305421	55	1762	352	16803	Over	5	rna10531,rna10619,rna10620,rna11338,rna11398,rna11438,rna11924,rna15050,rna15051,rna1586,rna16166,rna16183,rna16184,rna16185,rna16186,rna16187,rna16188,rna17398,rna17815,rna18846,rna19298,rna19850,rna19910,rna19912,rna19915,rna19916,rna19917,rna21960,rna21961,rna22976,rna23071,rna2498,rna291,rna292,rna3653,rna4268,rna4269,rna5311,rna5312,rna5362,rna5539,rna5541,rna5542,rna5543,rna5544,rna5545,rna…
GO:0004813	alanine-tRNA ligase activity	MF	0.00255338	0.0368046	2	4	352	16803	Over	7	rna15050,rna15051
GO:0006419	alanyl-tRNA aminoacylation	BP	0.00255338	0.0368046	2	4	352	16803	Over	7	rna15050,rna15051
GO:0005634	nucleus	CC	0.00257632	0.0368046	41	1236	352	16803	Over	5	rna10619,rna10620,rna11398,rna12136,rna14173,rna1586,rna17815,rna18139,rna19298,rna19910,rna19912,rna19915,rna19916,rna19917,rna21960,rna21961,rna22976,rna23071,rna2498,rna293,rna294,rna295,rna296,rna297,rna4268,rna5311,rna5312,rna5539,rna5541,rna5542,rna5543,rna5544,rna5545,rna5546,rna5547,rna5615,rna7847,rna7848,rna8042,rna8257,rna8885
GO:0005871	kinesin complex	CC	0.00275998	0.0380687	6	67	352	16803	Over	5	rna19397,rna23541,rna278,rna279,rna280,rna8160
GO:0044237	cellular metabolic process	BP	0.00287439	0.0389748	115	4312	352	16803	Over	3	rna10531,rna10561,rna10619,rna10620,rna10938,rna10939,rna10940,rna10941,rna11338,rna11398,rna11438,rna11924,rna12133,rna12190,rna12235,rna12910,rna12915,rna12916,rna12919,rna15048,rna15050,rna15051,rna15054,rna1586,rna16166,rna16182,rna16183,rna16184,rna16185,rna16186,rna16187,rna16188,rna16501,rna16502,rna16503,rna17398,rna17815,rna17816,rna18172,rna18845,rna18846,rna18861,rna19298,rna19850,rna1…
GO:0005198	structural molecule activity	MF	0.0031149	0.0407956	19	457	352	16803	Over	2	rna12132,rna12190,rna12232,rna12233,rna12234,rna12919,rna16502,rna16503,rna18172,rna18845,rna21369,rna21820,rna21821,rna22977,rna281,rna3967,rna5309,rna5310,rna7841
GO:0044238	primary metabolic process	BP	0.00378262	0.0465553	125	4785	352	16803	Over	3	rna10531,rna10561,rna10619,rna10620,rna10938,rna10939,rna10940,rna10941,rna11338,rna11398,rna11438,rna11924,rna12133,rna12190,rna12235,rna12910,rna12915,rna12916,rna12919,rna15048,rna15050,rna15051,rna15054,rna1586,rna16166,rna16182,rna16183,rna16184,rna16185,rna16186,rna16187,rna16188,rna16501,rna16502,rna16503,rna17397,rna17398,rna17557,rna17815,rna18138,rna18172,rna18845,rna18846,rna18861,rna1…
Table.2 GO analysis of closest 100k of lncRNA transcripts in day 120 sheep
GO_ID	GO_Term	GO_Class	Pvalue	AdjustedPv	x1	x2	n	N	EnrichDirect	GOlevl	GeneID
GO:0005488	binding	MF	7.9454e-08	9.21666e-05	465	10125	661	16803	Over	2	rna10001,rna10003,rna10005,rna10006,rna10008,rna10009,rna10217,rna10218,rna10219,rna10447,rna10495,rna10497,rna10498,rna10500,rna10531,rna10619,rna10620,rna10716,rna10777,rna10836,rna10837,rna10839,rna10977,rna10978,rna10979,rna10980,rna10981,rna10982,rna10983,rna11074,rna11076,rna11077,rna11101,rna11107,rna11208,rna11337,rna11338,rna11339,rna11340,rna11365,rna11366,rna11398,rna11416,rna11653,rna…
GO:0046872	metal ion binding	MF	5.13998e-07	0.000169932	151	2653	661	16803	Over	5	rna10008,rna10217,rna10218,rna10219,rna10497,rna10498,rna11101,rna11107,rna11339,rna11340,rna11653,rna11747,rna11748,rna12035,rna12136,rna12236,rna12299,rna12399,rna13151,rna13155,rna13366,rna14413,rna14415,rna14416,rna15124,rna15696,rna15704,rna15705,rna15706,rna16161,rna16162,rna16163,rna16164,rna16165,rna16166,rna16167,rna16183,rna16184,rna16185,rna16186,rna16187,rna16188,rna16537,rna16639,rna…
GO:0060255	regulation of macromolecule metabolic process	BP	9.35051e-06	0.00111149	75	1171	661	16803	Over	4	rna10619,rna10620,rna10778,rna10779,rna10780,rna11107,rna11398,rna11899,rna12788,rna13398,rna13473,rna14415,rna14416,rna1586,rna16161,rna16162,rna16163,rna16164,rna16166,rna16183,rna16184,rna16185,rna16186,rna16187,rna16188,rna17891,rna18427,rna19298,rna19850,rna19910,rna19912,rna19915,rna19916,rna19917,rna22158,rna22159,rna22160,rna23112,rna23720,rna23721,rna23896,rna2427,rna2498,rna2519,rna3653…
GO:0006355	regulation of transcription, DNA-dependent	BP	9.82164e-06	0.00111149	70	1074	661	16803	Over	6	rna10619,rna10620,rna11107,rna11398,rna11899,rna12788,rna13398,rna14415,rna14416,rna1586,rna16161,rna16162,rna16163,rna16164,rna16166,rna16183,rna16184,rna16185,rna16186,rna16187,rna16188,rna17891,rna18427,rna19298,rna19850,rna19910,rna19912,rna19915,rna19916,rna19917,rna22158,rna22159,rna22160,rna23112,rna23720,rna23721,rna23896,rna2427,rna2498,rna2519,rna3653,rna3678,rna5449,rna5450,rna5539,rna…
GO:0032098	regulation of appetite	BP	1.14982e-05	0.00111149	4	5	661	16803	Over	4	rna8692,rna8693,rna8695,rna8696
GO:0006351	transcription, DNA-dependent	BP	1.97483e-05	0.00143175	75	1192	661	16803	Over	5	rna10619,rna10620,rna11107,rna11398,rna11899,rna12788,rna13398,rna14366,rna14413,rna14415,rna14416,rna14418,rna1586,rna16161,rna16162,rna16163,rna16164,rna16166,rna16183,rna16184,rna16185,rna16186,rna16187,rna16188,rna17891,rna18427,rna19298,rna19850,rna19910,rna19912,rna19915,rna19916,rna19917,rna22157,rna22158,rna22159,rna22160,rna23112,rna23720,rna23721,rna23896,rna2427,rna2498,rna2519,rna3653…
GO:0031323	regulation of cellular metabolic process	BP	2.48161e-05	0.00151745	78	1259	661	16803	Over	4	rna10500,rna10619,rna10620,rna10778,rna10779,rna10780,rna11107,rna11398,rna11899,rna12399,rna12788,rna13398,rna13473,rna14415,rna14416,rna1586,rna16161,rna16162,rna16163,rna16164,rna16166,rna16183,rna16184,rna16185,rna16186,rna16187,rna16188,rna17891,rna18427,rna19298,rna19850,rna19910,rna19912,rna19915,rna19916,rna19917,rna22158,rna22159,rna22160,rna22471,rna23112,rna23720,rna23721,rna23896,rna2…
GO:0080090	regulation of primary metabolic process	BP	3.35896e-05	0.0017667	77	1248	661	16803	Over	4	rna10619,rna10620,rna10778,rna10779,rna10780,rna11107,rna11398,rna11899,rna12399,rna12788,rna13398,rna13473,rna14415,rna14416,rna1586,rna16161,rna16162,rna16163,rna16164,rna16166,rna16183,rna16184,rna16185,rna16186,rna16187,rna16188,rna17891,rna18427,rna19298,rna19850,rna19910,rna19912,rna19915,rna19916,rna19917,rna22158,rna22159,rna22160,rna22471,rna23112,rna23720,rna23721,rna23896,rna2427,rna24…
GO:0019219	regulation of nucleobase-containing compound metabolic process	BP	9.51024e-05	0.00315197	72	1179	661	16803	Over	5	rna10619,rna10620,rna11107,rna11398,rna11899,rna12399,rna12788,rna13398,rna14415,rna14416,rna1586,rna16161,rna16162,rna16163,rna16164,rna16166,rna16183,rna16184,rna16185,rna16186,rna16187,rna16188,rna17891,rna18427,rna19298,rna19850,rna19910,rna19912,rna19915,rna19916,rna19917,rna22158,rna22159,rna22160,rna22471,rna23112,rna23720,rna23721,rna23896,rna2427,rna2498,rna2519,rna3653,rna3678,rna5449,r…
GO:0016070	RNA metabolic process	BP	0.000260508	0.00755475	83	1442	661	16803	Over	5	rna10619,rna10620,rna11107,rna11398,rna11899,rna12788,rna13398,rna14366,rna14413,rna14415,rna14416,rna14418,rna15050,rna15051,rna15701,rna1586,rna16161,rna16162,rna16163,rna16164,rna16166,rna16183,rna16184,rna16185,rna16186,rna16187,rna16188,rna17891,rna17980,rna18427,rna19298,rna19850,rna19910,rna19912,rna19915,rna19916,rna19917,rna21960,rna21961,rna22157,rna22158,rna22159,rna22160,rna23112,rna2…
GO:0003700	sequence-specific DNA binding transcription factor activity	MF	0.000315234	0.00870646	43	639	661	16803	Over	3	rna10619,rna10620,rna11107,rna11398,rna11899,rna14413,rna1586,rna17891,rna18427,rna19298,rna19910,rna19912,rna19915,rna19916,rna19917,rna23896,rna2427,rna2498,rna3653,rna5539,rna5541,rna5542,rna5543,rna5544,rna5545,rna5546,rna5547,rna5615,rna6723,rna7127,rna7128,rna7129,rna7130,rna7131,rna7132,rna7133,rna7134,rna7136,rna7668,rna7847,rna7848,rna8124,rna8885
GO:0043565	sequence-specific DNA binding	MF	0.000708033	0.0186663	31	432	661	16803	Over	5	rna10619,rna10620,rna11366,rna1586,rna17891,rna18427,rna19298,rna23896,rna2427,rna3653,rna5539,rna5541,rna5542,rna5543,rna5544,rna5545,rna5546,rna5547,rna5615,rna6723,rna7127,rna7128,rna7129,rna7130,rna7131,rna7132,rna7133,rna7134,rna7136,rna7668,rna8885
GO:0008253	5-nucleotidase activity	MF	0.00110869	0.0279583	3	6	661	16803	Over	8	rna7084,rna7085,rna7086
GO:0008270	zinc ion binding	MF	0.0011876	0.0293109	61	1038	661	16803	Over	7	rna10008,rna11101,rna11747,rna11748,rna12035,rna12136,rna12236,rna12299,rna12399,rna13155,rna16537,rna16639,rna17557,rna17894,rna17978,rna18138,rna18317,rna18427,rna18428,rna18987,rna19298,rna19860,rna21442,rna21443,rna21506,rna21507,rna21685,rna21827,rna22271,rna2243,rna22471,rna22777,rna22778,rna23178,rna275,rna289,rna3584,rna3585,rna3586,rna3587,rna4661,rna5285,rna5286,rna5287,rna5615,rna6723,…
GO:0003868	4-hydroxyphenylpyruvate dioxygenase activity	MF	0.00154525	0.0351468	2	2	661	16803	Over	6	rna17856,rna290
GO:0004535	poly(A)-specific ribonuclease activity	MF	0.00154525	0.0351468	2	2	661	16803	Over	9	rna21960,rna21961
GO:0006535	cysteine biosynthetic process from serine	BP	0.00154525	0.0351468	2	2	661	16803	Over	7	rna2428,rna2429
GO:0005861	troponin complex	CC	0.00188355	0.038332	3	7	661	16803	Over	4	rna16114,rna16115,rna16116
GO:0006468	protein phosphorylation	BP	0.00205938	0.0411876	42	669	661	16803	Over	6	rna10778,rna10779,rna10780,rna10836,rna10837,rna12235,rna12395,rna12396,rna13473,rna15676,rna16108,rna16182,rna18227,rna21665,rna22781,rna23175,rna23712,rna23713,rna23718,rna23720,rna23721,rna2781,rna2782,rna283,rna298,rna3061,rna3474,rna3475,rna3676,rna3677,rna3678,rna5139,rna5160,rna5165,rna5617,rna6873,rna6980,rna7676,rna8103,rna8107,rna8445,rna8884
GO:0006796	phosphate metabolic process	BP	0.00251364	0.0485971	53	899	661	16803	Over	5	rna10500,rna10778,rna10779,rna10780,rna10836,rna10837,rna11358,rna12235,rna12395,rna12396,rna12404,rna13395,rna13473,rna15676,rna16108,rna16112,rna16182,rna16501,rna18227,rna21334,rna21665,rna22781,rna23175,rna23712,rna23713,rna23718,rna23720,rna23721,rna2781,rna2782,rna283,rna298,rna3061,rna3474,rna3475,rna3676,rna3677,rna3678,rna5139,rna5160,rna5165,rna5448,rna5617,rna6873,rna6980,rna7676,rna81…
Table.3 GO analysis of closest 100k of lncRNA transcripts in neonatal sheep
GO_ID	GO_Term	GO_Class	Pvalue	AdjustedPv	x1	x2	n	N	EnrichDirect	GOlevl	GeneID
GO:0005220	inositol 1,4,5-trisphosphate-sensitive calcium-release channel activity	MF	1.42881e-06	0.000155498	6	9	874	16803	Over	4	rna18939,rna18940,rna18941,rna18942,rna18943,rna18944
GO:0003700	sequence-specific DNA binding transcription factor activity	MF	1.83957e-06	0.000155498	60	639	874	16803	Over	3	rna10619,rna10620,rna11398,rna11438,rna11899,rna12742,rna15013,rna15236,rna15486,rna15487,rna1586,rna16218,rna16226,rna16227,rna17571,rna18427,rna19298,rna197,rna19742,rna19910,rna19912,rna19915,rna19916,rna19917,rna21097,rna21098,rna21828,rna21830,rna22374,rna22375,rna22810,rna2498,rna3262,rna3443,rna3444,rna3445,rna3446,rna3447,rna3448,rna3449,rna3451,rna3653,rna4590,rna5530,rna5531,rna5532,rna…
GO:0000930	gamma-tubulin complex	CC	7.27224e-06	0.00052251	4	4	874	16803	Over	4	rna13080,rna13081,rna13082,rna13083
GO:0043229	intracellular organelle	CC	9.93851e-06	0.000620941	169	2386	874	16803	Over	3	rna10448,rna10619,rna10620,rna11338,rna11398,rna11812,rna11815,rna11895,rna11896,rna11899,rna12033,rna12136,rna12190,rna12194,rna12232,rna12233,rna12234,rna12742,rna129,rna12912,rna12919,rna13080,rna13081,rna13082,rna13083,rna13084,rna13107,rna13111,rna13112,rna13199,rna13200,rna13301,rna13449,rna13860,rna13862,rna13863,rna1387,rna14165,rna15236,rna15802,rna1586,rna16113,rna16114,rna16115,rna1611…
GO:0044424	intracellular part	CC	1.17925e-05	0.000706077	199	2900	874	16803	Over	3	rna10068,rna10445,rna10446,rna10448,rna10619,rna10620,rna11338,rna11398,rna11812,rna11815,rna11895,rna11896,rna11899,rna12033,rna12136,rna12190,rna12194,rna12232,rna12233,rna12234,rna12742,rna129,rna12912,rna12915,rna12919,rna13080,rna13081,rna13082,rna13083,rna13084,rna13095,rna13096,rna13097,rna13107,rna13111,rna13112,rna13199,rna13200,rna13301,rna13395,rna13449,rna13473,rna13860,rna13862,rna13…
GO:0043565	sequence-specific DNA binding	MF	2.95144e-05	0.00157082	42	432	874	16803	Over	5	rna10619,rna10620,rna11438,rna15013,rna15236,rna15486,rna15487,rna1586,rna17571,rna18427,rna19298,rna197,rna19742,rna21097,rna21098,rna22810,rna3262,rna3443,rna3444,rna3445,rna3446,rna3447,rna3448,rna3449,rna3451,rna3653,rna4590,rna5530,rna5531,rna5532,rna5615,rna6723,rna7127,rna7128,rna7129,rna7130,rna7131,rna7132,rna7133,rna7134,rna7136,rna7668
GO:0043231	intracellular membrane-bounded organelle	CC	3.23535e-05	0.00160317	121	1635	874	16803	Over	4	rna10448,rna10619,rna10620,rna11398,rna11812,rna11815,rna11895,rna11896,rna11899,rna12033,rna12136,rna12742,rna12912,rna13111,rna13112,rna13199,rna13200,rna13301,rna13860,rna13863,rna1387,rna15236,rna15802,rna1586,rna16113,rna16218,rna16226,rna16227,rna16238,rna17571,rna18139,rna18183,rna18427,rna18939,rna18940,rna18941,rna18942,rna18943,rna18944,rna19006,rna19282,rna19298,rna19305,rna19626,rna19…
GO:0007020	microtubule nucleation	BP	3.48547e-05	0.00161568	4	5	874	16803	Over	5	rna13080,rna13081,rna13082,rna13083
GO:0031122	cytoplasmic microtubule organization	BP	3.48547e-05	0.00161568	4	5	874	16803	Over	5	rna13080,rna13081,rna13082,rna13083
GO:0005634	nucleus	CC	5.80976e-05	0.0025538	95	1236	874	16803	Over	5	rna10619,rna10620,rna11398,rna11812,rna11895,rna11896,rna11899,rna12136,rna12742,rna13111,rna13112,rna13199,rna13200,rna13301,rna13863,rna15236,rna15802,rna1586,rna16218,rna16226,rna16227,rna16238,rna17571,rna18139,rna18183,rna18427,rna19282,rna19298,rna19305,rna19626,rna19742,rna19744,rna19745,rna19746,rna19747,rna19910,rna19912,rna19915,rna19916,rna19917,rna21097,rna21098,rna21828,rna21830,rna2…
GO:0005622	intracellular	CC	5.86468e-05	0.0025538	231	3526	874	16803	Over	3	rna10068,rna10445,rna10446,rna10447,rna10448,rna10619,rna10620,rna11338,rna11398,rna11812,rna11815,rna11895,rna11896,rna11899,rna12033,rna12136,rna12190,rna12194,rna12232,rna12233,rna12234,rna12740,rna12742,rna12744,rna129,rna12912,rna12915,rna12919,rna13080,rna13081,rna13082,rna13083,rna13084,rna13095,rna13096,rna13097,rna13107,rna13110,rna13111,rna13112,rna13199,rna13200,rna13301,rna13395,rna13…
GO:0030866	cortical actin cytoskeleton organization	BP	0.00010024	0.00411555	4	6	874	16803	Over	5	rna4139,rna4140,rna4141,rna4142
GO:0046777	protein autophosphorylation	BP	0.000140268	0.00559904	3	3	874	16803	Over	7	rna2505,rna2506,rna2507
GO:0006355	regulation of transcription, DNA-dependent	BP	0.000271457	0.0102654	82	1074	874	16803	Over	6	rna10619,rna10620,rna11398,rna11438,rna11899,rna12740,rna12742,rna13398,rna13863,rna15013,rna15236,rna15486,rna15487,rna1586,rna16216,rna16217,rna16218,rna16226,rna16227,rna17571,rna17674,rna18183,rna18427,rna18846,rna18938,rna19298,rna197,rna19742,rna19910,rna19912,rna19915,rna19916,rna19917,rna21097,rna21098,rna21828,rna21829,rna21830,rna22158,rna22159,rna22160,rna22185,rna22368,rna22372,rna223…
GO:0010468	regulation of gene expression	BP	0.000370681	0.0133167	83	1099	874	16803	Over	5	rna10619,rna10620,rna11398,rna11438,rna11899,rna12740,rna12742,rna13398,rna13863,rna15013,rna15236,rna15486,rna15487,rna1586,rna16216,rna16217,rna16218,rna16226,rna16227,rna17571,rna17674,rna18183,rna18427,rna18846,rna18938,rna19298,rna197,rna19742,rna19910,rna19912,rna19915,rna19916,rna19917,rna21097,rna21098,rna21828,rna21829,rna21830,rna22158,rna22159,rna22160,rna22185,rna22368,rna22372,rna223…
GO:0004712	protein serine/threonine/tyrosine kinase activity	MF	0.000539256	0.0180212	3	4	874	16803	Over	7	rna2505,rna2506,rna2507
GO:0016817	hydrolase activity, acting on acid anhydrides	MF	0.000565877	0.018481	57	704	874	16803	Over	4	rna10361,rna10531,rna10792,rna11338,rna13080,rna13081,rna13082,rna13083,rna13399,rna13400,rna13449,rna13467,rna13863,rna1391,rna14165,rna14166,rna16636,rna17675,rna17710,rna17711,rna18172,rna18637,rna18655,rna1944,rna19626,rna19734,rna19735,rna19736,rna19737,rna2073,rna22095,rna22096,rna22098,rna22370,rna2322,rna2323,rna2324,rna23927,rna23928,rna278,rna279,rna280,rna3263,rna371,rna4351,rna5366,rn…
GO:0017111	nucleoside-triphosphatase activity	MF	0.000655935	0.0209462	55	677	874	16803	Over	7	rna10361,rna10531,rna10792,rna11338,rna13080,rna13081,rna13082,rna13083,rna13399,rna13400,rna13449,rna13467,rna13863,rna1391,rna14165,rna14166,rna16636,rna17675,rna17710,rna17711,rna18172,rna18637,rna18655,rna1944,rna19626,rna19736,rna19737,rna2073,rna22095,rna22096,rna22098,rna22370,rna2322,rna2323,rna2324,rna23927,rna23928,rna278,rna279,rna280,rna3263,rna371,rna4351,rna5366,rna6529,rna6569,rna6…
GO:0006351	transcription, DNA-dependent	BP	0.000915528	0.0274086	87	1192	874	16803	Over	5	rna10619,rna10620,rna11398,rna11438,rna11812,rna11899,rna12740,rna12742,rna13398,rna13863,rna14366,rna15013,rna15236,rna15486,rna15487,rna1586,rna16216,rna16217,rna16218,rna16226,rna16227,rna17571,rna17674,rna18183,rna18427,rna18846,rna18938,rna19298,rna197,rna19742,rna19910,rna19912,rna19915,rna19916,rna19917,rna21097,rna21098,rna21828,rna21829,rna21830,rna22157,rna22158,rna22159,rna22160,rna221…
GO:0005488	binding	MF	0.00113314	0.031928	573	10125	874	16803	Over	2	rna10068,rna10361,rna10447,rna10531,rna10619,rna10620,rna10677,rna10716,rna10792,rna10836,rna10837,rna10839,rna11208,rna11337,rna11338,rna11339,rna11340,rna11398,rna11438,rna11507,rna11568,rna11569,rna11587,rna11812,rna11924,rna11997,rna11999,rna12034,rna12035,rna12054,rna12136,rna12137,rna12138,rna12188,rna12191,rna12192,rna12193,rna12232,rna12233,rna12234,rna12235,rna12236,rna124,rna126,rna1274…
GO:0060255	regulation of macromolecule metabolic process	BP	0.00128739	0.0332526	85	1171	874	16803	Over	4	rna10619,rna10620,rna11398,rna11438,rna11899,rna12740,rna12742,rna13398,rna13473,rna13863,rna13990,rna15013,rna15236,rna15486,rna15487,rna1586,rna16216,rna16217,rna16218,rna16226,rna16227,rna17571,rna17674,rna18183,rna18427,rna18846,rna18938,rna19298,rna197,rna19742,rna19910,rna19912,rna19915,rna19916,rna19917,rna21097,rna21098,rna21828,rna21829,rna21830,rna22158,rna22159,rna22160,rna22185,rna223…
GO:0008537	proteasome activator complex	CC	0.00129586	0.0332526	3	5	874	16803	Over	4	rna13095,rna13096,rna13097
GO:0008131	primary amine oxidase activity	MF	0.00129586	0.0332526	3	5	874	16803	Over	6	rna13099,rna13100,rna13102
GO:0006890	retrograde vesicle-mediated transport, Golgi to ER	BP	0.00129586	0.0332526	3	5	874	16803	Over	5	rna7647,rna7648,rna7649
GO:0046983	protein dimerization activity	MF	0.001358	0.0342359	16	138	874	16803	Over	4	rna11398,rna13073,rna13074,rna13075,rna13859,rna17245,rna18938,rna21099,rna21100,rna21101,rna2498,rna2675,rna4789,rna4861,rna4862,rna8449
GO:0019829	cation-transporting ATPase activity	MF	0.00150491	0.0366535	9	53	874	16803	Over	7	rna10361,rna1391,rna1944,rna22095,rna22096,rna4351,rna6569,rna6570,rna6571
GO:0090304	nucleic acid metabolic process	BP	0.00158822	0.0380379	120	1762	874	16803	Over	5	rna10068,rna10531,rna10619,rna10620,rna10792,rna10839,rna11338,rna11398,rna11438,rna11812,rna11899,rna11924,rna123,rna12740,rna12742,rna13104,rna13111,rna13112,rna13301,rna13398,rna13863,rna13987,rna14366,rna15013,rna15236,rna15486,rna15487,rna1586,rna16216,rna16217,rna16218,rna16226,rna16227,rna16238,rna16311,rna17398,rna17571,rna17674,rna18183,rna18186,rna18427,rna18655,rna18680,rna18846,rna189…
GO:0009059	macromolecule biosynthetic process	BP	0.00208072	0.0490162	116	1706	874	16803	Over	4	rna10619,rna10620,rna10792,rna10839,rna11398,rna11438,rna11812,rna11899,rna12190,rna12740,rna12742,rna129,rna12919,rna13104,rna13107,rna13363,rna13398,rna13862,rna13863,rna1387,rna13987,rna14366,rna15013,rna15236,rna15486,rna15487,rna1586,rna16216,rna16217,rna16218,rna16226,rna16227,rna16240,rna16502,rna16503,rna17571,rna17573,rna17674,rna18183,rna18186,rna18427,rna18680,rna18845,rna18846,rna1893…
Table.4 GO analysis of closest 100k of lncRNA transcripts in adult sheep
GO_ID	GO_Term	GO_Class	Pvalue	AdjustedPv	x1	x2	n	N	EnrichDirect	GOlevl	GeneID
GO:0005220	inositol 1,4,5-trisphosphate-sensitive calcium-release channel activity	MF	1.33535e-06	0.000174708	6	9	864	16803	Over	4	rna18939,rna18940,rna18941,rna18942,rna18943,rna18944
GO:0000930	gamma-tubulin complex	CC	6.94453e-06	0.000605717	4	4	864	16803	Over	4	rna13080,rna13081,rna13082,rna13083
GO:0030291	protein serine/threonine kinase inhibitor activity	MF	1.28492e-05	0.00096063	6	12	864	16803	Over	6	rna10778,rna10779,rna10780,rna11550,rna13169,rna13170
GO:0007020	microtubule nucleation	BP	3.33006e-05	0.00193637	4	5	864	16803	Over	5	rna13080,rna13081,rna13082,rna13083
GO:0031122	cytoplasmic microtubule organization	BP	3.33006e-05	0.00193637	4	5	864	16803	Over	5	rna13080,rna13081,rna13082,rna13083
GO:0032098	regulation of appetite	BP	3.33006e-05	0.00193637	4	5	864	16803	Over	4	rna8692,rna8693,rna8695,rna8696
GO:0005737	cytoplasm	CC	0.000188705	0.0105214	85	1124	864	16803	Over	4	rna1092,rna11278,rna11279,rna11280,rna11332,rna12033,rna12190,rna12295,rna12296,rna12297,rna12298,rna12299,rna12429,rna12450,rna12919,rna13080,rna13081,rna13082,rna13083,rna13169,rna13170,rna13804,rna13805,rna13870,rna15050,rna15051,rna15855,rna16113,rna16114,rna16115,rna16116,rna17167,rna17170,rna17573,rna17631,rna17859,rna18680,rna18845,rna18939,rna18940,rna18941,rna18942,rna18943,rna18944,rna1…
GO:0008652	cellular amino acid biosynthetic process	BP	0.000208129	0.0105214	8	33	864	16803	Over	5	rna11330,rna14043,rna14044,rna2428,rna2429,rna4348,rna4349,rna4953
GO:0004862	cAMP-dependent protein kinase inhibitor activity	MF	0.000411425	0.0189982	4	8	864	16803	Over	7	rna10778,rna10779,rna10780,rna11550
GO:0046394	carboxylic acid biosynthetic process	BP	0.00066139	0.0265572	9	48	864	16803	Over	6	rna11330,rna14043,rna14044,rna15112,rna2428,rna2429,rna4348,rna4349,rna4953
GO:0006469	negative regulation of protein kinase activity	BP	0.000710448	0.0265572	4	9	864	16803	Over	8	rna10778,rna10779,rna10780,rna11550
GO:0046983	protein dimerization activity	MF	0.00114317	0.0417389	16	138	864	16803	Over	4	rna11398,rna11549,rna13073,rna13074,rna13075,rna15853,rna15870,rna1788,rna19562,rna2498,rna4967,rna5449,rna5450,rna7846,rna8449,rna8875
GO:0051258	protein polymerization	BP	0.00120748	0.043085	9	52	864	16803	Over	7	rna13080,rna13081,rna13082,rna13083,rna18172,rna22400,rna22401,rna3068,rna4586
GO:0006890	retrograde vesicle-mediated transport, Golgi to ER	BP	0.001253	0.0437156	3	5	864	16803	Over	5	rna7647,rna7648,rna7649
GO:0005488	binding	MF	0.00135812	0.0463531	566	10125	864	16803	Over	2	gene6973,gene6974,gene6975,rna10068,rna10165,rna10166,rna10167,rna10168,rna10169,rna10170,rna10217,rna10218,rna10219,rna10361,rna10531,rna10561,rna10619,rna10620,rna10716,rna10777,rna10792,rna10836,rna10837,rna10839,rna10875,rna1088,rna1089,rna1090,rna1092,rna1097,rna10977,rna10978,rna10979,rna1098,rna10980,rna10981,rna10982,rna10983,rna1099,rna1100,rna11208,rna11281,rna11283,rna11285,rna11287,rn…

## Sheet: KEGG-100kb
Table.1 KEGG analysis of closest 100k of lncRNA transcripts in day 80 sheep
MapID	MapTitle	Pvalue	AdjustedPv	x	y	n	N	EnrichDirect	GeneIDs
4010	MAPK signaling pathway	4.29072e-05	0.00677934	17	344	143	7632	Over	rna10561 rna10619 rna10938 rna10939 rna10940 rna10941 rna11398 rna17715 rna18169 rna20355 rna5370 rna5615 rna6601 rna6602 rna7840 rna8158 rna8256
Table.2 KEGG analysis of closest 100k of lncRNA transcripts in day 120 sheep
MapID	MapTitle	Pvalue	AdjustedPv	x	y	n	N	EnrichDirect	GeneIDs
910	Nitrogen metabolism	0.000317348	0.0261252	6	27	274	7632	Over	rna11747 rna11748 rna14043 rna18425 rna18426 rna23178
760	Nicotinate and nicotinamide metabolism	0.000391878	0.0261252	6	28	274	7632	Over	rna12789 rna3058 rna7084 rna7085 rna7086 rna8104
Table.3 KEGG analysis of closest 10k of lncRNA transcripts in neonatal sheep
MapID	MapTitle	Pvalue	AdjustedPv	x	y	n	N	EnrichDirect	GeneIDs
4972	Pancreatic secretion	4.15952e-05	0.00472106	16	121	371	7632	Over	rna1391 rna17550 rna18106 rna18939 rna18940 rna18941 rna18942 rna18943 rna18944 rna22095 rna22096 rna633 rna634 rna635 rna6601 rna6602
Table.4 KEGG analysis of closest 100k of lncRNA transcripts in adult sheep
MapID	MapTitle	Pvalue	AdjustedPv	x	y	n	N	EnrichDirect	GeneIDs
4721	Synaptic vesicle cycle	5.8819e-07	6.58773e-05	17	81	395	7632	Over	rna12295 rna12296 rna12297 rna12298 rna13065 rna13066 rna13067 rna15882 rna1790 rna19734 rna19735 rna20331 rna20332 rna20823 rna4559 rna4560 rna7840
190	Oxidative phosphorylation	0.00025111	0.0187496	20	173	395	7632	Over	rna13065 rna13066 rna13067 rna17572 rna1790 rna18180 rna19734 rna19735 rna20814 rna20815 rna20822 rna20823 rna22395 rna2426 rna3243 rna4350 rna6677 rna8054 rna8448 rna9644
4966	Collecting duct acid secretion	0.000680618	0.0381146	7	30	395	7632	Over	rna13065 rna13066 rna13067 rna1790 rna19734 rna19735 rna20823
