# Supplementary material for: Identification and Characterization of Long Noncoding RNAs in Ovine Skeletal Muscle
Source: Animals (Basel). 2018 Jul 23;8(7):127. doi: 10.3390/ani8070127 (PMC6071021; doi:10.3390/ani8070127)
Supplement: Supplementary file 1 [file animals-08-00127-s001.zip › supporting imformation/Table S10.xlsx]

## Sheet: target genes (10kb)
Trans_ID	rnaID	Name	Dbxref	gene	product	transcript_id
TCONS_00013201	rna2863	XM_004004172.1	GeneID:101110026,Genbank:XM_004004172.1	BNIP3L	BCL2%2Fadenovirus E1B 19kDa interacting protein 3-like	XM_004004172.1
TCONS_00051148	rna12137	XM_004012359.1	GeneID:101116585,Genbank:XM_004012359.1	ANKRD10	ankyrin repeat domain 10	XM_004012359.1
TCONS_00005233	rna2498	XM_004003937.1	GeneID:101109328,Genbank:XM_004003937.1	SIM2	single-minded homolog 2 %28Drosophila%29	XM_004003937.1
TCONS_00008482	rna2498	XM_004003937.1	GeneID:101109328,Genbank:XM_004003937.1	SIM2	single-minded homolog 2 %28Drosophila%29	XM_004003937.1
TCONS_00039642	rna8965	XM_004009586.1	GeneID:101109357,Genbank:XM_004009586.1	PDE5A	phosphodiesterase 5A%2C cGMP-specific%2C transcript variant 1	XM_004009586.1
	rna8967	XM_004009588.1	GeneID:101109799,Genbank:XM_004009588.1	FABP2	fatty acid binding protein 2%2C intestinal	XM_004009588.1
	rna8966	XM_004009587.1	GeneID:101109357,Genbank:XM_004009587.1	PDE5A	phosphodiesterase 5A%2C cGMP-specific%2C transcript variant 2	XM_004009587.1
	rna8969	XM_004009589.1	GeneID:101110058,Genbank:XM_004009589.1	USP53	ubiquitin specific peptidase 53	XM_004009589.1

## Sheet: target genes (100kb)
Table S10 Target genes of 15 differential expressed lncRNA transcripts common to all stages
Trans_ID	rnaID	Name	Dbxref	gene	product
TCONS_00013201	rna2865	XM_004004174.1	GeneID:101110299,Genbank:XM_004004174.1	PPP2R2A	protein phosphatase 2%2C regulatory subunit B%2C alpha%2C transcript variant 2
	rna2862	XM_004004171.1	GeneID:101109768,Genbank:XM_004004171.1	PNMA2	paraneoplastic Ma antigen 2
	rna2863	XM_004004172.1	GeneID:101110026,Genbank:XM_004004172.1	BNIP3L	BCL2%2Fadenovirus E1B 19kDa interacting protein 3-like
	rna2860	XM_004004168.1	GeneID:101108984,Genbank:XM_004004168.1	DPYSL2	dihydropyrimidinase-like 2%2C transcript variant 2
	rna2861	XM_004004169.1	GeneID:101108984,Genbank:XM_004004169.1	DPYSL2	dihydropyrimidinase-like 2%2C transcript variant 3
	rna2864	XM_004004173.1	GeneID:101110299,Genbank:XM_004004173.1	PPP2R2A	protein phosphatase 2%2C regulatory subunit B%2C alpha%2C transcript variant 1
TCONS_00051148	rna12135	XM_004012358.1	GeneID:101116327,Genbank:XM_004012358.1	LOC101116327	cysteine--tRNA ligase%2C mitochondrial-like
	rna12136	XM_004012239.1	GeneID:101116998,Genbank:XM_004012239.1	ING1	inhibitor of growth family%2C member 1
	rna12137	XM_004012359.1	GeneID:101116585,Genbank:XM_004012359.1	ANKRD10	ankyrin repeat domain 10
	rna12138	XM_004012360.1	GeneID:101116845,Genbank:XM_004012360.1	ARHGEF7	Rho guanine nucleotide exchange factor %28GEF%29 7
TCONS_00081678	rna18685	XM_004017991.1	GeneID:101123586,Genbank:XM_004017991.1	RTL1	retrotransposon-like 1
TCONS_00039642	rna8965	XM_004009586.1	GeneID:101109357,Genbank:XM_004009586.1	PDE5A	phosphodiesterase 5A%2C cGMP-specific%2C transcript variant 1
	rna8967	XM_004009588.1	GeneID:101109799,Genbank:XM_004009588.1	FABP2	fatty acid binding protein 2%2C intestinal
	rna8966	XM_004009587.1	GeneID:101109357,Genbank:XM_004009587.1	PDE5A	phosphodiesterase 5A%2C cGMP-specific%2C transcript variant 2
	rna8969	XM_004009589.1	GeneID:101110058,Genbank:XM_004009589.1	USP53	ubiquitin specific peptidase 53
	rna8970	NM_001199222.1	GeneID:100526817,Genbank:NM_001199222.1	MYOZ2	myozenin 2
TCONS_00044801	rna10620	XM_004011077.1	GeneID:101108494,Genbank:XM_004011077.1	JDP2	Jun dimerization protein 2
	rna10619	NM_001166182.1	GeneID:443218,Genbank:NM_001166182.1	FOS	FBJ murine osteosarcoma viral oncogene homolog
	rna10618	XM_004010798.1	GeneID:101109882,Genbank:XM_004010798.1	TMED10	transmembrane emp24-like trafficking protein 10 %28yeast%29
TCONS_00005233	rna2499	XM_004003938.1	GeneID:101109588,Genbank:XM_004003938.1	HLCS	holocarboxylase synthetase %28biotin-%28proprionyl-CoA-carboxylase %28ATP-hydrolysing%29%29 ligase%29
	rna2498	XM_004003937.1	GeneID:101109328,Genbank:XM_004003937.1	SIM2	single-minded homolog 2 %28Drosophila%29
TCONS_00006187	rna1944	XM_004003036.1	GeneID:101107321,Genbank:XM_004003036.1	ATP13A5	ATPase type 13A5
TCONS_00079077	rna17715	NM_001009769.1	GeneID:443306,Genbank:NM_001009769.1	FGF2	fibroblast growth factor 2 %28basic%29
	rna17714	XM_004017270.1	GeneID:101103092,Genbank:XM_004017270.1	NUDT6	nudix %28nucleoside diphosphate linked moiety X%29-type motif 6%2C transcript variant 1
	rna17713	XM_004017271.1	GeneID:101103092,Genbank:XM_004017271.1	NUDT6	nudix %28nucleoside diphosphate linked moiety X%29-type motif 6%2C transcript variant 2
	rna17711	XM_004017268.1	GeneID:101102425,Genbank:XM_004017268.1	SPATA5	spermatogenesis associated 5%2C transcript variant 2
	rna17710	XM_004017267.1	GeneID:101102425,Genbank:XM_004017267.1	SPATA5	spermatogenesis associated 5%2C transcript variant 1
TCONS_00008482	rna2499	XM_004003938.1	GeneID:101109588,Genbank:XM_004003938.1	HLCS	holocarboxylase synthetase %28biotin-%28proprionyl-CoA-carboxylase %28ATP-hydrolysing%29%29 ligase%29
	rna2498	XM_004003937.1	GeneID:101109328,Genbank:XM_004003937.1	SIM2	single-minded homolog 2 %28Drosophila%29
TCONS_00011166	rna4363	XM_004023561.1	GeneID:101111352,Genbank:XM_004023561.1	FAM131C	family with sequence similarity 131%2C member C
	rna4362	XM_004005558.1	GeneID:101111082,Genbank:XM_004005558.1	CLCNKA	chloride channel%2C voltage-sensitive Ka
	rna4361	XM_004005557.1	GeneID:101110827,Genbank:XM_004005557.1	HSPB7	heat shock 27kDa protein family%2C member 7 %28cardiovascular%29
	rna4364	XM_004005178.1	GeneID:101111430,Genbank:XM_004005178.1	LOC101111430	uncharacterized LOC101111430
TCONS_00078553	rna17894	XM_004017370.1	GeneID:101107047,Genbank:XM_004017370.1	BRAP	BRCA1 associated protein
TCONS_00083104	rna18685	XM_004017991.1	GeneID:101123586,Genbank:XM_004017991.1	RTL1	retrotransposon-like 1
TCONS_00102859	-	-	-	-	-
TCONS_00083972	-	-	-	-	-
TCONS_11012075	-	-	-	-	-
