# Supplementary material for: Identification and Characterization of Long Noncoding RNAs in Ovine Skeletal Muscle
Source: Animals (Basel). 2018 Jul 23;8(7):127. doi: 10.3390/ani8070127 (PMC6071021; doi:10.3390/ani8070127)
Supplement: Supplementary file 1 [file animals-08-00127-s001.zip › supporting imformation/Table S11.xlsx]

## Sheet: Sheet1
Table S11 primer information
基因	引物序列	产物长度
Genes	Primer sequence (5'-3')	Products Size(bp)
lncRNA- TCONS_00102859	TGGAGGTGGTGAAGGACAGG	135
	GAGCCAGAGGGCATCAGAATT
MyoD	GCTCCAGAACCGCAGTAAGTT	106
	CGGCGACAGCAGCTCCATA
MSTN	TTTTGCCCAAGGCTCCTCC	108
	CCGTCGTAACGTGGTAGTCATCG
Mef2c	CAGGTGGTCTGATGGGTG	130
	TTCGCTTGCATATTCTTGTT
MyoG	GTGCCCAGTGAATGCAGCTC	111
	GTCTGTAGGGTCCGCTGGGA
GAPDH	CCTGCCAAGTATGATGAGAT	119
	TGAGTGTCGCTGTTGAAGT
