# Supplementary material for: Identification and Characterization of Long Noncoding RNAs in Ovine Skeletal Muscle
Source: Animals (Basel). 2018 Jul 23;8(7):127. doi: 10.3390/ani8070127 (PMC6071021; doi:10.3390/ani8070127)
Supplement: Supplementary file 1 [file animals-08-00127-s001.zip › supporting imformation/Table S3.xlsx]

## Sheet: table S3-a
Table S3 cufflinks class code statistic
samples code	U1	U2	U3	U4	T1	T2	T3	T4
=	5604	5320	4599	4102	5940	4790	5447	5129
c	4668	4995	5338	4470	4335	5071	4481	4452
e	1416	1010	780	1044	1039	1529	882	808
i	2024	1306	836	1382	1587	1578	1353	1203
j	12174	9547	6989	7713	11503	10573	9725	8615
o	1150	1104	1017	953	1120	1075	1050	937
p	1244	1022	993	1014	1101	1160	912	868
u	5337	4296	3421	3575	5138	4757	3928	3626
x	382	288	201	253	361	331	242	205

## Sheet: table S3-b
description of every code
code	description
=	Complete match of intron chain
c	Contained
e	Single exon transfrag overlapping a reference exon and at least 10 bp of a reference intron,indicating a possible pre-mRNA fragment
i	A transfrag falling entirely within a reference intron
j	Potentially novel isoform (fragment): at least one splice junction is shared with a reference transcript
o	Generic exonic overlap with a reference transcript
p	Possible polymerase run-on fragment (within 2Kbases of a reference transcript)
u	Unknown, intergenic transcript
x	Exonic overlap with reference on the opposite strand
