# Supplementary material for: Identification and Characterization of Long Noncoding RNAs in Ovine Skeletal Muscle
Source: Animals (Basel). 2018 Jul 23;8(7):127. doi: 10.3390/ani8070127 (PMC6071021; doi:10.3390/ani8070127)
Supplement: Supplementary file 1 [file animals-08-00127-s001.zip › supporting imformation/Table S4.xlsx]

## Sheet: Sheet2
Pfam	CPC	CNCI
TCONS_00006431	TCONS_00006431	TCONS_00006431
TCONS_00007631	TCONS_00007630	TCONS_00007630
TCONS_00003075	TCONS_00007631	TCONS_00007631
TCONS_00007636	TCONS_00003075	TCONS_00003075
TCONS_00006444	TCONS_00007636	TCONS_00007636
TCONS_00008638	TCONS_00006444	TCONS_00006444
TCONS_00007642	TCONS_00008638	TCONS_00008638
TCONS_00000048	TCONS_00007642	TCONS_00007642
TCONS_00004409	TCONS_00000048	TCONS_00000048
TCONS_00001417	TCONS_00004409	TCONS_00004409
TCONS_00004422	TCONS_00001417	TCONS_00001417
TCONS_00006963	TCONS_00004422	TCONS_00004422
TCONS_00001446	TCONS_00006963	TCONS_00006963
TCONS_00001447	TCONS_00001446	TCONS_00001446
TCONS_00006969	TCONS_00001447	TCONS_00001447
TCONS_00001448	TCONS_00006969	TCONS_00006969
TCONS_00006498	TCONS_00001448	TCONS_00001448
TCONS_00000198	TCONS_00006498	TCONS_00006498
TCONS_00008128	TCONS_00000198	TCONS_00000198
TCONS_00007700	TCONS_00008128	TCONS_00008128
TCONS_00005400	TCONS_00007700	TCONS_00007700
TCONS_00000233	TCONS_00005400	TCONS_00005400
TCONS_00006508	TCONS_00000233	TCONS_00000233
TCONS_00004441	TCONS_00006508	TCONS_00006508
TCONS_00001518	TCONS_00004441	TCONS_00004441
TCONS_00003757	TCONS_00001518	TCONS_00001518
TCONS_00003758	TCONS_00003757	TCONS_00003757
TCONS_00005928	TCONS_00003758	TCONS_00003758
TCONS_00008164	TCONS_00005928	TCONS_00005928
TCONS_00008165	TCONS_00008164	TCONS_00008164
TCONS_00004939	TCONS_00008165	TCONS_00008165
TCONS_00004941	TCONS_00004939	TCONS_00004939
TCONS_00009770	TCONS_00004941	TCONS_00004941
TCONS_00003781	TCONS_00009770	TCONS_00009770
TCONS_00006517	TCONS_00003781	TCONS_00006517
TCONS_00001578	TCONS_00006517	TCONS_00001578
TCONS_00007721	TCONS_00001578	TCONS_00007721
TCONS_00007032	TCONS_00007721	TCONS_00007032
TCONS_00006537	TCONS_00007032	TCONS_00006537
TCONS_00000332	TCONS_00006537	TCONS_00000332
TCONS_00001638	TCONS_00000332	TCONS_00001638
TCONS_00007046	TCONS_00001638	TCONS_00007046
TCONS_00009053	TCONS_00007046	TCONS_00009053
TCONS_00003823	TCONS_00009053	TCONS_00003823
TCONS_00000388	TCONS_00003823	TCONS_00000388
TCONS_00004501	TCONS_00000388	TCONS_00004501
TCONS_00004502	TCONS_00004501	TCONS_00004502
TCONS_00000409	TCONS_00004502	TCONS_00000409
TCONS_00007763	TCONS_00000409	TCONS_00007763
TCONS_00008727	TCONS_00007763	TCONS_00008727
TCONS_00006568	TCONS_00008727	TCONS_00006568
TCONS_00000413	TCONS_00006568	TCONS_00000413
TCONS_00004979	TCONS_00000413	TCONS_00004979
TCONS_00004980	TCONS_00004979	TCONS_00004980
TCONS_00009800	TCONS_00004980	TCONS_00009800
TCONS_00003846	TCONS_00009800	TCONS_00003846
TCONS_00006595	TCONS_00003846	TCONS_00006595
TCONS_00009811	TCONS_00006595	TCONS_00009811
TCONS_00000495	TCONS_00009811	TCONS_00000495
TCONS_00007083	TCONS_00000495	TCONS_00007083
TCONS_00003858	TCONS_00007083	TCONS_00003858
TCONS_00006607	TCONS_00003858	TCONS_00004548
TCONS_00006608	TCONS_00004548	TCONS_00006607
TCONS_00000520	TCONS_00006607	TCONS_00006608
TCONS_00000527	TCONS_00006608	TCONS_00000520
TCONS_00000534	TCONS_00000520	TCONS_00000527
TCONS_00009088	TCONS_00000527	TCONS_00000534
TCONS_00003884	TCONS_00000534	TCONS_00009088
TCONS_00000570	TCONS_00009088	TCONS_00003884
TCONS_00004584	TCONS_00003884	TCONS_00000570
TCONS_00000589	TCONS_00003891	TCONS_00004584
TCONS_00004596	TCONS_00000570	TCONS_00000589
TCONS_00000620	TCONS_00004584	TCONS_00004596
TCONS_00007847	TCONS_00000589	TCONS_00000620
TCONS_00001939	TCONS_00004596	TCONS_00007847
TCONS_00007867	TCONS_00000620	TCONS_00001939
TCONS_00009537	TCONS_00007847	TCONS_00007867
TCONS_00008800	TCONS_00001939	TCONS_00009537
TCONS_00003365	TCONS_00007867	TCONS_00008800
TCONS_00000688	TCONS_00009537	TCONS_00003365
TCONS_00005598	TCONS_00008800	TCONS_00000688
TCONS_00006677	TCONS_00003365	TCONS_00005598
TCONS_00000739	TCONS_00000688	TCONS_00008332
TCONS_00008339	TCONS_00005598	TCONS_00006677
TCONS_00007174	TCONS_00008332	TCONS_00000739
TCONS_00007175	TCONS_00006677	TCONS_00008814
TCONS_00002038	TCONS_00000739	TCONS_00008339
TCONS_00003990	TCONS_00008814	TCONS_00007174
TCONS_00005091	TCONS_00008339	TCONS_00007175
TCONS_00007180	TCONS_00007174	TCONS_00002038
TCONS_00007190	TCONS_00007175	TCONS_00003990
TCONS_00007192	TCONS_00002038	TCONS_00005091
TCONS_00009157	TCONS_00003990	TCONS_00007180
TCONS_00003997	TCONS_00005091	TCONS_00007190
TCONS_00005642	TCONS_00007180	TCONS_00007192
TCONS_00007196	TCONS_00007190	TCONS_00009157
TCONS_00004003	TCONS_00007192	TCONS_00003997
TCONS_00000894	TCONS_00009157	TCONS_00005642
TCONS_00005682	TCONS_00003997	TCONS_00007196
TCONS_00004050	TCONS_00005642	TCONS_00004003
TCONS_00009193	TCONS_00007196	TCONS_00000894
TCONS_00006173	TCONS_00004003	TCONS_00009579
TCONS_00002217	TCONS_00000894	TCONS_00005682
TCONS_00006770	TCONS_00009579	TCONS_00004050
TCONS_00008403	TCONS_00005682	TCONS_00009193
TCONS_00009919	TCONS_00004050	TCONS_00006173
TCONS_00006186	TCONS_00009193	TCONS_00002217
TCONS_00006187	TCONS_00006173	TCONS_00006770
TCONS_00006188	TCONS_00002217	TCONS_00008403
TCONS_00004075	TCONS_00006770	TCONS_00009919
TCONS_00007258	TCONS_00008403	TCONS_00006186
TCONS_00002224	TCONS_00009919	TCONS_00006187
TCONS_00002226	TCONS_00006186	TCONS_00006188
TCONS_00009922	TCONS_00006187	TCONS_00004075
TCONS_00006196	TCONS_00006188	TCONS_00007258
TCONS_00004084	TCONS_00004075	TCONS_00002224
TCONS_00009934	TCONS_00007258	TCONS_00002226
TCONS_00006213	TCONS_00002224	TCONS_00009922
TCONS_00005745	TCONS_00002226	TCONS_00006196
TCONS_00003530	TCONS_00009922	TCONS_00004084
TCONS_00002308	TCONS_00006196	TCONS_00009934
TCONS_00004118	TCONS_00004084	TCONS_00006213
TCONS_00002313	TCONS_00009934	TCONS_00005745
TCONS_00007299	TCONS_00006213	TCONS_00003530
TCONS_00005773	TCONS_00005745	TCONS_00002308
TCONS_00005774	TCONS_00003530	TCONS_00004118
TCONS_00005775	TCONS_00002308	TCONS_00002313
TCONS_00004777	TCONS_00004118	TCONS_00007299
TCONS_00004778	TCONS_00002313	TCONS_00005773
TCONS_00002334	TCONS_00007299	TCONS_00005774
TCONS_00009649	TCONS_00005773	TCONS_00005775
TCONS_00009245	TCONS_00005774	TCONS_00004777
TCONS_00007309	TCONS_00005775	TCONS_00004778
TCONS_00008447	TCONS_00004777	TCONS_00002334
TCONS_00004143	TCONS_00004778	TCONS_00009649
TCONS_00001110	TCONS_00002334	TCONS_00009245
TCONS_00001111	TCONS_00009649	TCONS_00007309
TCONS_00007323	TCONS_00009245	TCONS_00008447
TCONS_00004796	TCONS_00007309	TCONS_00004143
TCONS_00001139	TCONS_00008447	TCONS_00007323
TCONS_00001175	TCONS_00004143	TCONS_00004796
TCONS_00003615	TCONS_00001110	TCONS_00001139
TCONS_00008924	TCONS_00001111	TCONS_00001175
TCONS_00003626	TCONS_00007323	TCONS_00003615
TCONS_00009269	TCONS_00004796	TCONS_00008924
TCONS_00008482	TCONS_00001139	TCONS_00003626
TCONS_00008483	TCONS_00001175	TCONS_00009269
TCONS_00005233	TCONS_00003615	TCONS_00008482
TCONS_00005234	TCONS_00008924	TCONS_00008483
TCONS_00002468	TCONS_00003626	TCONS_00005233
TCONS_00002469	TCONS_00009269	TCONS_00005234
TCONS_00007356	TCONS_00008482	TCONS_00002468
TCONS_00007357	TCONS_00008483	TCONS_00002469
TCONS_00002471	TCONS_00005233	TCONS_00007356
TCONS_00005857	TCONS_00005234	TCONS_00007357
TCONS_00006273	TCONS_00002468	TCONS_00002471
TCONS_00007360	TCONS_00002469	TCONS_00005857
TCONS_00007361	TCONS_00007356	TCONS_00006273
TCONS_00009270	TCONS_00007357	TCONS_00007360
TCONS_00009969	TCONS_00002471	TCONS_00007361
TCONS_00007365	TCONS_00005857	TCONS_00009270
TCONS_00002488	TCONS_00006273	TCONS_00009969
TCONS_00009970	TCONS_00007360	TCONS_00007365
TCONS_00005239	TCONS_00007361	TCONS_00002488
TCONS_00006274	TCONS_00009270	TCONS_00009970
TCONS_00008491	TCONS_00009969	TCONS_00005239
TCONS_00009276	TCONS_00007365	TCONS_00006274
TCONS_00008084	TCONS_00002488	TCONS_00008491
TCONS_00003666	TCONS_00009970	TCONS_00009276
TCONS_00005247	TCONS_00005239	TCONS_00008084
TCONS_00010065	TCONS_00006274	TCONS_00003666
TCONS_00010066	TCONS_00008491	TCONS_00005247
TCONS_00010070	TCONS_00009276	TCONS_00010065
TCONS_00010073	TCONS_00008084	TCONS_00010066
TCONS_00010074	TCONS_00003666	TCONS_00012602
TCONS_00015757	TCONS_00005247	TCONS_00010070
TCONS_00017401	TCONS_00018039	TCONS_00010074
TCONS_00013712	TCONS_00010065	TCONS_00011182
TCONS_00014118	TCONS_00010066	TCONS_00011183
TCONS_00017411	TCONS_00012602	TCONS_00015757
TCONS_00017412	TCONS_00010070	TCONS_00017401
TCONS_00016348	TCONS_00010073	TCONS_00013712
TCONS_00010168	TCONS_00010074	TCONS_00014118
TCONS_00018068	TCONS_00010075	TCONS_00017411
TCONS_00017151	TCONS_00011182	TCONS_00017412
TCONS_00013182	TCONS_00011183	TCONS_00016348
TCONS_00016744	TCONS_00015757	TCONS_00010168
TCONS_00016745	TCONS_00017401	TCONS_00018068
TCONS_00016372	TCONS_00013712	TCONS_00017151
TCONS_00015803	TCONS_00014118	TCONS_00013182
TCONS_00015372	TCONS_00017411	TCONS_00016744
TCONS_00011313	TCONS_00017412	TCONS_00016745
TCONS_00015375	TCONS_00016348	TCONS_00016372
TCONS_00013201	TCONS_00010168	TCONS_00015803
TCONS_00015807	TCONS_00018068	TCONS_00015372
TCONS_00017838	TCONS_00017151	TCONS_00011313
TCONS_00010299	TCONS_00013182	TCONS_00015375
TCONS_00016771	TCONS_00016744	TCONS_00013201
TCONS_00011417	TCONS_00016745	TCONS_00015807
TCONS_00012717	TCONS_00016372	TCONS_00017838
TCONS_00012718	TCONS_00015803	TCONS_00013224
TCONS_00014196	TCONS_00015372	TCONS_00010299
TCONS_00014941	TCONS_00011313	TCONS_00016771
TCONS_00011480	TCONS_00015375	TCONS_00011417
TCONS_00013257	TCONS_00013201	TCONS_00012717
TCONS_00016804	TCONS_00015807	TCONS_00014196
TCONS_00017485	TCONS_00017838	TCONS_00014941
TCONS_00014948	TCONS_00013224	TCONS_00011480
TCONS_00017486	TCONS_00010299	TCONS_00013257
TCONS_00017487	TCONS_00016771	TCONS_00016804
TCONS_00014592	TCONS_00011417	TCONS_00017485
TCONS_00010409	TCONS_00012717	TCONS_00014948
TCONS_00016441	TCONS_00012718	TCONS_00017486
TCONS_00015883	TCONS_00014196	TCONS_00017487
TCONS_00010428	TCONS_00014941	TCONS_00013269
TCONS_00013834	TCONS_00011480	TCONS_00014959
TCONS_00011549	TCONS_00013257	TCONS_00014592
TCONS_00017508	TCONS_00016804	TCONS_00010409
TCONS_00015891	TCONS_00017485	TCONS_00016441
TCONS_00010455	TCONS_00014948	TCONS_00015883
TCONS_00014616	TCONS_00017486	TCONS_00010428
TCONS_00011561	TCONS_00017487	TCONS_00013834
TCONS_00013292	TCONS_00013269	TCONS_00011549
TCONS_00011569	TCONS_00014959	TCONS_00017508
TCONS_00010494	TCONS_00014592	TCONS_00015891
TCONS_00016832	TCONS_00010409	TCONS_00010455
TCONS_00010510	TCONS_00016441	TCONS_00014616
TCONS_00012803	TCONS_00015883	TCONS_00011561
TCONS_00014990	TCONS_00010428	TCONS_00013292
TCONS_00014991	TCONS_00013834	TCONS_00011569
TCONS_00013316	TCONS_00011549	TCONS_00010494
TCONS_00013336	TCONS_00017508	TCONS_00016832
TCONS_00013337	TCONS_00015891	TCONS_00012803
TCONS_00015006	TCONS_00010455	TCONS_00014990
TCONS_00013904	TCONS_00014616	TCONS_00014991
TCONS_00013905	TCONS_00011561	TCONS_00013316
TCONS_00011646	TCONS_00013292	TCONS_00013336
TCONS_00014257	TCONS_00011569	TCONS_00013337
TCONS_00015016	TCONS_00010494	TCONS_00015006
TCONS_00015518	TCONS_00016832	TCONS_00015008
TCONS_00011649	TCONS_00010510	TCONS_00017538
TCONS_00013907	TCONS_00012803	TCONS_00013904
TCONS_00017240	TCONS_00014990	TCONS_00013905
TCONS_00015925	TCONS_00014991	TCONS_00011646
TCONS_00018163	TCONS_00013316	TCONS_00014257
TCONS_00016500	TCONS_00013336	TCONS_00015016
TCONS_00011683	TCONS_00013337	TCONS_00015518
TCONS_00012854	TCONS_00015006	TCONS_00011649
TCONS_00014674	TCONS_00015008	TCONS_00013907
TCONS_00015035	TCONS_00017538	TCONS_00017240
TCONS_00011719	TCONS_00013904	TCONS_00015925
TCONS_00010641	TCONS_00013905	TCONS_00018163
TCONS_00011730	TCONS_00011646	TCONS_00016500
TCONS_00010665	TCONS_00014257	TCONS_00011683
TCONS_00012889	TCONS_00015016	TCONS_00012854
TCONS_00017927	TCONS_00015518	TCONS_00014674
TCONS_00017264	TCONS_00011649	TCONS_00015035
TCONS_00010666	TCONS_00013907	TCONS_00011719
TCONS_00010667	TCONS_00017240	TCONS_00010641
TCONS_00017265	TCONS_00015925	TCONS_00011730
TCONS_00014699	TCONS_00018163	TCONS_00010665
TCONS_00012897	TCONS_00016500	TCONS_00012889
TCONS_00010682	TCONS_00011683	TCONS_00017927
TCONS_00016885	TCONS_00012854	TCONS_00017264
TCONS_00016886	TCONS_00014674	TCONS_00010666
TCONS_00015974	TCONS_00015035	TCONS_00010667
TCONS_00018204	TCONS_00011719	TCONS_00017265
TCONS_00013412	TCONS_00010641	TCONS_00014699
TCONS_00010747	TCONS_00011730	TCONS_00012897
TCONS_00010748	TCONS_00010665	TCONS_00010682
TCONS_00011805	TCONS_00012889	TCONS_00016886
TCONS_00011806	TCONS_00017927	TCONS_00015974
TCONS_00016561	TCONS_00017264	TCONS_00018204
TCONS_00013969	TCONS_00010666	TCONS_00013412
TCONS_00010814	TCONS_00010667	TCONS_00010747
TCONS_00012964	TCONS_00017265	TCONS_00010748
TCONS_00010826	TCONS_00014699	TCONS_00011805
TCONS_00015619	TCONS_00012897	TCONS_00011806
TCONS_00011859	TCONS_00010682	TCONS_00016561
TCONS_00016025	TCONS_00016885	TCONS_00013969
TCONS_00016026	TCONS_00016886	TCONS_00016581
TCONS_00011861	TCONS_00015974	TCONS_00010814
TCONS_00015631	TCONS_00018204	TCONS_00012964
TCONS_00015632	TCONS_00013412	TCONS_00010826
TCONS_00010867	TCONS_00010747	TCONS_00015619
TCONS_00017968	TCONS_00010748	TCONS_00011859
TCONS_00016606	TCONS_00011805	TCONS_00016025
TCONS_00017310	TCONS_00011806	TCONS_00016026
TCONS_00014772	TCONS_00016561	TCONS_00011861
TCONS_00018236	TCONS_00013969	TCONS_00010867
TCONS_00010912	TCONS_00016581	TCONS_00017970
TCONS_00012999	TCONS_00010814	TCONS_00017310
TCONS_00013488	TCONS_00012964	TCONS_00014772
TCONS_00016069	TCONS_00010826	TCONS_00018236
TCONS_00010931	TCONS_00015619	TCONS_00010912
TCONS_00016072	TCONS_00011859	TCONS_00012999
TCONS_00017638	TCONS_00016025	TCONS_00013488
TCONS_00013006	TCONS_00016026	TCONS_00016069
TCONS_00015667	TCONS_00011861	TCONS_00010931
TCONS_00017325	TCONS_00015631	TCONS_00013006
TCONS_00010934	TCONS_00015632	TCONS_00015667
TCONS_00017644	TCONS_00010867	TCONS_00017325
TCONS_00014041	TCONS_00017968	TCONS_00010934
TCONS_00014352	TCONS_00017970	TCONS_00017644
TCONS_00016981	TCONS_00016606	TCONS_00014041
TCONS_00013529	TCONS_00017309	TCONS_00014352
TCONS_00015716	TCONS_00017310	TCONS_00016981
TCONS_00014080	TCONS_00016046	TCONS_00013529
TCONS_00012073	TCONS_00014772	TCONS_00015716
TCONS_00015170	TCONS_00018236	TCONS_00014080
TCONS_00013551	TCONS_00010912	TCONS_00012073
TCONS_00016684	TCONS_00012999	TCONS_00015170
TCONS_00011166	TCONS_00013488	TCONS_00013551
TCONS_00011167	TCONS_00016069	TCONS_00016684
TCONS_00013115	TCONS_00010931	TCONS_00011166
TCONS_00013116	TCONS_00013006	TCONS_00011167
TCONS_00016694	TCONS_00015667	TCONS_00013115
TCONS_00015745	TCONS_00017325	TCONS_00013116
TCONS_00015746	TCONS_00010934	TCONS_00016694
TCONS_00017391	TCONS_00017644	TCONS_00015745
TCONS_00017392	TCONS_00014041	TCONS_00015746
TCONS_00015747	TCONS_00014352	TCONS_00017391
TCONS_00026599	TCONS_00016981	TCONS_00017392
TCONS_00026601	TCONS_00013529	TCONS_00015747
TCONS_00018394	TCONS_00015716	TCONS_00026599
TCONS_00025030	TCONS_00014080	TCONS_00026601
TCONS_00018396	TCONS_00012073	TCONS_00018394
TCONS_00028220	TCONS_00015170	TCONS_00025030
TCONS_00026603	TCONS_00013551	TCONS_00018396
TCONS_00018397	TCONS_00016684	TCONS_00028220
TCONS_00024472	TCONS_00011166	TCONS_00026603
TCONS_00027912	TCONS_00011167	TCONS_00018397
TCONS_00027188	TCONS_00013115	TCONS_00026607
TCONS_00022294	TCONS_00013116	TCONS_00024472
TCONS_00025560	TCONS_00016694	TCONS_00027912
TCONS_00023040	TCONS_00015745	TCONS_00027188
TCONS_00026179	TCONS_00015746	TCONS_00022294
TCONS_00028233	TCONS_00017391	TCONS_00025560
TCONS_00023496	TCONS_00017392	TCONS_00023040
TCONS_00024479	TCONS_00015747	TCONS_00026179
TCONS_00025066	TCONS_00026599	TCONS_00028233
TCONS_00026649	TCONS_00026601	TCONS_00023496
TCONS_00025071	TCONS_00018394	TCONS_00024479
TCONS_00018566	TCONS_00025030	TCONS_00025066
TCONS_00018585	TCONS_00018396	TCONS_00026649
TCONS_00019978	TCONS_00028220	TCONS_00023527
TCONS_00026664	TCONS_00026603	TCONS_00025071
TCONS_00019979	TCONS_00018397	TCONS_00018566
TCONS_00023546	TCONS_00026607	TCONS_00018585
TCONS_00025610	TCONS_00024472	TCONS_00019978
TCONS_00019997	TCONS_00027912	TCONS_00026664
TCONS_00026669	TCONS_00027188	TCONS_00019979
TCONS_00024533	TCONS_00022294	TCONS_00023546
TCONS_00018621	TCONS_00025560	TCONS_00025610
TCONS_00027225	TCONS_00023040	TCONS_00019997
TCONS_00025614	TCONS_00026179	TCONS_00026669
TCONS_00025621	TCONS_00028233	TCONS_00024533
TCONS_00020042	TCONS_00023496	TCONS_00018621
TCONS_00027944	TCONS_00024479	TCONS_00027225
TCONS_00027945	TCONS_00025066	TCONS_00025614
TCONS_00018672	TCONS_00026649	TCONS_00025621
TCONS_00024554	TCONS_00023527	TCONS_00020039
TCONS_00024560	TCONS_00025071	TCONS_00020042
TCONS_00025120	TCONS_00018566	TCONS_00027944
TCONS_00018741	TCONS_00018585	TCONS_00027945
TCONS_00027251	TCONS_00019978	TCONS_00018672
TCONS_00027252	TCONS_00026664	TCONS_00024554
TCONS_00027956	TCONS_00019979	TCONS_00024560
TCONS_00018744	TCONS_00023546	TCONS_00025120
TCONS_00018747	TCONS_00025610	TCONS_00018741
TCONS_00025648	TCONS_00019997	TCONS_00027251
TCONS_00020131	TCONS_00026669	TCONS_00027252
TCONS_00025649	TCONS_00024533	TCONS_00027956
TCONS_00026242	TCONS_00018621	TCONS_00018744
TCONS_00027260	TCONS_00027225	TCONS_00018747
TCONS_00025654	TCONS_00025614	TCONS_00025648
TCONS_00026732	TCONS_00025621	TCONS_00020131
TCONS_00020159	TCONS_00020039	TCONS_00025649
TCONS_00024158	TCONS_00020042	TCONS_00026242
TCONS_00024159	TCONS_00027944	TCONS_00027260
TCONS_00028326	TCONS_00027945	TCONS_00025654
TCONS_00023150	TCONS_00018672	TCONS_00026732
TCONS_00024162	TCONS_00024554	TCONS_00020159
TCONS_00023630	TCONS_00024560	TCONS_00024158
TCONS_00020217	TCONS_00025120	TCONS_00024159
TCONS_00018874	TCONS_00018741	TCONS_00028326
TCONS_00022479	TCONS_00027251	TCONS_00023150
TCONS_00020235	TCONS_00027252	TCONS_00024162
TCONS_00027998	TCONS_00027956	TCONS_00023630
TCONS_00020242	TCONS_00018744	TCONS_00020216
TCONS_00022482	TCONS_00018747	TCONS_00023634
TCONS_00020261	TCONS_00025648	TCONS_00020217
TCONS_00022491	TCONS_00020131	TCONS_00018874
TCONS_00020264	TCONS_00025649	TCONS_00022479
TCONS_00028342	TCONS_00026242	TCONS_00020235
TCONS_00023650	TCONS_00027260	TCONS_00027998
TCONS_00025696	TCONS_00025654	TCONS_00022482
TCONS_00025697	TCONS_00026732	TCONS_00020261
TCONS_00018918	TCONS_00020159	TCONS_00022491
TCONS_00024203	TCONS_00024158	TCONS_00020264
TCONS_00023219	TCONS_00024159	TCONS_00028342
TCONS_00020323	TCONS_00028326	TCONS_00023650
TCONS_00018998	TCONS_00023150	TCONS_00025696
TCONS_00025210	TCONS_00024162	TCONS_00025697
TCONS_00020345	TCONS_00023630	TCONS_00018918
TCONS_00024648	TCONS_00020216	TCONS_00024203
TCONS_00023692	TCONS_00023634	TCONS_00023219
TCONS_00025736	TCONS_00020217	TCONS_00020323
TCONS_00025737	TCONS_00018874	TCONS_00018998
TCONS_00027645	TCONS_00022479	TCONS_00025210
TCONS_00024651	TCONS_00020235	TCONS_00020345
TCONS_00023696	TCONS_00027998	TCONS_00024648
TCONS_00028380	TCONS_00020242	TCONS_00023692
TCONS_00026819	TCONS_00022482	TCONS_00025736
TCONS_00025743	TCONS_00020261	TCONS_00025737
TCONS_00026825	TCONS_00022491	TCONS_00027645
TCONS_00023705	TCONS_00020264	TCONS_00024651
TCONS_00020400	TCONS_00028342	TCONS_00023696
TCONS_00023706	TCONS_00023650	TCONS_00028380
TCONS_00025752	TCONS_00025696	TCONS_00026819
TCONS_00028389	TCONS_00025697	TCONS_00024653
TCONS_00020423	TCONS_00018918	TCONS_00025743
TCONS_00020422	TCONS_00024203	TCONS_00026825
TCONS_00022568	TCONS_00023219	TCONS_00020400
TCONS_00027668	TCONS_00020323	TCONS_00023706
TCONS_00027669	TCONS_00018998	TCONS_00025752
TCONS_00020451	TCONS_00025210	TCONS_00028389
TCONS_00023255	TCONS_00020345	TCONS_00020423
TCONS_00019128	TCONS_00024648	TCONS_00020422
TCONS_00024265	TCONS_00023692	TCONS_00022568
TCONS_00021924	TCONS_00025736	TCONS_00024672
TCONS_00021925	TCONS_00025737	TCONS_00027668
TCONS_00024692	TCONS_00027645	TCONS_00027669
TCONS_00020519	TCONS_00024651	TCONS_00020451
TCONS_00025793	TCONS_00023696	TCONS_00023255
TCONS_00025794	TCONS_00028380	TCONS_00019128
TCONS_00026387	TCONS_00026819	TCONS_00024265
TCONS_00025273	TCONS_00024653	TCONS_00021924
TCONS_00025285	TCONS_00025743	TCONS_00021925
TCONS_00027687	TCONS_00026825	TCONS_00024692
TCONS_00024301	TCONS_00023705	TCONS_00020519
TCONS_00024303	TCONS_00020400	TCONS_00025793
TCONS_00020556	TCONS_00023706	TCONS_00025794
TCONS_00023757	TCONS_00025752	TCONS_00026387
TCONS_00025306	TCONS_00028389	TCONS_00025803
TCONS_00023311	TCONS_00020423	TCONS_00026862
TCONS_00023310	TCONS_00020422	TCONS_00025273
TCONS_00025820	TCONS_00022568	TCONS_00025285
TCONS_00019301	TCONS_00024672	TCONS_00027687
TCONS_00028128	TCONS_00027668	TCONS_00024301
TCONS_00025377	TCONS_00027669	TCONS_00024303
TCONS_00020736	TCONS_00020451	TCONS_00020556
TCONS_00026930	TCONS_00025771	TCONS_00023757
TCONS_00028140	TCONS_00023255	TCONS_00025306
TCONS_00028477	TCONS_00019128	TCONS_00024719
TCONS_00026483	TCONS_00024265	TCONS_00023311
TCONS_00024381	TCONS_00021924	TCONS_00023310
TCONS_00025876	TCONS_00021925	TCONS_00025820
TCONS_00027417	TCONS_00024692	TCONS_00025826
TCONS_00028151	TCONS_00020519	TCONS_00024341
TCONS_00020820	TCONS_00025793	TCONS_00026447
TCONS_00025427	TCONS_00025794	TCONS_00026448
TCONS_00020823	TCONS_00026387	TCONS_00028128
TCONS_00024816	TCONS_00025803	TCONS_00025377
TCONS_00020861	TCONS_00026862	TCONS_00020736
TCONS_00019573	TCONS_00025273	TCONS_00026930
TCONS_00019574	TCONS_00025285	TCONS_00028140
TCONS_00026526	TCONS_00027687	TCONS_00028477
TCONS_00025459	TCONS_00024301	TCONS_00026483
TCONS_00025463	TCONS_00024303	TCONS_00024381
TCONS_00027446	TCONS_00020556	TCONS_00025876
TCONS_00026529	TCONS_00023757	TCONS_00027417
TCONS_00023421	TCONS_00025306	TCONS_00028151
TCONS_00023887	TCONS_00024719	TCONS_00020820
TCONS_00025485	TCONS_00023311	TCONS_00025427
TCONS_00027781	TCONS_00023310	TCONS_00020823
TCONS_00024840	TCONS_00025820	TCONS_00024414
TCONS_00026993	TCONS_00025826	TCONS_00024816
TCONS_00020933	TCONS_00019301	TCONS_00023405
TCONS_00022774	TCONS_00024341	TCONS_00020861
TCONS_00024842	TCONS_00026447	TCONS_00019573
TCONS_00028521	TCONS_00026448	TCONS_00019574
TCONS_00024843	TCONS_00028128	TCONS_00026526
TCONS_00028525	TCONS_00025377	TCONS_00025459
TCONS_00020982	TCONS_00020736	TCONS_00025463
TCONS_00023906	TCONS_00026930	TCONS_00027446
TCONS_00025523	TCONS_00028140	TCONS_00026529
TCONS_00019737	TCONS_00028477	TCONS_00023421
TCONS_00025524	TCONS_00026483	TCONS_00023887
TCONS_00026579	TCONS_00024381	TCONS_00025485
TCONS_00030695	TCONS_00025876	TCONS_00027781
TCONS_00030867	TCONS_00027417	TCONS_00024840
TCONS_00030880	TCONS_00028151	TCONS_00026993
TCONS_00031285	TCONS_00020820	TCONS_00020933
TCONS_00029670	TCONS_00025427	TCONS_00022774
TCONS_00028678	TCONS_00020823	TCONS_00024842
TCONS_00031692	TCONS_00024414	TCONS_00028521
TCONS_00029675	TCONS_00024816	TCONS_00024843
TCONS_00031304	TCONS_00023405	TCONS_00028525
TCONS_00029874	TCONS_00020861	TCONS_00020958
TCONS_00029875	TCONS_00019573	TCONS_00020982
TCONS_00030254	TCONS_00019574	TCONS_00023906
TCONS_00030906	TCONS_00026526	TCONS_00025523
TCONS_00031309	TCONS_00025459	TCONS_00019737
TCONS_00029173	TCONS_00025463	TCONS_00025524
TCONS_00030527	TCONS_00027446	TCONS_00026579
TCONS_00030915	TCONS_00026529	TCONS_00025533
TCONS_00029188	TCONS_00023421	TCONS_00030695
TCONS_00031577	TCONS_00023887	TCONS_00030867
TCONS_00031578	TCONS_00025485	TCONS_00031116
TCONS_00030535	TCONS_00027781	TCONS_00030880
TCONS_00031785	TCONS_00024840	TCONS_00031285
TCONS_00030418	TCONS_00026993	TCONS_00029670
TCONS_00029238	TCONS_00020933	TCONS_00028678
TCONS_00030942	TCONS_00022774	TCONS_00031692
TCONS_00030426	TCONS_00024842	TCONS_00029675
TCONS_00031475	TCONS_00028521	TCONS_00030725
TCONS_00029711	TCONS_00024843	TCONS_00028705
TCONS_00031481	TCONS_00028525	TCONS_00030404
TCONS_00031483	TCONS_00020958	TCONS_00028708
TCONS_00030767	TCONS_00020982	TCONS_00031304
TCONS_00031484	TCONS_00023906	TCONS_00029874
TCONS_00030286	TCONS_00025523	TCONS_00029875
TCONS_00029266	TCONS_00019737	TCONS_00030254
TCONS_00030287	TCONS_00025524	TCONS_00030906
TCONS_00030565	TCONS_00026579	TCONS_00031309
TCONS_00029267	TCONS_00025533	TCONS_00029173
TCONS_00029928	TCONS_00030695	TCONS_00030527
TCONS_00031804	TCONS_00030867	TCONS_00030915
TCONS_00030445	TCONS_00031116	TCONS_00029188
TCONS_00030957	TCONS_00030880	TCONS_00031577
TCONS_00031808	TCONS_00031285	TCONS_00031313
TCONS_00028941	TCONS_00029670	TCONS_00029189
TCONS_00029762	TCONS_00028678	TCONS_00031578
TCONS_00030592	TCONS_00031692	TCONS_00030535
TCONS_00030477	TCONS_00029675	TCONS_00031785
TCONS_00029955	TCONS_00030725	TCONS_00030418
TCONS_00031812	TCONS_00028705	TCONS_00029238
TCONS_00030478	TCONS_00030404	TCONS_00030426
TCONS_00031359	TCONS_00028708	TCONS_00031475
TCONS_00028974	TCONS_00031304	TCONS_00029711
TCONS_00030601	TCONS_00029874	TCONS_00030150
TCONS_00030994	TCONS_00029875	TCONS_00031481
TCONS_00029378	TCONS_00030254	TCONS_00031483
TCONS_00029807	TCONS_00030906	TCONS_00030286
TCONS_00029404	TCONS_00031309	TCONS_00029266
TCONS_00031271	TCONS_00029173	TCONS_00030565
TCONS_00031388	TCONS_00030527	TCONS_00029267
TCONS_00035868	TCONS_00030915	TCONS_00029928
TCONS_00035558	TCONS_00029188	TCONS_00031804
TCONS_00037190	TCONS_00031577	TCONS_00030445
TCONS_00037191	TCONS_00031313	TCONS_00030957
TCONS_00035052	TCONS_00029189	TCONS_00031808
TCONS_00032773	TCONS_00031578	TCONS_00029762
TCONS_00035321	TCONS_00030535	TCONS_00030592
TCONS_00034782	TCONS_00031785	TCONS_00030477
TCONS_00032774	TCONS_00030418	TCONS_00029955
TCONS_00033747	TCONS_00029238	TCONS_00031812
TCONS_00031976	TCONS_00030942	TCONS_00030478
TCONS_00034131	TCONS_00030426	TCONS_00031359
TCONS_00036538	TCONS_00031475	TCONS_00028974
TCONS_00035927	TCONS_00029711	TCONS_00030994
TCONS_00036839	TCONS_00030150	TCONS_00029378
TCONS_00032878	TCONS_00031481	TCONS_00029014
TCONS_00032877	TCONS_00031483	TCONS_00031377
TCONS_00036553	TCONS_00030767	TCONS_00029807
TCONS_00032879	TCONS_00031484	TCONS_00029404
TCONS_00036554	TCONS_00030286	TCONS_00031271
TCONS_00034154	TCONS_00029266	TCONS_00035868
TCONS_00034155	TCONS_00030287	TCONS_00035558
TCONS_00035932	TCONS_00030565	TCONS_00037190
TCONS_00035346	TCONS_00029267	TCONS_00037191
TCONS_00035933	TCONS_00029928	TCONS_00035052
TCONS_00037027	TCONS_00031804	TCONS_00032773
TCONS_00037384	TCONS_00030445	TCONS_00035321
TCONS_00032059	TCONS_00030957	TCONS_00034782
TCONS_00032884	TCONS_00031808	TCONS_00032774
TCONS_00032067	TCONS_00028941	TCONS_00033747
TCONS_00032068	TCONS_00029762	TCONS_00031976
TCONS_00037219	TCONS_00030592	TCONS_00034131
TCONS_00034180	TCONS_00030477	TCONS_00036538
TCONS_00032944	TCONS_00029955	TCONS_00035926
TCONS_00032951	TCONS_00031812	TCONS_00032861
TCONS_00034818	TCONS_00030478	TCONS_00036551
TCONS_00032161	TCONS_00031359	TCONS_00035927
TCONS_00034204	TCONS_00028974	TCONS_00036839
TCONS_00033004	TCONS_00030601	TCONS_00032878
TCONS_00034827	TCONS_00030994	TCONS_00032877
TCONS_00033012	TCONS_00029378	TCONS_00036553
TCONS_00035373	TCONS_00029014	TCONS_00032879
TCONS_00034207	TCONS_00031377	TCONS_00036554
TCONS_00035134	TCONS_00029807	TCONS_00034154
TCONS_00036361	TCONS_00029404	TCONS_00034155
TCONS_00035139	TCONS_00031271	TCONS_00035932
TCONS_00036878	TCONS_00031388	TCONS_00035346
TCONS_00036879	TCONS_00035868	TCONS_00035933
TCONS_00032249	TCONS_00035558	TCONS_00037027
TCONS_00033870	TCONS_00037190	TCONS_00037384
TCONS_00033871	TCONS_00037191	TCONS_00032059
TCONS_00035689	TCONS_00035052	TCONS_00032884
TCONS_00036880	TCONS_00032773	TCONS_00037216
TCONS_00036606	TCONS_00035321	TCONS_00036311
TCONS_00037251	TCONS_00034782	TCONS_00035086
TCONS_00036372	TCONS_00032774	TCONS_00037219
TCONS_00035143	TCONS_00033747	TCONS_00034180
TCONS_00034246	TCONS_00031976	TCONS_00032944
TCONS_00036615	TCONS_00034131	TCONS_00032127
TCONS_00037066	TCONS_00036538	TCONS_00033821
TCONS_00033122	TCONS_00032847	TCONS_00032951
TCONS_00036036	TCONS_00035926	TCONS_00034818
TCONS_00035713	TCONS_00032861	TCONS_00032161
TCONS_00032361	TCONS_00036551	TCONS_00032175
TCONS_00035186	TCONS_00035927	TCONS_00034204
TCONS_00033920	TCONS_00034148	TCONS_00035989
TCONS_00035732	TCONS_00032865	TCONS_00033004
TCONS_00032431	TCONS_00032866	TCONS_00034827
TCONS_00032432	TCONS_00035928	TCONS_00033012
TCONS_00034330	TCONS_00036839	TCONS_00035373
TCONS_00035197	TCONS_00032878	TCONS_00034207
TCONS_00036077	TCONS_00032877	TCONS_00035134
TCONS_00035763	TCONS_00036553	TCONS_00036361
TCONS_00032487	TCONS_00032879	TCONS_00035139
TCONS_00033964	TCONS_00036554	TCONS_00036878
TCONS_00035798	TCONS_00034154	TCONS_00036879
TCONS_00033986	TCONS_00034155	TCONS_00034621
TCONS_00037305	TCONS_00035932	TCONS_00032249
TCONS_00034372	TCONS_00035346	TCONS_00033870
TCONS_00037478	TCONS_00035933	TCONS_00033871
TCONS_00034945	TCONS_00037027	TCONS_00035689
TCONS_00034007	TCONS_00037384	TCONS_00036880
TCONS_00036459	TCONS_00032059	TCONS_00036606
TCONS_00035468	TCONS_00032884	TCONS_00037251
TCONS_00035469	TCONS_00037216	TCONS_00036372
TCONS_00033403	TCONS_00036311	TCONS_00035143
TCONS_00036968	TCONS_00035086	TCONS_00034246
TCONS_00036474	TCONS_00037219	TCONS_00036615
TCONS_00034031	TCONS_00034180	TCONS_00033088
TCONS_00036137	TCONS_00032944	TCONS_00035387
TCONS_00033429	TCONS_00032127	TCONS_00033122
TCONS_00033430	TCONS_00033821	TCONS_00036036
TCONS_00034402	TCONS_00032951	TCONS_00035713
TCONS_00034403	TCONS_00034818	TCONS_00032361
TCONS_00036140	TCONS_00032160	TCONS_00035186
TCONS_00036142	TCONS_00032161	TCONS_00033920
TCONS_00034966	TCONS_00032175	TCONS_00035732
TCONS_00033445	TCONS_00034204	TCONS_00032431
TCONS_00035848	TCONS_00035989	TCONS_00032432
TCONS_00035849	TCONS_00033004	TCONS_00034330
TCONS_00037501	TCONS_00034827	TCONS_00036077
TCONS_00032676	TCONS_00033012	TCONS_00036918
TCONS_00034062	TCONS_00035373	TCONS_00035763
TCONS_00039482	TCONS_00034207	TCONS_00033964
TCONS_00038643	TCONS_00035134	TCONS_00035798
TCONS_00039642	TCONS_00036361	TCONS_00033986
TCONS_00039280	TCONS_00035139	TCONS_00037305
TCONS_00039881	TCONS_00036878	TCONS_00034372
TCONS_00039158	TCONS_00036879	TCONS_00037478
TCONS_00039647	TCONS_00034621	TCONS_00034945
TCONS_00039649	TCONS_00032249	TCONS_00034007
TCONS_00037605	TCONS_00033870	TCONS_00036459
TCONS_00039888	TCONS_00033871	TCONS_00035468
TCONS_00039165	TCONS_00035689	TCONS_00035469
TCONS_00040174	TCONS_00036880	TCONS_00033403
TCONS_00038488	TCONS_00036606	TCONS_00035834
TCONS_00039670	TCONS_00037251	TCONS_00036968
TCONS_00040486	TCONS_00036372	TCONS_00036474
TCONS_00040015	TCONS_00035143	TCONS_00034031
TCONS_00038008	TCONS_00034246	TCONS_00036137
TCONS_00040017	TCONS_00036615	TCONS_00033429
TCONS_00040487	TCONS_00033088	TCONS_00033430
TCONS_00040488	TCONS_00035387	TCONS_00034402
TCONS_00039014	TCONS_00033122	TCONS_00034403
TCONS_00040269	TCONS_00036036	TCONS_00036140
TCONS_00039015	TCONS_00035713	TCONS_00036142
TCONS_00040270	TCONS_00032361	TCONS_00034966
TCONS_00037677	TCONS_00035186	TCONS_00033445
TCONS_00038516	TCONS_00033920	TCONS_00035848
TCONS_00039686	TCONS_00035732	TCONS_00035849
TCONS_00038520	TCONS_00032431	TCONS_00037501
TCONS_00039035	TCONS_00032432	TCONS_00032676
TCONS_00040501	TCONS_00034330	TCONS_00036977
TCONS_00038544	TCONS_00035197	TCONS_00034062
TCONS_00039701	TCONS_00036077	TCONS_00039482
TCONS_00037787	TCONS_00036918	TCONS_00038643
TCONS_00038131	TCONS_00037287	TCONS_00039642
TCONS_00038946	TCONS_00035763	TCONS_00039280
TCONS_00039252	TCONS_00032487	TCONS_00039881
TCONS_00040215	TCONS_00033964	TCONS_00039154
TCONS_00038603	TCONS_00035798	TCONS_00039155
TCONS_00040550	TCONS_00033986	TCONS_00039156
TCONS_00040313	TCONS_00037305	TCONS_00039157
TCONS_00039386	TCONS_00034372	TCONS_00039158
TCONS_00040315	TCONS_00037478	TCONS_00039649
TCONS_00037886	TCONS_00034945	TCONS_00037605
TCONS_00039394	TCONS_00034007	TCONS_00039888
TCONS_00039404	TCONS_00036459	TCONS_00039165
TCONS_00039639	TCONS_00035468	TCONS_00040174
TCONS_00039988	TCONS_00035469	TCONS_00038488
TCONS_00040342	TCONS_00033403	TCONS_00040014
TCONS_00038275	TCONS_00035834	TCONS_00039670
TCONS_00039797	TCONS_00036968	TCONS_00040486
TCONS_00040347	TCONS_00036474	TCONS_00040015
TCONS_00044428	TCONS_00034031	TCONS_00038008
TCONS_00043651	TCONS_00036137	TCONS_00040017
TCONS_00043652	TCONS_00033429	TCONS_00040487
TCONS_00045157	TCONS_00033430	TCONS_00040488
TCONS_00043914	TCONS_00034402	TCONS_00039014
TCONS_00042035	TCONS_00034403	TCONS_00040269
TCONS_00042916	TCONS_00036140	TCONS_00039015
TCONS_00043674	TCONS_00036142	TCONS_00040270
TCONS_00044845	TCONS_00034966	TCONS_00037677
TCONS_00043952	TCONS_00033445	TCONS_00038516
TCONS_00042694	TCONS_00035848	TCONS_00039686
TCONS_00040729	TCONS_00035849	TCONS_00038520
TCONS_00043192	TCONS_00037501	TCONS_00040501
TCONS_00042386	TCONS_00032676	TCONS_00038544
TCONS_00042387	TCONS_00036977	TCONS_00039701
TCONS_00043430	TCONS_00034062	TCONS_00037787
TCONS_00045034	TCONS_00039482	TCONS_00038131
TCONS_00045190	TCONS_00038643	TCONS_00038946
TCONS_00043432	TCONS_00039642	TCONS_00039252
TCONS_00040802	TCONS_00039280	TCONS_00040215
TCONS_00040806	TCONS_00039881	TCONS_00038603
TCONS_00044281	TCONS_00039154	TCONS_00040550
TCONS_00044306	TCONS_00039155	TCONS_00039386
TCONS_00041451	TCONS_00039156	TCONS_00040315
TCONS_00043770	TCONS_00039157	TCONS_00040462
TCONS_00044313	TCONS_00039158	TCONS_00039267
TCONS_00044886	TCONS_00039647	TCONS_00037886
TCONS_00043000	TCONS_00039649	TCONS_00039394
TCONS_00045077	TCONS_00037605	TCONS_00039404
TCONS_00042777	TCONS_00039888	TCONS_00038981
TCONS_00041528	TCONS_00039165	TCONS_00039639
TCONS_00042467	TCONS_00040174	TCONS_00039988
TCONS_00044891	TCONS_00038488	TCONS_00040342
TCONS_00041558	TCONS_00040014	TCONS_00038275
TCONS_00042487	TCONS_00039670	TCONS_00039797
TCONS_00043498	TCONS_00040486	TCONS_00040347
TCONS_00044902	TCONS_00040015	TCONS_00044428
TCONS_00043500	TCONS_00038008	TCONS_00043651
TCONS_00044362	TCONS_00040017	TCONS_00043652
TCONS_00042841	TCONS_00040487	TCONS_00043374
TCONS_00041065	TCONS_00040488	TCONS_00045157
TCONS_00043838	TCONS_00039014	TCONS_00043914
TCONS_00043839	TCONS_00040269	TCONS_00042035
TCONS_00044778	TCONS_00039015	TCONS_00042916
TCONS_00042247	TCONS_00040270	TCONS_00041300
TCONS_00044369	TCONS_00037677	TCONS_00043674
TCONS_00044370	TCONS_00038516	TCONS_00044845
TCONS_00041613	TCONS_00039686	TCONS_00043952
TCONS_00042495	TCONS_00038520	TCONS_00042694
TCONS_00043034	TCONS_00039035	TCONS_00040729
TCONS_00043035	TCONS_00040501	TCONS_00043192
TCONS_00044905	TCONS_00038544	TCONS_00042386
TCONS_00041629	TCONS_00039701	TCONS_00042387
TCONS_00042506	TCONS_00037787	TCONS_00043430
TCONS_00044045	TCONS_00038131	TCONS_00045034
TCONS_00044047	TCONS_00038946	TCONS_00045190
TCONS_00044557	TCONS_00039252	TCONS_00043432
TCONS_00042507	TCONS_00040215	TCONS_00040802
TCONS_00044906	TCONS_00038603	TCONS_00040806
TCONS_00043512	TCONS_00040550	TCONS_00044281
TCONS_00043039	TCONS_00040313	TCONS_00044306
TCONS_00042509	TCONS_00039386	TCONS_00041451
TCONS_00042510	TCONS_00040315	TCONS_00043770
TCONS_00044384	TCONS_00040462	TCONS_00044313
TCONS_00042855	TCONS_00039267	TCONS_00044886
TCONS_00044055	TCONS_00037886	TCONS_00043000
TCONS_00041128	TCONS_00039394	TCONS_00045077
TCONS_00044560	TCONS_00039404	TCONS_00042777
TCONS_00043534	TCONS_00039639	TCONS_00041528
TCONS_00041171	TCONS_00039988	TCONS_00044015
TCONS_00042290	TCONS_00040342	TCONS_00042467
TCONS_00044801	TCONS_00038275	TCONS_00044891
TCONS_00044802	TCONS_00039797	TCONS_00041558
TCONS_00044803	TCONS_00040347	TCONS_00042487
TCONS_00044080	TCONS_00044428	TCONS_00043498
TCONS_00045247	TCONS_00043651	TCONS_00044902
TCONS_00043537	TCONS_00043652	TCONS_00043500
TCONS_00043541	TCONS_00043374	TCONS_00044362
TCONS_00045150	TCONS_00045157	TCONS_00042841
TCONS_00044088	TCONS_00043914	TCONS_00041065
TCONS_00043356	TCONS_00042035	TCONS_00043506
TCONS_00043070	TCONS_00042916	TCONS_00041613
TCONS_00044936	TCONS_00041300	TCONS_00042495
TCONS_00042566	TCONS_00043674	TCONS_00043034
TCONS_00047445	TCONS_00044845	TCONS_00043035
TCONS_00045298	TCONS_00043952	TCONS_00044905
TCONS_00045299	TCONS_00042694	TCONS_00041629
TCONS_00045300	TCONS_00040729	TCONS_00042506
TCONS_00047211	TCONS_00043192	TCONS_00044045
TCONS_00047073	TCONS_00042386	TCONS_00044047
TCONS_00045319	TCONS_00042387	TCONS_00044557
TCONS_00047221	TCONS_00043430	TCONS_00042507
TCONS_00047454	TCONS_00045034	TCONS_00044906
TCONS_00046422	TCONS_00045190	TCONS_00043512
TCONS_00046423	TCONS_00043432	TCONS_00043039
TCONS_00046424	TCONS_00040802	TCONS_00042509
TCONS_00046425	TCONS_00040806	TCONS_00042510
TCONS_00046426	TCONS_00044281	TCONS_00044384
TCONS_00046680	TCONS_00040839	TCONS_00042855
TCONS_00047652	TCONS_00040840	TCONS_00045233
TCONS_00046254	TCONS_00044306	TCONS_00044055
TCONS_00047747	TCONS_00041451	TCONS_00041128
TCONS_00047748	TCONS_00043770	TCONS_00044560
TCONS_00047100	TCONS_00044313	TCONS_00043534
TCONS_00047102	TCONS_00044886	TCONS_00041171
TCONS_00046806	TCONS_00043000	TCONS_00042290
TCONS_00046090	TCONS_00045077	TCONS_00044801
TCONS_00046104	TCONS_00042777	TCONS_00044802
TCONS_00047756	TCONS_00041528	TCONS_00044803
TCONS_00046270	TCONS_00044015	TCONS_00044080
TCONS_00045441	TCONS_00042467	TCONS_00045247
TCONS_00047119	TCONS_00044891	TCONS_00043537
TCONS_00047123	TCONS_00041558	TCONS_00043541
TCONS_00047258	TCONS_00042487	TCONS_00045150
TCONS_00047680	TCONS_00043498	TCONS_00044088
TCONS_00045461	TCONS_00044902	TCONS_00043356
TCONS_00045464	TCONS_00043500	TCONS_00043070
TCONS_00046728	TCONS_00044362	TCONS_00043553
TCONS_00047581	TCONS_00042841	TCONS_00044936
TCONS_00046140	TCONS_00041065	TCONS_00042566
TCONS_00046590	TCONS_00043506	TCONS_00047445
TCONS_00047513	TCONS_00041613	TCONS_00045298
TCONS_00047018	TCONS_00042495	TCONS_00045299
TCONS_00047019	TCONS_00043034	TCONS_00045300
TCONS_00047692	TCONS_00043035	TCONS_00047211
TCONS_00046744	TCONS_00044905	TCONS_00047073
TCONS_00046747	TCONS_00041629	TCONS_00046534
TCONS_00047138	TCONS_00042506	TCONS_00047221
TCONS_00046752	TCONS_00044045	TCONS_00047454
TCONS_00047046	TCONS_00044047	TCONS_00046422
TCONS_00046183	TCONS_00044557	TCONS_00046423
TCONS_00047151	TCONS_00042507	TCONS_00046424
TCONS_00047531	TCONS_00044906	TCONS_00046426
TCONS_00047532	TCONS_00043512	TCONS_00046680
TCONS_00047720	TCONS_00043039	TCONS_00047652
TCONS_00047309	TCONS_00042509	TCONS_00046254
TCONS_00047410	TCONS_00042510	TCONS_00047747
TCONS_00047411	TCONS_00044384	TCONS_00047748
TCONS_00047154	TCONS_00042855	TCONS_00047100
TCONS_00045895	TCONS_00045233	TCONS_00047102
TCONS_00045899	TCONS_00044055	TCONS_00046806
TCONS_00046342	TCONS_00041128	TCONS_00046090
TCONS_00047312	TCONS_00044560	TCONS_00046104
TCONS_00046777	TCONS_00043534	TCONS_00047756
TCONS_00047412	TCONS_00041171	TCONS_00046270
TCONS_00048217	TCONS_00042290	TCONS_00045441
TCONS_00050341	TCONS_00044801	TCONS_00047119
TCONS_00048261	TCONS_00044802	TCONS_00047123
TCONS_00050351	TCONS_00044803	TCONS_00047258
TCONS_00050119	TCONS_00044080	TCONS_00047680
TCONS_00048278	TCONS_00045247	TCONS_00045461
TCONS_00048279	TCONS_00043537	TCONS_00045464
TCONS_00048888	TCONS_00043541	TCONS_00046728
TCONS_00050354	TCONS_00045150	TCONS_00047581
TCONS_00048734	TCONS_00044088	TCONS_00046140
TCONS_00050127	TCONS_00043356	TCONS_00046590
TCONS_00047936	TCONS_00043070	TCONS_00047513
TCONS_00049781	TCONS_00043553	TCONS_00047018
TCONS_00049660	TCONS_00043554	TCONS_00047019
TCONS_00047958	TCONS_00044936	TCONS_00047692
TCONS_00050358	TCONS_00042566	TCONS_00046744
TCONS_00048312	TCONS_00047445	TCONS_00046747
TCONS_00048313	TCONS_00045298	TCONS_00046752
TCONS_00049788	TCONS_00045299	TCONS_00047046
TCONS_00049789	TCONS_00045300	TCONS_00046183
TCONS_00048314	TCONS_00047211	TCONS_00047151
TCONS_00048315	TCONS_00047073	TCONS_00047531
TCONS_00048908	TCONS_00046534	TCONS_00047532
TCONS_00050362	TCONS_00045319	TCONS_00047720
TCONS_00049670	TCONS_00047221	TCONS_00047309
TCONS_00050366	TCONS_00047454	TCONS_00047410
TCONS_00049672	TCONS_00046422	TCONS_00047411
TCONS_00050282	TCONS_00046423	TCONS_00047154
TCONS_00048762	TCONS_00046424	TCONS_00045895
TCONS_00049480	TCONS_00046425	TCONS_00045899
TCONS_00049481	TCONS_00046426	TCONS_00046342
TCONS_00049483	TCONS_00046680	TCONS_00047312
TCONS_00050373	TCONS_00047652	TCONS_00046777
TCONS_00049798	TCONS_00046254	TCONS_00047412
TCONS_00049802	TCONS_00047747	TCONS_00048217
TCONS_00050288	TCONS_00047748	TCONS_00050341
TCONS_00048767	TCONS_00047100	TCONS_00048261
TCONS_00048025	TCONS_00047102	TCONS_00050351
TCONS_00049678	TCONS_00046806	TCONS_00048279
TCONS_00049265	TCONS_00046090	TCONS_00048888
TCONS_00049267	TCONS_00046104	TCONS_00049652
TCONS_00048947	TCONS_00047756	TCONS_00048734
TCONS_00050050	TCONS_00046270	TCONS_00050127
TCONS_00050506	TCONS_00045441	TCONS_00047936
TCONS_00050508	TCONS_00047119	TCONS_00049781
TCONS_00048406	TCONS_00047123	TCONS_00049660
TCONS_00048953	TCONS_00047258	TCONS_00047958
TCONS_00050056	TCONS_00047680	TCONS_00050358
TCONS_00049283	TCONS_00045461	TCONS_00048312
TCONS_00049289	TCONS_00045464	TCONS_00048313
TCONS_00048816	TCONS_00046728	TCONS_00049788
TCONS_00049704	TCONS_00047581	TCONS_00049789
TCONS_00049709	TCONS_00046140	TCONS_00048314
TCONS_00048120	TCONS_00046590	TCONS_00048315
TCONS_00049714	TCONS_00047513	TCONS_00048908
TCONS_00049715	TCONS_00047018	TCONS_00050362
TCONS_00048136	TCONS_00047019	TCONS_00049670
TCONS_00050316	TCONS_00047692	TCONS_00050366
TCONS_00049716	TCONS_00046744	TCONS_00049672
TCONS_00049867	TCONS_00046747	TCONS_00050282
TCONS_00050069	TCONS_00047138	TCONS_00048762
TCONS_00048984	TCONS_00046752	TCONS_00049480
TCONS_00049868	TCONS_00047046	TCONS_00049481
TCONS_00049299	TCONS_00046183	TCONS_00049483
TCONS_00050192	TCONS_00047151	TCONS_00050373
TCONS_00049302	TCONS_00047531	TCONS_00049798
TCONS_00050522	TCONS_00047532	TCONS_00049802
TCONS_00049187	TCONS_00047720	TCONS_00050288
TCONS_00050195	TCONS_00047309	TCONS_00048767
TCONS_00049885	TCONS_00047410	TCONS_00048025
TCONS_00049891	TCONS_00047411	TCONS_00049678
TCONS_00049201	TCONS_00047154	TCONS_00049265
TCONS_00051988	TCONS_00045895	TCONS_00049267
TCONS_00051861	TCONS_00045899	TCONS_00048947
TCONS_00052350	TCONS_00046342	TCONS_00050050
TCONS_00052355	TCONS_00047312	TCONS_00050506
TCONS_00050972	TCONS_00046777	TCONS_00050508
TCONS_00051690	TCONS_00047412	TCONS_00048406
TCONS_00052007	TCONS_00048217	TCONS_00048953
TCONS_00052357	TCONS_00050341	TCONS_00050056
TCONS_00052532	TCONS_00048261	TCONS_00049283
TCONS_00052533	TCONS_00050351	TCONS_00049289
TCONS_00051699	TCONS_00048278	TCONS_00048816
TCONS_00052127	TCONS_00048279	TCONS_00049704
TCONS_00050745	TCONS_00048888	TCONS_00049709
TCONS_00052016	TCONS_00050354	TCONS_00048120
TCONS_00050748	TCONS_00049652	TCONS_00049860
TCONS_00051327	TCONS_00048734	TCONS_00049714
TCONS_00051328	TCONS_00050127	TCONS_00049715
TCONS_00052282	TCONS_00047936	TCONS_00048136
TCONS_00051804	TCONS_00049781	TCONS_00050316
TCONS_00052026	TCONS_00049660	TCONS_00049716
TCONS_00050765	TCONS_00047958	TCONS_00049867
TCONS_00052136	TCONS_00050358	TCONS_00050069
TCONS_00051487	TCONS_00048312	TCONS_00048984
TCONS_00052385	TCONS_00048313	TCONS_00049868
TCONS_00051488	TCONS_00049788	TCONS_00049299
TCONS_00052033	TCONS_00049789	TCONS_00050192
TCONS_00052482	TCONS_00048314	TCONS_00049302
TCONS_00051901	TCONS_00048315	TCONS_00050522
TCONS_00050801	TCONS_00048908	TCONS_00049187
TCONS_00052148	TCONS_00050362	TCONS_00050195
TCONS_00051824	TCONS_00049670	TCONS_00049885
TCONS_00050828	TCONS_00050366	TCONS_00049891
TCONS_00052055	TCONS_00049672	TCONS_00050535
TCONS_00051380	TCONS_00050282	TCONS_00049201
TCONS_00051381	TCONS_00048762	TCONS_00050536
TCONS_00051639	TCONS_00049480	TCONS_00051988
TCONS_00051728	TCONS_00049481	TCONS_00051861
TCONS_00052708	TCONS_00049482	TCONS_00052350
TCONS_00052641	TCONS_00049483	TCONS_00052355
TCONS_00052498	TCONS_00050373	TCONS_00050972
TCONS_00052499	TCONS_00049798	TCONS_00051690
TCONS_00051523	TCONS_00049802	TCONS_00052668
TCONS_00052644	TCONS_00050288	TCONS_00050974
TCONS_00052645	TCONS_00048767	TCONS_00052007
TCONS_00052563	TCONS_00048025	TCONS_00052357
TCONS_00051118	TCONS_00049678	TCONS_00052532
TCONS_00052178	TCONS_00049265	TCONS_00052533
TCONS_00052321	TCONS_00049267	TCONS_00051699
TCONS_00051139	TCONS_00048947	TCONS_00050745
TCONS_00052504	TCONS_00050050	TCONS_00052016
TCONS_00050902	TCONS_00050506	TCONS_00050748
TCONS_00051148	TCONS_00050508	TCONS_00051327
TCONS_00052195	TCONS_00048406	TCONS_00051328
TCONS_00052569	TCONS_00048953	TCONS_00052282
TCONS_00052077	TCONS_00050056	TCONS_00051804
TCONS_00057056	TCONS_00049283	TCONS_00052026
TCONS_00055820	TCONS_00049289	TCONS_00050765
TCONS_00052751	TCONS_00048816	TCONS_00052136
TCONS_00057057	TCONS_00049704	TCONS_00051487
TCONS_00052756	TCONS_00049709	TCONS_00052385
TCONS_00052757	TCONS_00048120	TCONS_00051488
TCONS_00056442	TCONS_00049860	TCONS_00052033
TCONS_00058840	TCONS_00049714	TCONS_00052482
TCONS_00055825	TCONS_00049715	TCONS_00051901
TCONS_00054693	TCONS_00048136	TCONS_00050801
TCONS_00057059	TCONS_00050316	TCONS_00052148
TCONS_00055826	TCONS_00049716	TCONS_00051824
TCONS_00058841	TCONS_00049867	TCONS_00050828
TCONS_00056195	TCONS_00050069	TCONS_00052055
TCONS_00056196	TCONS_00048984	TCONS_00051380
TCONS_00058361	TCONS_00049868	TCONS_00051381
TCONS_00058362	TCONS_00049299	TCONS_00051639
TCONS_00055828	TCONS_00050192	TCONS_00051728
TCONS_00055063	TCONS_00049302	TCONS_00052708
TCONS_00058842	TCONS_00050522	TCONS_00052641
TCONS_00052774	TCONS_00049187	TCONS_00052498
TCONS_00055838	TCONS_00050195	TCONS_00052499
TCONS_00054702	TCONS_00049885	TCONS_00051523
TCONS_00056206	TCONS_00049891	TCONS_00052556
TCONS_00052794	TCONS_00050535	TCONS_00051646
TCONS_00056207	TCONS_00049201	TCONS_00051647
TCONS_00056208	TCONS_00050536	TCONS_00052644
TCONS_00058664	TCONS_00051988	TCONS_00052645
TCONS_00058665	TCONS_00051861	TCONS_00052563
TCONS_00056782	TCONS_00052350	TCONS_00051118
TCONS_00056783	TCONS_00051449	TCONS_00052178
TCONS_00052796	TCONS_00052355	TCONS_00052321
TCONS_00057494	TCONS_00050972	TCONS_00051139
TCONS_00055558	TCONS_00051690	TCONS_00052504
TCONS_00057495	TCONS_00052668	TCONS_00050902
TCONS_00057081	TCONS_00050974	TCONS_00051148
TCONS_00053649	TCONS_00052007	TCONS_00052195
TCONS_00055097	TCONS_00052357	TCONS_00052569
TCONS_00056464	TCONS_00052532	TCONS_00052077
TCONS_00057507	TCONS_00052533	TCONS_00057056
TCONS_00057510	TCONS_00051699	TCONS_00055820
TCONS_00054726	TCONS_00052127	TCONS_00052751
TCONS_00053680	TCONS_00050745	TCONS_00057057
TCONS_00053682	TCONS_00052016	TCONS_00052756
TCONS_00057111	TCONS_00050748	TCONS_00052757
TCONS_00056236	TCONS_00051327	TCONS_00056442
TCONS_00058174	TCONS_00051328	TCONS_00058840
TCONS_00057812	TCONS_00052282	TCONS_00055825
TCONS_00057813	TCONS_00051804	TCONS_00054693
TCONS_00057114	TCONS_00052026	TCONS_00057059
TCONS_00057814	TCONS_00050765	TCONS_00055826
TCONS_00056814	TCONS_00052136	TCONS_00058841
TCONS_00052934	TCONS_00051487	TCONS_00056195
TCONS_00058419	TCONS_00052385	TCONS_00056196
TCONS_00058420	TCONS_00051488	TCONS_00058361
TCONS_00057155	TCONS_00052033	TCONS_00058362
TCONS_00053865	TCONS_00052482	TCONS_00055828
TCONS_00053021	TCONS_00051901	TCONS_00055063
TCONS_00058923	TCONS_00050801	TCONS_00058842
TCONS_00053051	TCONS_00052148	TCONS_00052774
TCONS_00055966	TCONS_00051824	TCONS_00055838
TCONS_00053103	TCONS_00050828	TCONS_00056206
TCONS_00058744	TCONS_00052055	TCONS_00052794
TCONS_00055264	TCONS_00051380	TCONS_00056207
TCONS_00055987	TCONS_00051381	TCONS_00056208
TCONS_00057231	TCONS_00051639	TCONS_00058664
TCONS_00055271	TCONS_00051728	TCONS_00058665
TCONS_00055272	TCONS_00052708	TCONS_00056782
TCONS_00056328	TCONS_00052641	TCONS_00056783
TCONS_00055679	TCONS_00052498	TCONS_00052796
TCONS_00058251	TCONS_00052499	TCONS_00057494
TCONS_00057619	TCONS_00051523	TCONS_00055558
TCONS_00056331	TCONS_00052556	TCONS_00057495
TCONS_00057623	TCONS_00051646	TCONS_00057081
TCONS_00058963	TCONS_00051647	TCONS_00055089
TCONS_00054913	TCONS_00052644	TCONS_00053640
TCONS_00053237	TCONS_00052645	TCONS_00053649
TCONS_00055707	TCONS_00052563	TCONS_00055097
TCONS_00054922	TCONS_00051118	TCONS_00056464
TCONS_00057958	TCONS_00052178	TCONS_00057510
TCONS_00058508	TCONS_00052321	TCONS_00054726
TCONS_00057962	TCONS_00051139	TCONS_00053680
TCONS_00053301	TCONS_00052504	TCONS_00053682
TCONS_00053304	TCONS_00050902	TCONS_00057111
TCONS_00054934	TCONS_00051148	TCONS_00056236
TCONS_00057658	TCONS_00052195	TCONS_00058174
TCONS_00057659	TCONS_00052569	TCONS_00057812
TCONS_00053305	TCONS_00052077	TCONS_00057813
TCONS_00057660	TCONS_00057056	TCONS_00057114
TCONS_00057982	TCONS_00055820	TCONS_00057814
TCONS_00056627	TCONS_00052751	TCONS_00056814
TCONS_00054201	TCONS_00057057	TCONS_00053771
TCONS_00058528	TCONS_00052756	TCONS_00052934
TCONS_00057298	TCONS_00052757	TCONS_00058419
TCONS_00055730	TCONS_00056442	TCONS_00053838
TCONS_00054955	TCONS_00058840	TCONS_00057154
TCONS_00058304	TCONS_00055825	TCONS_00058420
TCONS_00058306	TCONS_00054693	TCONS_00057155
TCONS_00057330	TCONS_00057059	TCONS_00053865
TCONS_00056398	TCONS_00055826	TCONS_00053021
TCONS_00058037	TCONS_00058841	TCONS_00058923
TCONS_00054996	TCONS_00056195	TCONS_00053051
TCONS_00057006	TCONS_00056196	TCONS_00055966
TCONS_00058797	TCONS_00058361	TCONS_00053103
TCONS_00054998	TCONS_00058362	TCONS_00055264
TCONS_00053467	TCONS_00055828	TCONS_00055987
TCONS_00056407	TCONS_00055063	TCONS_00057231
TCONS_00053477	TCONS_00058842	TCONS_00055271
TCONS_00058050	TCONS_00052774	TCONS_00054033
TCONS_00055429	TCONS_00055838	TCONS_00054034
TCONS_00057361	TCONS_00054702	TCONS_00058949
TCONS_00054358	TCONS_00056206	TCONS_00055272
TCONS_00054356	TCONS_00052794	TCONS_00056328
TCONS_00054357	TCONS_00056207	TCONS_00055679
TCONS_00057366	TCONS_00056208	TCONS_00058251
TCONS_00059026	TCONS_00058664	TCONS_00057619
TCONS_00058060	TCONS_00058665	TCONS_00056331
TCONS_00057738	TCONS_00056782	TCONS_00057623
TCONS_00055804	TCONS_00056783	TCONS_00058963
TCONS_00057047	TCONS_00052796	TCONS_00054913
TCONS_00058598	TCONS_00057494	TCONS_00053237
TCONS_00056113	TCONS_00055558	TCONS_00055707
TCONS_00058339	TCONS_00057495	TCONS_00054922
TCONS_00058600	TCONS_00058367	TCONS_00057958
TCONS_00058601	TCONS_00057081	TCONS_00058508
TCONS_00056691	TCONS_00055089	TCONS_00057962
TCONS_00056692	TCONS_00053640	TCONS_00053301
TCONS_00059035	TCONS_00055848	TCONS_00053304
TCONS_00059093	TCONS_00053649	TCONS_00054934
TCONS_00059094	TCONS_00055097	TCONS_00057658
TCONS_00061517	TCONS_00056464	TCONS_00057659
TCONS_00060997	TCONS_00057507	TCONS_00053305
TCONS_00061750	TCONS_00057510	TCONS_00057660
TCONS_00061911	TCONS_00054726	TCONS_00057982
TCONS_00061762	TCONS_00053680	TCONS_00056627
TCONS_00060424	TCONS_00053682	TCONS_00054201
TCONS_00059644	TCONS_00057111	TCONS_00058528
TCONS_00059649	TCONS_00056236	TCONS_00057990
TCONS_00060432	TCONS_00058174	TCONS_00055359
TCONS_00060845	TCONS_00057812	TCONS_00054204
TCONS_00061183	TCONS_00057813	TCONS_00055730
TCONS_00062208	TCONS_00057114	TCONS_00054955
TCONS_00060444	TCONS_00057814	TCONS_00058304
TCONS_00059671	TCONS_00056814	TCONS_00058306
TCONS_00060445	TCONS_00053771	TCONS_00057330
TCONS_00062339	TCONS_00052934	TCONS_00056398
TCONS_00060469	TCONS_00058419	TCONS_00058037
TCONS_00060478	TCONS_00053838	TCONS_00054996
TCONS_00061948	TCONS_00057154	TCONS_00057006
TCONS_00062225	TCONS_00058420	TCONS_00058797
TCONS_00062119	TCONS_00057155	TCONS_00054998
TCONS_00061054	TCONS_00053865	TCONS_00053467
TCONS_00060482	TCONS_00053021	TCONS_00056407
TCONS_00061950	TCONS_00058923	TCONS_00053477
TCONS_00061209	TCONS_00053051	TCONS_00058050
TCONS_00060488	TCONS_00055966	TCONS_00054347
TCONS_00059742	TCONS_00053103	TCONS_00058053
TCONS_00059746	TCONS_00058744	TCONS_00055429
TCONS_00061586	TCONS_00055264	TCONS_00057361
TCONS_00061062	TCONS_00055987	TCONS_00054358
TCONS_00061216	TCONS_00057231	TCONS_00054356
TCONS_00061588	TCONS_00055271	TCONS_00054357
TCONS_00060880	TCONS_00054033	TCONS_00057738
TCONS_00061825	TCONS_00054034	TCONS_00055804
TCONS_00060305	TCONS_00058949	TCONS_00057047
TCONS_00059821	TCONS_00055272	TCONS_00058598
TCONS_00060524	TCONS_00056328	TCONS_00056113
TCONS_00061236	TCONS_00055679	TCONS_00058339
TCONS_00061237	TCONS_00058251	TCONS_00058600
TCONS_00062254	TCONS_00057619	TCONS_00058601
TCONS_00059825	TCONS_00056331	TCONS_00056691
TCONS_00061621	TCONS_00057623	TCONS_00056692
TCONS_00059841	TCONS_00058963	TCONS_00059035
TCONS_00060527	TCONS_00054913	TCONS_00059554
TCONS_00060916	TCONS_00053237	TCONS_00060647
TCONS_00060529	TCONS_00055707	TCONS_00061517
TCONS_00060773	TCONS_00054922	TCONS_00060997
TCONS_00061629	TCONS_00057958	TCONS_00061750
TCONS_00059855	TCONS_00058508	TCONS_00061911
TCONS_00060777	TCONS_00057962	TCONS_00061762
TCONS_00062389	TCONS_00053301	TCONS_00060424
TCONS_00060345	TCONS_00053304	TCONS_00059644
TCONS_00060355	TCONS_00054934	TCONS_00059649
TCONS_00059902	TCONS_00057658	TCONS_00060432
TCONS_00059903	TCONS_00057659	TCONS_00060845
TCONS_00060940	TCONS_00053305	TCONS_00062438
TCONS_00062172	TCONS_00057660	TCONS_00062439
TCONS_00062492	TCONS_00057982	TCONS_00061183
TCONS_00062393	TCONS_00056627	TCONS_00062208
TCONS_00062394	TCONS_00054201	TCONS_00062213
TCONS_00061126	TCONS_00058528	TCONS_00062339
TCONS_00062273	TCONS_00057298	TCONS_00060469
TCONS_00060367	TCONS_00058281	TCONS_00060478
TCONS_00061876	TCONS_00057990	TCONS_00061948
TCONS_00061482	TCONS_00055359	TCONS_00062225
TCONS_00060803	TCONS_00054204	TCONS_00062119
TCONS_00059498	TCONS_00055730	TCONS_00061054
TCONS_00059499	TCONS_00054955	TCONS_00060482
TCONS_00061282	TCONS_00053405	TCONS_00061950
TCONS_00059509	TCONS_00058304	TCONS_00061209
TCONS_00061144	TCONS_00058306	TCONS_00060488
TCONS_00065968	TCONS_00057330	TCONS_00059742
TCONS_00064005	TCONS_00056398	TCONS_00059746
TCONS_00062560	TCONS_00058037	TCONS_00061586
TCONS_00065036	TCONS_00054996	TCONS_00061062
TCONS_00062565	TCONS_00057006	TCONS_00061216
TCONS_00065839	TCONS_00058797	TCONS_00061588
TCONS_00066144	TCONS_00054998	TCONS_00060880
TCONS_00063119	TCONS_00053467	TCONS_00061825
TCONS_00062632	TCONS_00056407	TCONS_00059821
TCONS_00064312	TCONS_00053477	TCONS_00060524
TCONS_00064313	TCONS_00058050	TCONS_00061236
TCONS_00065070	TCONS_00054347	TCONS_00061237
TCONS_00065071	TCONS_00058053	TCONS_00062254
TCONS_00065074	TCONS_00055429	TCONS_00059825
TCONS_00066276	TCONS_00057361	TCONS_00061621
TCONS_00066277	TCONS_00054358	TCONS_00059841
TCONS_00065988	TCONS_00054356	TCONS_00060527
TCONS_00065989	TCONS_00054357	TCONS_00060916
TCONS_00065871	TCONS_00057738	TCONS_00060529
TCONS_00063175	TCONS_00057039	TCONS_00060773
TCONS_00064055	TCONS_00055804	TCONS_00061629
TCONS_00065875	TCONS_00057047	TCONS_00059855
TCONS_00065676	TCONS_00058598	TCONS_00060777
TCONS_00062704	TCONS_00056113	TCONS_00062389
TCONS_00063200	TCONS_00058339	TCONS_00060345
TCONS_00065098	TCONS_00058600	TCONS_00060355
TCONS_00063838	TCONS_00058601	TCONS_00059902
TCONS_00065501	TCONS_00056691	TCONS_00059903
TCONS_00062721	TCONS_00056692	TCONS_00061477
TCONS_00064509	TCONS_00059035	TCONS_00060940
TCONS_00065100	TCONS_00059093	TCONS_00062172
TCONS_00063255	TCONS_00059094	TCONS_00062492
TCONS_00066027	TCONS_00059554	TCONS_00062393
TCONS_00064093	TCONS_00059102	TCONS_00062394
TCONS_00065717	TCONS_00060647	TCONS_00061126
TCONS_00063326	TCONS_00061517	TCONS_00062273
TCONS_00065915	TCONS_00060997	TCONS_00060367
TCONS_00065726	TCONS_00061750	TCONS_00061876
TCONS_00065563	TCONS_00061911	TCONS_00061482
TCONS_00064749	TCONS_00061762	TCONS_00060803
TCONS_00063921	TCONS_00060424	TCONS_00059498
TCONS_00064930	TCONS_00059644	TCONS_00059499
TCONS_00065580	TCONS_00059649	TCONS_00061282
TCONS_00063441	TCONS_00060432	TCONS_00059509
TCONS_00063949	TCONS_00060845	TCONS_00061144
TCONS_00063950	TCONS_00062438	TCONS_00065968
TCONS_00064154	TCONS_00062439	TCONS_00064005
TCONS_00065955	TCONS_00061183	TCONS_00063070
TCONS_00064791	TCONS_00062208	TCONS_00063749
TCONS_00065340	TCONS_00062213	TCONS_00062560
TCONS_00065201	TCONS_00060444	TCONS_00065036
TCONS_00065618	TCONS_00059671	TCONS_00062565
TCONS_00065203	TCONS_00060445	TCONS_00066144
TCONS_00066333	TCONS_00062339	TCONS_00063119
TCONS_00064458	TCONS_00060469	TCONS_00064312
TCONS_00063997	TCONS_00060478	TCONS_00064313
TCONS_00065620	TCONS_00061948	TCONS_00064044
TCONS_00065964	TCONS_00062225	TCONS_00064491
TCONS_00065209	TCONS_00062119	TCONS_00066274
TCONS_00066250	TCONS_00061054	TCONS_00065070
TCONS_00065966	TCONS_00060482	TCONS_00065071
TCONS_00065363	TCONS_00061950	TCONS_00064320
TCONS_00070806	TCONS_00061209	TCONS_00065074
TCONS_00067237	TCONS_00060488	TCONS_00066276
TCONS_00070085	TCONS_00059742	TCONS_00066277
TCONS_00068637	TCONS_00059746	TCONS_00065988
TCONS_00071948	TCONS_00061586	TCONS_00065989
TCONS_00069323	TCONS_00061062	TCONS_00065871
TCONS_00068248	TCONS_00061216	TCONS_00063175
TCONS_00067273	TCONS_00061588	TCONS_00064055
TCONS_00071578	TCONS_00060880	TCONS_00065875
TCONS_00069334	TCONS_00061825	TCONS_00065676
TCONS_00069336	TCONS_00059821	TCONS_00062704
TCONS_00069337	TCONS_00060524	TCONS_00063200
TCONS_00071581	TCONS_00061236	TCONS_00065098
TCONS_00069863	TCONS_00061237	TCONS_00063838
TCONS_00070446	TCONS_00062254	TCONS_00065501
TCONS_00071814	TCONS_00059825	TCONS_00062721
TCONS_00066501	TCONS_00061621	TCONS_00064509
TCONS_00070137	TCONS_00059841	TCONS_00065100
TCONS_00069373	TCONS_00060527	TCONS_00063255
TCONS_00071120	TCONS_00060916	TCONS_00066027
TCONS_00071121	TCONS_00060529	TCONS_00064093
TCONS_00069376	TCONS_00060773	TCONS_00065717
TCONS_00068710	TCONS_00061629	TCONS_00063326
TCONS_00069124	TCONS_00059855	TCONS_00065915
TCONS_00069125	TCONS_00060777	TCONS_00065726
TCONS_00068331	TCONS_00062389	TCONS_00065145
TCONS_00071154	TCONS_00060345	TCONS_00065563
TCONS_00070509	TCONS_00060355	TCONS_00064749
TCONS_00071155	TCONS_00059902	TCONS_00063921
TCONS_00068751	TCONS_00059903	TCONS_00064930
TCONS_00070517	TCONS_00061477	TCONS_00065580
TCONS_00067480	TCONS_00060940	TCONS_00063441
TCONS_00067481	TCONS_00062172	TCONS_00063949
TCONS_00067483	TCONS_00062492	TCONS_00063950
TCONS_00069919	TCONS_00062393	TCONS_00064154
TCONS_00066765	TCONS_00062394	TCONS_00065176
TCONS_00067575	TCONS_00061126	TCONS_00064791
TCONS_00071185	TCONS_00062273	TCONS_00065340
TCONS_00069209	TCONS_00060367	TCONS_00065201
TCONS_00069948	TCONS_00061876	TCONS_00065618
TCONS_00071192	TCONS_00061482	TCONS_00065203
TCONS_00071656	TCONS_00060803	TCONS_00066333
TCONS_00070292	TCONS_00059498	TCONS_00064458
TCONS_00068850	TCONS_00059499	TCONS_00063997
TCONS_00069469	TCONS_00061282	TCONS_00065620
TCONS_00071681	TCONS_00059509	TCONS_00065964
TCONS_00072045	TCONS_00061144	TCONS_00065209
TCONS_00071227	TCONS_00065968	TCONS_00066250
TCONS_00067699	TCONS_00064005	TCONS_00065966
TCONS_00072052	TCONS_00063070	TCONS_00065363
TCONS_00066964	TCONS_00063749	TCONS_00070806
TCONS_00071924	TCONS_00062560	TCONS_00067237
TCONS_00069265	TCONS_00065036	TCONS_00070085
TCONS_00070637	TCONS_00062565	TCONS_00068637
TCONS_00071710	TCONS_00065839	TCONS_00071948
TCONS_00067061	TCONS_00066144	TCONS_00069323
TCONS_00068921	TCONS_00063119	TCONS_00068249
TCONS_00067798	TCONS_00064312	TCONS_00068248
TCONS_00071265	TCONS_00064313	TCONS_00067273
TCONS_00067817	TCONS_00064044	TCONS_00070431
TCONS_00071725	TCONS_00064491	TCONS_00070092
TCONS_00070376	TCONS_00066274	TCONS_00068252
TCONS_00070657	TCONS_00065070	TCONS_00071578
TCONS_00068957	TCONS_00065071	TCONS_00069334
TCONS_00070661	TCONS_00064320	TCONS_00069336
TCONS_00067885	TCONS_00065074	TCONS_00069337
TCONS_00067886	TCONS_00066276	TCONS_00071581
TCONS_00071283	TCONS_00066277	TCONS_00069863
TCONS_00068969	TCONS_00065988	TCONS_00067298
TCONS_00068602	TCONS_00065989	TCONS_00070446
TCONS_00070671	TCONS_00065871	TCONS_00071814
TCONS_00067899	TCONS_00063175	TCONS_00067364
TCONS_00068970	TCONS_00064055	TCONS_00066501
TCONS_00070674	TCONS_00065875	TCONS_00070137
TCONS_00071286	TCONS_00065676	TCONS_00069373
TCONS_00067904	TCONS_00062704	TCONS_00071120
TCONS_00070014	TCONS_00063200	TCONS_00071121
TCONS_00068625	TCONS_00065098	TCONS_00069376
TCONS_00070407	TCONS_00063838	TCONS_00068710
TCONS_00068628	TCONS_00065501	TCONS_00069124
TCONS_00075086	TCONS_00062721	TCONS_00069125
TCONS_00074618	TCONS_00064509	TCONS_00068331
TCONS_00074087	TCONS_00065100	TCONS_00071154
TCONS_00072594	TCONS_00063255	TCONS_00070509
TCONS_00075328	TCONS_00066027	TCONS_00071155
TCONS_00074090	TCONS_00064093	TCONS_00068751
TCONS_00075329	TCONS_00065717	TCONS_00070517
TCONS_00075330	TCONS_00063326	TCONS_00067480
TCONS_00072177	TCONS_00065915	TCONS_00067481
TCONS_00074271	TCONS_00065145	TCONS_00067483
TCONS_00074283	TCONS_00065563	TCONS_00069919
TCONS_00074471	TCONS_00064749	TCONS_00069922
TCONS_00074814	TCONS_00063921	TCONS_00072001
TCONS_00073390	TCONS_00064930	TCONS_00066741
TCONS_00073391	TCONS_00065580	TCONS_00069432
TCONS_00075343	TCONS_00063441	TCONS_00066765
TCONS_00074815	TCONS_00063949	TCONS_00069209
TCONS_00074667	TCONS_00063950	TCONS_00069948
TCONS_00073402	TCONS_00064154	TCONS_00071192
TCONS_00072700	TCONS_00065176	TCONS_00071656
TCONS_00074478	TCONS_00065955	TCONS_00070292
TCONS_00072702	TCONS_00064791	TCONS_00068850
TCONS_00072703	TCONS_00065340	TCONS_00069469
TCONS_00074479	TCONS_00065201	TCONS_00071681
TCONS_00072272	TCONS_00065618	TCONS_00072045
TCONS_00074681	TCONS_00065203	TCONS_00071227
TCONS_00072307	TCONS_00066333	TCONS_00070605
TCONS_00072762	TCONS_00064458	TCONS_00067699
TCONS_00073799	TCONS_00063997	TCONS_00072052
TCONS_00074841	TCONS_00065620	TCONS_00070637
TCONS_00075140	TCONS_00065964	TCONS_00071710
TCONS_00075031	TCONS_00065209	TCONS_00067061
TCONS_00075278	TCONS_00066250	TCONS_00068921
TCONS_00073812	TCONS_00065966	TCONS_00067798
TCONS_00073815	TCONS_00065363	TCONS_00068571
TCONS_00072794	TCONS_00070806	TCONS_00071265
TCONS_00074717	TCONS_00067237	TCONS_00067817
TCONS_00073241	TCONS_00070085	TCONS_00071725
TCONS_00075037	TCONS_00068637	TCONS_00070376
TCONS_00074157	TCONS_00071948	TCONS_00070657
TCONS_00074865	TCONS_00069323	TCONS_00068957
TCONS_00074872	TCONS_00068249	TCONS_00067885
TCONS_00072845	TCONS_00068248	TCONS_00071283
TCONS_00072851	TCONS_00067273	TCONS_00068969
TCONS_00074744	TCONS_00070431	TCONS_00068602
TCONS_00073705	TCONS_00070092	TCONS_00070671
TCONS_00073292	TCONS_00068252	TCONS_00067899
TCONS_00075075	TCONS_00071578	TCONS_00068970
TCONS_00074192	TCONS_00069334	TCONS_00070674
TCONS_00074067	TCONS_00069336	TCONS_00071286
TCONS_00075317	TCONS_00069337	TCONS_00067904
TCONS_00074418	TCONS_00071581	TCONS_00070014
TCONS_00072551	TCONS_00069863	TCONS_00070396
TCONS_00074900	TCONS_00067298	TCONS_00068625
TCONS_00076437	TCONS_00070446	TCONS_00070407
TCONS_00076761	TCONS_00071814	TCONS_00068628
TCONS_00076933	TCONS_00067364	TCONS_00075086
TCONS_00076541	TCONS_00070468	TCONS_00074618
TCONS_00075984	TCONS_00066501	TCONS_00074087
TCONS_00076373	TCONS_00070137	TCONS_00072594
TCONS_00076542	TCONS_00069373	TCONS_00075328
TCONS_00076935	TCONS_00071120	TCONS_00074090
TCONS_00075464	TCONS_00071121	TCONS_00075329
TCONS_00076374	TCONS_00069376	TCONS_00075330
TCONS_00076977	TCONS_00068710	TCONS_00072177
TCONS_00075724	TCONS_00069124	TCONS_00074271
TCONS_00076634	TCONS_00069125	TCONS_00074283
TCONS_00075725	TCONS_00068331	TCONS_00074471
TCONS_00076941	TCONS_00071154	TCONS_00074814
TCONS_00076641	TCONS_00070509	TCONS_00073390
TCONS_00076116	TCONS_00071155	TCONS_00073391
TCONS_00076648	TCONS_00068751	TCONS_00075343
TCONS_00076857	TCONS_00070517	TCONS_00074815
TCONS_00076859	TCONS_00067480	TCONS_00074667
TCONS_00076122	TCONS_00070518	TCONS_00073402
TCONS_00076653	TCONS_00067481	TCONS_00072700
TCONS_00076860	TCONS_00067483	TCONS_00074478
TCONS_00076125	TCONS_00069919	TCONS_00072702
TCONS_00076311	TCONS_00069922	TCONS_00072703
TCONS_00075771	TCONS_00072001	TCONS_00074479
TCONS_00075772	TCONS_00066741	TCONS_00075004
TCONS_00075773	TCONS_00069432	TCONS_00072272
TCONS_00075548	TCONS_00066765	TCONS_00074681
TCONS_00076577	TCONS_00067575	TCONS_00072307
TCONS_00076869	TCONS_00071185	TCONS_00073421
TCONS_00076490	TCONS_00069209	TCONS_00072762
TCONS_00076578	TCONS_00069948	TCONS_00073799
TCONS_00076674	TCONS_00071192	TCONS_00074841
TCONS_00076685	TCONS_00071656	TCONS_00075140
TCONS_00076686	TCONS_00070292	TCONS_00075031
TCONS_00076818	TCONS_00068850	TCONS_00075278
TCONS_00076424	TCONS_00069469	TCONS_00073812
TCONS_00076956	TCONS_00071681	TCONS_00073815
TCONS_00076427	TCONS_00072045	TCONS_00072794
TCONS_00076596	TCONS_00071227	TCONS_00074717
TCONS_00076181	TCONS_00070605	TCONS_00073241
TCONS_00076698	TCONS_00067699	TCONS_00075037
TCONS_00076597	TCONS_00072052	TCONS_00074157
TCONS_00076598	TCONS_00071924	TCONS_00074865
TCONS_00076512	TCONS_00069265	TCONS_00074872
TCONS_00075874	TCONS_00070637	TCONS_00072845
TCONS_00076897	TCONS_00071710	TCONS_00072851
TCONS_00077022	TCONS_00067061	TCONS_00074744
TCONS_00078444	TCONS_00068921	TCONS_00073705
TCONS_00079553	TCONS_00067798	TCONS_00073292
TCONS_00080143	TCONS_00068571	TCONS_00072886
TCONS_00077162	TCONS_00071265	TCONS_00074893
TCONS_00080146	TCONS_00067817	TCONS_00075075
TCONS_00080550	TCONS_00071725	TCONS_00074192
TCONS_00079561	TCONS_00070376	TCONS_00074067
TCONS_00080152	TCONS_00070657	TCONS_00075317
TCONS_00080433	TCONS_00068957	TCONS_00074418
TCONS_00079960	TCONS_00070661	TCONS_00072551
TCONS_00079210	TCONS_00067885	TCONS_00074900
TCONS_00079211	TCONS_00067886	TCONS_00076437
TCONS_00078469	TCONS_00071283	TCONS_00076761
TCONS_00079567	TCONS_00068969	TCONS_00076933
TCONS_00077663	TCONS_00068602	TCONS_00076541
TCONS_00080278	TCONS_00070671	TCONS_00075984
TCONS_00077203	TCONS_00067899	TCONS_00076373
TCONS_00079970	TCONS_00068970	TCONS_00076542
TCONS_00077230	TCONS_00070674	TCONS_00076935
TCONS_00079403	TCONS_00071286	TCONS_00075464
TCONS_00077234	TCONS_00067904	TCONS_00076374
TCONS_00079076	TCONS_00070014	TCONS_00076977
TCONS_00079077	TCONS_00070396	TCONS_00075724
TCONS_00079595	TCONS_00068625	TCONS_00076634
TCONS_00079596	TCONS_00070407	TCONS_00075725
TCONS_00077282	TCONS_00068628	TCONS_00076941
TCONS_00077753	TCONS_00075086	TCONS_00076641
TCONS_00079095	TCONS_00074618	TCONS_00076116
TCONS_00079617	TCONS_00074087	TCONS_00076648
TCONS_00079428	TCONS_00072594	TCONS_00076857
TCONS_00079621	TCONS_00075328	TCONS_00076859
TCONS_00079859	TCONS_00074090	TCONS_00076122
TCONS_00077311	TCONS_00075329	TCONS_00076653
TCONS_00077334	TCONS_00075330	TCONS_00076860
TCONS_00079445	TCONS_00072177	TCONS_00076125
TCONS_00077335	TCONS_00074271	TCONS_00075771
TCONS_00078544	TCONS_00074283	TCONS_00075772
TCONS_00079627	TCONS_00074471	TCONS_00076244
TCONS_00079631	TCONS_00074814	TCONS_00075548
TCONS_00077821	TCONS_00073390	TCONS_00076577
TCONS_00078928	TCONS_00073391	TCONS_00076869
TCONS_00077827	TCONS_00075343	TCONS_00076490
TCONS_00078553	TCONS_00074815	TCONS_00076578
TCONS_00080599	TCONS_00074667	TCONS_00076674
TCONS_00079130	TCONS_00073402	TCONS_00076685
TCONS_00080025	TCONS_00072700	TCONS_00076686
TCONS_00080229	TCONS_00074478	TCONS_00076818
TCONS_00077415	TCONS_00072702	TCONS_00076424
TCONS_00077416	TCONS_00072703	TCONS_00076956
TCONS_00079906	TCONS_00074479	TCONS_00076427
TCONS_00077874	TCONS_00075004	TCONS_00076596
TCONS_00080232	TCONS_00072272	TCONS_00076181
TCONS_00077883	TCONS_00074681	TCONS_00076698
TCONS_00077896	TCONS_00072307	TCONS_00076597
TCONS_00079654	TCONS_00073421	TCONS_00076598
TCONS_00080347	TCONS_00072762	TCONS_00075631
TCONS_00078957	TCONS_00073799	TCONS_00076512
TCONS_00077910	TCONS_00074841	TCONS_00075874
TCONS_00079656	TCONS_00075140	TCONS_00076897
TCONS_00077466	TCONS_00075031	TCONS_00077022
TCONS_00080356	TCONS_00075278	TCONS_00078444
TCONS_00078829	TCONS_00073812	TCONS_00079553
TCONS_00079930	TCONS_00073815	TCONS_00080143
TCONS_00077966	TCONS_00072794	TCONS_00077162
TCONS_00080067	TCONS_00074717	TCONS_00080146
TCONS_00080073	TCONS_00073241	TCONS_00080550
TCONS_00080074	TCONS_00075037	TCONS_00079561
TCONS_00080075	TCONS_00074157	TCONS_00080152
TCONS_00079692	TCONS_00074865	TCONS_00080433
TCONS_00078989	TCONS_00074872	TCONS_00079210
TCONS_00077554	TCONS_00072845	TCONS_00079211
TCONS_00080087	TCONS_00072851	TCONS_00078469
TCONS_00080530	TCONS_00074744	TCONS_00079567
TCONS_00078849	TCONS_00073705	TCONS_00077663
TCONS_00079182	TCONS_00073292	TCONS_00080278
TCONS_00079945	TCONS_00072886	TCONS_00077203
TCONS_00079186	TCONS_00074893	TCONS_00079970
TCONS_00079541	TCONS_00075075	TCONS_00077230
TCONS_00082771	TCONS_00074192	TCONS_00079402
TCONS_00083036	TCONS_00074067	TCONS_00079403
TCONS_00083216	TCONS_00075317	TCONS_00077234
TCONS_00082454	TCONS_00074418	TCONS_00079076
TCONS_00080674	TCONS_00072551	TCONS_00079077
TCONS_00082456	TCONS_00074900	TCONS_00079596
TCONS_00082458	TCONS_00076437	TCONS_00077282
TCONS_00083038	TCONS_00076761	TCONS_00077753
TCONS_00082185	TCONS_00076933	TCONS_00079095
TCONS_00082186	TCONS_00076541	TCONS_00079617
TCONS_00081051	TCONS_00075984	TCONS_00079428
TCONS_00083291	TCONS_00076373	TCONS_00079621
TCONS_00083292	TCONS_00076542	TCONS_00079859
TCONS_00082052	TCONS_00076935	TCONS_00077311
TCONS_00082309	TCONS_00075464	TCONS_00077334
TCONS_00080691	TCONS_00076374	TCONS_00079445
TCONS_00081730	TCONS_00076977	TCONS_00077335
TCONS_00083222	TCONS_00075724	TCONS_00078544
TCONS_00083293	TCONS_00076634	TCONS_00079627
TCONS_00082053	TCONS_00075725	TCONS_00079631
TCONS_00082463	TCONS_00076941	TCONS_00077821
TCONS_00083227	TCONS_00076641	TCONS_00078928
TCONS_00083229	TCONS_00076116	TCONS_00077825
TCONS_00082783	TCONS_00076648	TCONS_00077826
TCONS_00082483	TCONS_00076857	TCONS_00080020
TCONS_00080742	TCONS_00076859	TCONS_00077827
TCONS_00082627	TCONS_00076122	TCONS_00078553
TCONS_00082631	TCONS_00076653	TCONS_00080599
TCONS_00080807	TCONS_00076860	TCONS_00079130
TCONS_00082812	TCONS_00076125	TCONS_00080025
TCONS_00083316	TCONS_00076311	TCONS_00080229
TCONS_00083317	TCONS_00075771	TCONS_00077415
TCONS_00080816	TCONS_00075772	TCONS_00077416
TCONS_00083073	TCONS_00075773	TCONS_00079906
TCONS_00082519	TCONS_00076244	TCONS_00077869
TCONS_00081197	TCONS_00075548	TCONS_00080232
TCONS_00083330	TCONS_00076577	TCONS_00077883
TCONS_00082932	TCONS_00076869	TCONS_00077896
TCONS_00083161	TCONS_00076490	TCONS_00079654
TCONS_00082667	TCONS_00076578	TCONS_00080347
TCONS_00083336	TCONS_00076674	TCONS_00078957
TCONS_00082536	TCONS_00076685	TCONS_00077910
TCONS_00080876	TCONS_00076686	TCONS_00079656
TCONS_00083082	TCONS_00076818	TCONS_00077466
TCONS_00081997	TCONS_00076424	TCONS_00080356
TCONS_00081273	TCONS_00076956	TCONS_00078829
TCONS_00082968	TCONS_00076427	TCONS_00079930
TCONS_00080914	TCONS_00076596	TCONS_00077966
TCONS_00082971	TCONS_00076181	TCONS_00080067
TCONS_00080916	TCONS_00076698	TCONS_00080073
TCONS_00080917	TCONS_00076597	TCONS_00080074
TCONS_00082690	TCONS_00076598	TCONS_00080075
TCONS_00081295	TCONS_00075631	TCONS_00079692
TCONS_00083099	TCONS_00076512	TCONS_00078989
TCONS_00080947	TCONS_00075874	TCONS_00077554
TCONS_00082854	TCONS_00076897	TCONS_00080087
TCONS_00080948	TCONS_00077022	TCONS_00080530
TCONS_00082855	TCONS_00078444	TCONS_00078849
TCONS_00082856	TCONS_00079553	TCONS_00079182
TCONS_00082559	TCONS_00080143	TCONS_00079945
TCONS_00083104	TCONS_00077162	TCONS_00079186
TCONS_00081678	TCONS_00080146	TCONS_00079541
TCONS_00081679	TCONS_00080550	TCONS_00082771
TCONS_00082026	TCONS_00079561	TCONS_00083036
TCONS_00080950	TCONS_00080152	TCONS_00083216
TCONS_00080951	TCONS_00080433	TCONS_00082454
TCONS_00081680	TCONS_00079210	TCONS_00080674
TCONS_00082857	TCONS_00079211	TCONS_00082456
TCONS_00080952	TCONS_00078469	TCONS_00082458
TCONS_00081681	TCONS_00079567	TCONS_00083038
TCONS_00083105	TCONS_00077663	TCONS_00082185
TCONS_00083106	TCONS_00080278	TCONS_00082186
TCONS_00081682	TCONS_00077203	TCONS_00081051
TCONS_00081683	TCONS_00079970	TCONS_00083291
TCONS_00081684	TCONS_00077230	TCONS_00083292
TCONS_00081685	TCONS_00079402	TCONS_00082052
TCONS_00083107	TCONS_00079403	TCONS_00082309
TCONS_00080954	TCONS_00077234	TCONS_00080691
TCONS_00080956	TCONS_00079076	TCONS_00081730
TCONS_00080957	TCONS_00079077	TCONS_00083222
TCONS_00081687	TCONS_00079595	TCONS_00083293
TCONS_00082858	TCONS_00079596	TCONS_00082053
TCONS_00083186	TCONS_00077282	TCONS_00082463
TCONS_00081860	TCONS_00077753	TCONS_00083227
TCONS_00082138	TCONS_00079095	TCONS_00083229
TCONS_00081861	TCONS_00079617	TCONS_00082783
TCONS_00083187	TCONS_00079428	TCONS_00082483
TCONS_00082139	TCONS_00079621	TCONS_00082214
TCONS_00083110	TCONS_00079859	TCONS_00080742
TCONS_00083190	TCONS_00077311	TCONS_00082627
TCONS_00082979	TCONS_00077334	TCONS_00082631
TCONS_00081322	TCONS_00079445	TCONS_00080807
TCONS_00081001	TCONS_00077335	TCONS_00082812
TCONS_00082981	TCONS_00078544	TCONS_00083316
TCONS_00081328	TCONS_00079627	TCONS_00083317
TCONS_00081867	TCONS_00079631	TCONS_00080816
TCONS_00084369	TCONS_00077821	TCONS_00083073
TCONS_00084373	TCONS_00078928	TCONS_00082519
TCONS_00085918	TCONS_00077825	TCONS_00081197
TCONS_00085542	TCONS_00077826	TCONS_00083330
TCONS_00083879	TCONS_00080020	TCONS_00082932
TCONS_00085545	TCONS_00077827	TCONS_00083161
TCONS_00083888	TCONS_00078553	TCONS_00082667
TCONS_00085370	TCONS_00080599	TCONS_00083336
TCONS_00085371	TCONS_00079130	TCONS_00082536
TCONS_00084646	TCONS_00080025	TCONS_00080876
TCONS_00085031	TCONS_00080229	TCONS_00083082
TCONS_00085032	TCONS_00077415	TCONS_00081997
TCONS_00085719	TCONS_00077416	TCONS_00081273
TCONS_00083889	TCONS_00079906	TCONS_00081276
TCONS_00084415	TCONS_00077869	TCONS_00082968
TCONS_00084650	TCONS_00077874	TCONS_00080914
TCONS_00085214	TCONS_00077424	TCONS_00082971
TCONS_00086572	TCONS_00080232	TCONS_00080916
TCONS_00086311	TCONS_00077883	TCONS_00080917
TCONS_00085560	TCONS_00079647	TCONS_00081295
TCONS_00086574	TCONS_00077896	TCONS_00083099
TCONS_00085216	TCONS_00079654	TCONS_00080947
TCONS_00084862	TCONS_00080347	TCONS_00080948
TCONS_00085222	TCONS_00078957	TCONS_00082855
TCONS_00085948	TCONS_00077910	TCONS_00082856
TCONS_00083903	TCONS_00079656	TCONS_00082559
TCONS_00083494	TCONS_00077466	TCONS_00083104
TCONS_00085949	TCONS_00080356	TCONS_00081678
TCONS_00086116	TCONS_00078829	TCONS_00081679
TCONS_00085576	TCONS_00079930	TCONS_00082026
TCONS_00086331	TCONS_00077966	TCONS_00080950
TCONS_00083960	TCONS_00080067	TCONS_00080951
TCONS_00084683	TCONS_00080073	TCONS_00081680
TCONS_00084688	TCONS_00080074	TCONS_00082857
TCONS_00084689	TCONS_00080075	TCONS_00080952
TCONS_00083972	TCONS_00079692	TCONS_00081681
TCONS_00085754	TCONS_00078989	TCONS_00083105
TCONS_00084691	TCONS_00077554	TCONS_00083106
TCONS_00086683	TCONS_00080087	TCONS_00081682
TCONS_00085062	TCONS_00080530	TCONS_00081683
TCONS_00085399	TCONS_00078849	TCONS_00081684
TCONS_00086153	TCONS_00079182	TCONS_00081685
TCONS_00083598	TCONS_00079945	TCONS_00083107
TCONS_00085260	TCONS_00079186	TCONS_00080954
TCONS_00085771	TCONS_00079541	TCONS_00080956
TCONS_00085414	TCONS_00082771	TCONS_00080957
TCONS_00085415	TCONS_00083036	TCONS_00081687
TCONS_00083623	TCONS_00083216	TCONS_00082858
TCONS_00084502	TCONS_00082454	TCONS_00083186
TCONS_00086016	TCONS_00080674	TCONS_00081860
TCONS_00086171	TCONS_00082456	TCONS_00082138
TCONS_00084089	TCONS_00082458	TCONS_00081861
TCONS_00084740	TCONS_00083038	TCONS_00083187
TCONS_00086713	TCONS_00082185	TCONS_00082139
TCONS_00086196	TCONS_00082186	TCONS_00083110
TCONS_00085812	TCONS_00081051	TCONS_00083190
TCONS_00085813	TCONS_00083291	TCONS_00082979
TCONS_00084757	TCONS_00083292	TCONS_00081001
TCONS_00086059	TCONS_00082052	TCONS_00082981
TCONS_00084979	TCONS_00082309	TCONS_00081328
TCONS_00085823	TCONS_00080691	TCONS_00081867
TCONS_00084123	TCONS_00081730	TCONS_00084373
TCONS_00084124	TCONS_00083222	TCONS_00085918
TCONS_00085332	TCONS_00083293	TCONS_00085542
TCONS_00086065	TCONS_00082053	TCONS_00083879
TCONS_00084986	TCONS_00082463	TCONS_00085545
TCONS_00084987	TCONS_00083227	TCONS_00085370
TCONS_00084988	TCONS_00083229	TCONS_00084646
TCONS_00084994	TCONS_00082783	TCONS_00085719
TCONS_00086399	TCONS_00082483	TCONS_00083889
TCONS_00085677	TCONS_00080742	TCONS_00084415
TCONS_00084993	TCONS_00082627	TCONS_00084650
TCONS_00084582	TCONS_00082631	TCONS_00085214
TCONS_00083782	TCONS_00080807	TCONS_00086572
TCONS_00086728	TCONS_00082812	TCONS_00086311
TCONS_00085685	TCONS_00083316	TCONS_00085560
TCONS_00086076	TCONS_00083317	TCONS_00086574
TCONS_00084176	TCONS_00080816	TCONS_00085216
TCONS_00084181	TCONS_00083073	TCONS_00084862
TCONS_00083825	TCONS_00082519	TCONS_00085217
TCONS_00084190	TCONS_00081197	TCONS_00085222
TCONS_00086092	TCONS_00083330	TCONS_00085948
TCONS_00088781	TCONS_00082932	TCONS_00083903
TCONS_00087652	TCONS_00083161	TCONS_00083494
TCONS_00087165	TCONS_00082667	TCONS_00085949
TCONS_00087843	TCONS_00083336	TCONS_00086116
TCONS_00086808	TCONS_00082536	TCONS_00086583
TCONS_00086819	TCONS_00080876	TCONS_00084875
TCONS_00086821	TCONS_00083082	TCONS_00084441
TCONS_00086822	TCONS_00081997	TCONS_00083520
TCONS_00088998	TCONS_00081273	TCONS_00086328
TCONS_00089286	TCONS_00082968	TCONS_00083519
TCONS_00089287	TCONS_00080914	TCONS_00085576
TCONS_00089146	TCONS_00082971	TCONS_00086331
TCONS_00087700	TCONS_00080916	TCONS_00083960
TCONS_00089010	TCONS_00080917	TCONS_00084683
TCONS_00088704	TCONS_00082690	TCONS_00084688
TCONS_00086916	TCONS_00081295	TCONS_00084689
TCONS_00086917	TCONS_00083099	TCONS_00083972
TCONS_00086918	TCONS_00080947	TCONS_00085754
TCONS_00087286	TCONS_00082854	TCONS_00084691
TCONS_00087287	TCONS_00080948	TCONS_00086683
TCONS_00087896	TCONS_00082855	TCONS_00085062
TCONS_00089158	TCONS_00082856	TCONS_00085399
TCONS_00088836	TCONS_00082559	TCONS_00086153
TCONS_00086935	TCONS_00083104	TCONS_00085260
TCONS_00086942	TCONS_00081678	TCONS_00085771
TCONS_00089036	TCONS_00081679	TCONS_00085414
TCONS_00086947	TCONS_00082026	TCONS_00085415
TCONS_00087297	TCONS_00080950	TCONS_00083623
TCONS_00087903	TCONS_00080951	TCONS_00084502
TCONS_00088524	TCONS_00081680	TCONS_00086016
TCONS_00088844	TCONS_00082857	TCONS_00086171
TCONS_00088530	TCONS_00080952	TCONS_00084089
TCONS_00087332	TCONS_00081681	TCONS_00084740
TCONS_00088549	TCONS_00083105	TCONS_00086713
TCONS_00089536	TCONS_00083106	TCONS_00086196
TCONS_00089612	TCONS_00081682	TCONS_00086490
TCONS_00088433	TCONS_00081683	TCONS_00085812
TCONS_00087380	TCONS_00081684	TCONS_00085813
TCONS_00088870	TCONS_00081685	TCONS_00086059
TCONS_00087394	TCONS_00083107	TCONS_00084979
TCONS_00088564	TCONS_00080954	TCONS_00085823
TCONS_00087404	TCONS_00080956	TCONS_00084123
TCONS_00088885	TCONS_00080957	TCONS_00084124
TCONS_00088886	TCONS_00081687	TCONS_00085332
TCONS_00088887	TCONS_00082858	TCONS_00086065
TCONS_00087431	TCONS_00083186	TCONS_00084986
TCONS_00087077	TCONS_00081860	TCONS_00084987
TCONS_00089202	TCONS_00082138	TCONS_00084988
TCONS_00089085	TCONS_00081861	TCONS_00084994
TCONS_00089553	TCONS_00083187	TCONS_00086399
TCONS_00089357	TCONS_00082139	TCONS_00085677
TCONS_00088763	TCONS_00083110	TCONS_00084993
TCONS_00089090	TCONS_00083190	TCONS_00084582
TCONS_00088771	TCONS_00082979	TCONS_00083782
TCONS_00089214	TCONS_00081703	TCONS_00086728
TCONS_00088898	TCONS_00080998	TCONS_00085685
TCONS_00087469	TCONS_00080999	TCONS_00086076
TCONS_00089369	TCONS_00081322	TCONS_00084176
TCONS_00089224	TCONS_00081001	TCONS_00084181
TCONS_00087134	TCONS_00082981	TCONS_00083825
TCONS_00089447	TCONS_00081328	TCONS_00084190
TCONS_00090774	TCONS_00081867	TCONS_00086092
TCONS_00090120	TCONS_00084369	TCONS_00088781
TCONS_00090973	TCONS_00084373	TCONS_00087652
TCONS_00091557	TCONS_00085918	TCONS_00087165
TCONS_00090145	TCONS_00085542	TCONS_00088790
TCONS_00089739	TCONS_00083879	TCONS_00087843
TCONS_00091559	TCONS_00085545	TCONS_00086808
TCONS_00091216	TCONS_00083888	TCONS_00086819
TCONS_00091316	TCONS_00085370	TCONS_00086822
TCONS_00091323	TCONS_00085371	TCONS_00089286
TCONS_00090643	TCONS_00084646	TCONS_00089287
TCONS_00091441	TCONS_00085031	TCONS_00089146
TCONS_00091567	TCONS_00085032	TCONS_00087700
TCONS_00090178	TCONS_00085719	TCONS_00089010
TCONS_00091568	TCONS_00083889	TCONS_00088704
TCONS_00090179	TCONS_00084415	TCONS_00086917
TCONS_00091740	TCONS_00084650	TCONS_00086918
TCONS_00091228	TCONS_00085214	TCONS_00087286
TCONS_00090198	TCONS_00086572	TCONS_00087287
TCONS_00092068	TCONS_00086311	TCONS_00087896
TCONS_00089900	TCONS_00085560	TCONS_00089158
TCONS_00091281	TCONS_00086574	TCONS_00088836
TCONS_00091917	TCONS_00085216	TCONS_00086935
TCONS_00091632	TCONS_00084862	TCONS_00086942
TCONS_00091521	TCONS_00085217	TCONS_00089036
TCONS_00090044	TCONS_00085222	TCONS_00086947
TCONS_00090744	TCONS_00085948	TCONS_00087297
TCONS_00090049	TCONS_00083903	TCONS_00087903
TCONS_00091635	TCONS_00083494	TCONS_00088524
TCONS_00091636	TCONS_00085949	TCONS_00088844
TCONS_00090071	TCONS_00086116	TCONS_00088530
TCONS_00092569	TCONS_00086583	TCONS_00088549
TCONS_00092582	TCONS_00084875	TCONS_00087935
TCONS_00094122	TCONS_00084441	TCONS_00089536
TCONS_00093627	TCONS_00083520	TCONS_00087785
TCONS_00093635	TCONS_00086328	TCONS_00089612
TCONS_00093849	TCONS_00083519	TCONS_00088433
TCONS_00093023	TCONS_00085959	TCONS_00087380
TCONS_00093658	TCONS_00083521	TCONS_00089423
TCONS_00093550	TCONS_00085576	TCONS_00087394
TCONS_00093373	TCONS_00086331	TCONS_00088564
TCONS_00094084	TCONS_00083960	TCONS_00087404
TCONS_00094146	TCONS_00084683	TCONS_00088885
TCONS_00093375	TCONS_00084688	TCONS_00088886
TCONS_00092435	TCONS_00084689	TCONS_00088887
TCONS_00093667	TCONS_00083972	TCONS_00087431
TCONS_00092708	TCONS_00085754	TCONS_00089202
TCONS_00093795	TCONS_00084691	TCONS_00089085
TCONS_00093803	TCONS_00086683	TCONS_00089553
TCONS_00093968	TCONS_00085062	TCONS_00089357
TCONS_00092495	TCONS_00085399	TCONS_00088763
TCONS_00093819	TCONS_00086153	TCONS_00089090
TCONS_00093601	TCONS_00083598	TCONS_00089555
TCONS_00093602	TCONS_00083599	TCONS_00088771
TCONS_00093706	TCONS_00085260	TCONS_00089214
TCONS_00093316	TCONS_00085771	TCONS_00088898
TCONS_00093895	TCONS_00085414	TCONS_00087469
TCONS_00093104	TCONS_00085415	TCONS_00089369
TCONS_00093605	TCONS_00083623	TCONS_00089224
TCONS_00092990	TCONS_00084502	TCONS_00087134
TCONS_00093606	TCONS_00086016	TCONS_00089447
TCONS_00093987	TCONS_00086171	TCONS_00087501
TCONS_00095742	TCONS_00084089	TCONS_00090774
TCONS_00095052	TCONS_00084740	TCONS_00090120
TCONS_00095309	TCONS_00086713	TCONS_00090973
TCONS_00094724	TCONS_00086196	TCONS_00091557
TCONS_00095311	TCONS_00086490	TCONS_00090145
TCONS_00094447	TCONS_00085812	TCONS_00089739
TCONS_00094865	TCONS_00085813	TCONS_00091559
TCONS_00094871	TCONS_00084757	TCONS_00091216
TCONS_00094872	TCONS_00086059	TCONS_00091316
TCONS_00094486	TCONS_00084979	TCONS_00091323
TCONS_00095227	TCONS_00085823	TCONS_00090643
TCONS_00094275	TCONS_00084123	TCONS_00091441
TCONS_00094277	TCONS_00084124	TCONS_00091567
TCONS_00094997	TCONS_00085332	TCONS_00090178
TCONS_00094276	TCONS_00086065	TCONS_00091568
TCONS_00094755	TCONS_00084986	TCONS_00090179
TCONS_00094299	TCONS_00084987	TCONS_00091740
TCONS_00094300	TCONS_00084988	TCONS_00091228
TCONS_00094302	TCONS_00084994	TCONS_00090198
TCONS_00094303	TCONS_00086399	TCONS_00092068
TCONS_00095776	TCONS_00085677	TCONS_00091598
TCONS_00095638	TCONS_00084993	TCONS_00089900
TCONS_00094327	TCONS_00084582	TCONS_00090341
TCONS_00095368	TCONS_00083782	TCONS_00091281
TCONS_00095369	TCONS_00086728	TCONS_00091917
TCONS_00095186	TCONS_00085685	TCONS_00091632
TCONS_00095187	TCONS_00086076	TCONS_00091521
TCONS_00095731	TCONS_00084176	TCONS_00090044
TCONS_00095779	TCONS_00084181	TCONS_00090744
TCONS_00095905	TCONS_00083825	TCONS_00090049
TCONS_00095906	TCONS_00084190	TCONS_00091635
TCONS_00095382	TCONS_00086092	TCONS_00091636
TCONS_00094809	TCONS_00088781	TCONS_00090071
TCONS_00095576	TCONS_00087652	TCONS_00092569
TCONS_00094374	TCONS_00087165	TCONS_00092582
TCONS_00095388	TCONS_00088790	TCONS_00094122
TCONS_00095207	TCONS_00087843	TCONS_00093627
TCONS_00094817	TCONS_00086808	TCONS_00093849
TCONS_00095580	TCONS_00086819	TCONS_00093023
TCONS_00095581	TCONS_00089286	TCONS_00093658
TCONS_00094818	TCONS_00089287	TCONS_00093550
TCONS_00094819	TCONS_00089146	TCONS_00093373
TCONS_00094820	TCONS_00087700	TCONS_00094084
TCONS_00094824	TCONS_00089010	TCONS_00092422
TCONS_00095213	TCONS_00088704	TCONS_00092930
TCONS_00094607	TCONS_00086918	TCONS_00094146
TCONS_00094931	TCONS_00087286	TCONS_00093375
TCONS_00095922	TCONS_00087287	TCONS_00092435
TCONS_00095281	TCONS_00087896	TCONS_00093667
TCONS_00095043	TCONS_00089158	TCONS_00092708
TCONS_00095588	TCONS_00088836	TCONS_00093795
TCONS_00096006	TCONS_00086935	TCONS_00093803
TCONS_00096009	TCONS_00086942	TCONS_00093968
TCONS_00098518	TCONS_00089036	TCONS_00092495
TCONS_00098202	TCONS_00086947	TCONS_00093819
TCONS_00098540	TCONS_00087297	TCONS_00093601
TCONS_00098541	TCONS_00087903	TCONS_00093602
TCONS_00098542	TCONS_00088524	TCONS_00093605
TCONS_00096089	TCONS_00088844	TCONS_00092990
TCONS_00097324	TCONS_00088530	TCONS_00093606
TCONS_00098975	TCONS_00087332	TCONS_00092778
TCONS_00098976	TCONS_00088549	TCONS_00093987
TCONS_00098977	TCONS_00087935	TCONS_00095742
TCONS_00096090	TCONS_00089536	TCONS_00095593
TCONS_00098544	TCONS_00087785	TCONS_00095052
TCONS_00098987	TCONS_00089612	TCONS_00095309
TCONS_00099373	TCONS_00088433	TCONS_00094724
TCONS_00096120	TCONS_00087380	TCONS_00095311
TCONS_00096126	TCONS_00088870	TCONS_00094447
TCONS_00099169	TCONS_00087387	TCONS_00094865
TCONS_00096141	TCONS_00087391	TCONS_00094871
TCONS_00099762	TCONS_00087392	TCONS_00094872
TCONS_00096713	TCONS_00087394	TCONS_00094486
TCONS_00096734	TCONS_00088564	TCONS_00095227
TCONS_00099679	TCONS_00087958	TCONS_00094275
TCONS_00099680	TCONS_00087399	TCONS_00094277
TCONS_00099397	TCONS_00087404	TCONS_00094997
TCONS_00099009	TCONS_00088885	TCONS_00094276
TCONS_00097372	TCONS_00088886	TCONS_00094755
TCONS_00097859	TCONS_00088887	TCONS_00094299
TCONS_00099525	TCONS_00087431	TCONS_00094300
TCONS_00099398	TCONS_00087077	TCONS_00094302
TCONS_00098225	TCONS_00089202	TCONS_00094303
TCONS_00098583	TCONS_00089085	TCONS_00095776
TCONS_00098238	TCONS_00089553	TCONS_00095638
TCONS_00099200	TCONS_00089357	TCONS_00094327
TCONS_00099697	TCONS_00088763	TCONS_00095186
TCONS_00099230	TCONS_00089090	TCONS_00095187
TCONS_00099793	TCONS_00089555	TCONS_00095731
TCONS_00099231	TCONS_00088771	TCONS_00095779
TCONS_00097924	TCONS_00089214	TCONS_00095906
TCONS_00096868	TCONS_00088898	TCONS_00095382
TCONS_00099716	TCONS_00087469	TCONS_00095103
TCONS_00096884	TCONS_00089369	TCONS_00094809
TCONS_00096911	TCONS_00089224	TCONS_00095576
TCONS_00099080	TCONS_00087134	TCONS_00094374
TCONS_00099261	TCONS_00089447	TCONS_00095388
TCONS_00098640	TCONS_00087501	TCONS_00095207
TCONS_00099455	TCONS_00089111	TCONS_00094817
TCONS_00099586	TCONS_00090774	TCONS_00095580
TCONS_00096998	TCONS_00090120	TCONS_00095581
TCONS_00098855	TCONS_00090973	TCONS_00094818
TCONS_00098442	TCONS_00091557	TCONS_00094819
TCONS_00097019	TCONS_00090145	TCONS_00094820
TCONS_00098862	TCONS_00089739	TCONS_00094824
TCONS_00098881	TCONS_00091559	TCONS_00095213
TCONS_00099603	TCONS_00091216	TCONS_00094607
TCONS_00096537	TCONS_00091316	TCONS_00094931
TCONS_00097083	TCONS_00091323	TCONS_00095922
TCONS_00096547	TCONS_00090643	TCONS_00095281
TCONS_00096548	TCONS_00091441	TCONS_00095043
TCONS_00098890	TCONS_00091567	TCONS_00095588
TCONS_00096551	TCONS_00090178	TCONS_00096006
TCONS_00096552	TCONS_00091568	TCONS_00096009
TCONS_00098703	TCONS_00090179	TCONS_00098518
TCONS_00097529	TCONS_00091740	TCONS_00098202
TCONS_00099864	TCONS_00091228	TCONS_00098540
TCONS_00100969	TCONS_00090198	TCONS_00098542
TCONS_00101499	TCONS_00092068	TCONS_00096089
TCONS_00100701	TCONS_00091598	TCONS_00097324
TCONS_00100120	TCONS_00090265	TCONS_00098975
TCONS_00100468	TCONS_00089900	TCONS_00098977
TCONS_00100987	TCONS_00090341	TCONS_00096090
TCONS_00100481	TCONS_00091281	TCONS_00098544
TCONS_00100880	TCONS_00091917	TCONS_00098987
TCONS_00099929	TCONS_00091632	TCONS_00099373
TCONS_00100999	TCONS_00091521	TCONS_00096120
TCONS_00099933	TCONS_00090044	TCONS_00096126
TCONS_00101032	TCONS_00090744	TCONS_00099169
TCONS_00100751	TCONS_00090049	TCONS_00096141
TCONS_00101314	TCONS_00091635	TCONS_00099762
TCONS_00101227	TCONS_00091636	TCONS_00096734
TCONS_00101546	TCONS_00090071	TCONS_00099679
TCONS_00101121	TCONS_00092569	TCONS_00099680
TCONS_00100245	TCONS_00092582	TCONS_00099397
TCONS_00100059	TCONS_00094122	TCONS_00099009
TCONS_00100844	TCONS_00093627	TCONS_00097372
TCONS_00101329	TCONS_00093635	TCONS_00097859
TCONS_00101330	TCONS_00093849	TCONS_00099525
TCONS_00100926	TCONS_00093023	TCONS_00099398
TCONS_00101562	TCONS_00093658	TCONS_00098225
TCONS_00100092	TCONS_00093550	TCONS_00098583
TCONS_00101819	TCONS_00093373	TCONS_00098238
TCONS_00102488	TCONS_00094084	TCONS_00099200
TCONS_00102559	TCONS_00092422	TCONS_00099697
TCONS_00101694	TCONS_00092930	TCONS_00099230
TCONS_00101695	TCONS_00094146	TCONS_00099793
TCONS_00101696	TCONS_00093375	TCONS_00099231
TCONS_00102507	TCONS_00092435	TCONS_00097924
TCONS_00102508	TCONS_00093667	TCONS_00096868
TCONS_00102756	TCONS_00092708	TCONS_00099716
TCONS_00102757	TCONS_00093795	TCONS_00096884
TCONS_00102761	TCONS_00093803	TCONS_00096911
TCONS_00102075	TCONS_00093968	TCONS_00099080
TCONS_00102076	TCONS_00092495	TCONS_00099261
TCONS_00102858	TCONS_00093819	TCONS_00098640
TCONS_00102859	TCONS_00093601	TCONS_00096983
TCONS_00102639	TCONS_00093602	TCONS_00099455
TCONS_00102369	TCONS_00093706	TCONS_00098848
TCONS_00102762	TCONS_00093316	TCONS_00099586
TCONS_00102509	TCONS_00093895	TCONS_00096998
TCONS_00101699	TCONS_00093104	TCONS_00098855
TCONS_00101701	TCONS_00093605	TCONS_00098442
TCONS_00102510	TCONS_00092990	TCONS_00097019
TCONS_00101702	TCONS_00093606	TCONS_00098862
TCONS_00101703	TCONS_00092778	TCONS_00098881
TCONS_00102764	TCONS_00093987	TCONS_00099603
TCONS_00102640	TCONS_00095742	TCONS_00096537
TCONS_00102372	TCONS_00095593	TCONS_00097083
TCONS_00102373	TCONS_00095052	TCONS_00096547
TCONS_00102641	TCONS_00095309	TCONS_00096548
TCONS_00101716	TCONS_00094724	TCONS_00098890
TCONS_00102092	TCONS_00095311	TCONS_00096551
TCONS_00102578	TCONS_00094447	TCONS_00096552
TCONS_00101889	TCONS_00094865	TCONS_00098703
TCONS_00102651	TCONS_00094871	TCONS_00097529
TCONS_00101894	TCONS_00094872	TCONS_00098705
TCONS_00102439	TCONS_00094486	TCONS_00098706
TCONS_00101905	TCONS_00095227	TCONS_00099864
TCONS_00102171	TCONS_00094275	TCONS_00100969
TCONS_00102317	TCONS_00094277	TCONS_00101499
TCONS_00101756	TCONS_00094997	TCONS_00100701
TCONS_00101762	TCONS_00094276	TCONS_00100120
TCONS_00102662	TCONS_00094755	TCONS_00100468
TCONS_00102445	TCONS_00094299	TCONS_00100987
TCONS_00102539	TCONS_00094300	TCONS_00100481
TCONS_00101780	TCONS_00094302	TCONS_00100482
TCONS_00101779	TCONS_00094303	TCONS_00100880
TCONS_00102907	TCONS_00095776	TCONS_00099929
TCONS_00101797	TCONS_00095638	TCONS_00099930
TCONS_00102129	TCONS_00094327	TCONS_00100999
TCONS_00102546	TCONS_00095368	TCONS_00099933
TCONS_00101798	TCONS_00095369	TCONS_00101032
TCONS_00102198	TCONS_00095186	TCONS_00101107
TCONS_00102554	TCONS_00095187	TCONS_00100751
TCONS_00102598	TCONS_00095731	TCONS_00101314
TCONS_00102457	TCONS_00095779	TCONS_00101227
TCONS_00105177	TCONS_00095905	TCONS_00101546
TCONS_00105576	TCONS_00095906	TCONS_00101121
TCONS_00103441	TCONS_00095382	TCONS_00100245
[truncated: 340 more rows]
