# Supplementary material for: Identification and Characterization of Long Noncoding RNAs in Ovine Skeletal Muscle
Source: Animals (Basel). 2018 Jul 23;8(7):127. doi: 10.3390/ani8070127 (PMC6071021; doi:10.3390/ani8070127)
Supplement: Supplementary file 1 [file animals-08-00127-s001.zip › supporting imformation/Table S5.xlsx]

## Sheet: ujumqin
expression level of differential expressed lncRNA at all stages in ujumqin
lncRNA stage	TCONS_00013201	TCONS_00051148	TCONS_00081678	TCONS_00039642	TCONS_00044801	TCONS_00005233	TCONS_00006187	TCONS_00079077	TCONS_00008482	TCONS_00011166	TCONS_00078553	TCONS_00083104	TCONS_00102859	TCONS_00083972	TCONS_00102075
85d	849.24	241.239	243.426	117.74	0	165.006	32.0424	0.0201728	0	50.4666	60.2629	102.547	0	119.245	176.744
120d	847.237	30.3107	98.5383	80.0783	0	0	8.96879	74.2775	0	14.9826	110.221	0	0	148.643	131.08
neoatus	406.744	34.3031	0	24.557	0	350.512	11.9748	0.0315849	0	0.00414459	57.6153	0.00160688	1.87096	32.1293	103.596
adult	467.285	480.933	27.7061	0	89.6868	964.855	538.603	227.485	0	19.4901	44.8243	24.861	0.178693	31.1068	0.0156238

## Sheet: texel
expression level of differential expressed lncRNA at all stages in texel
lncRNA stage	TCONS_00013201	TCONS_00051148	TCONS_00081678	TCONS_00039642	TCONS_00044801	TCONS_00005233	TCONS_00006187	TCONS_00079077	TCONS_00008482	TCONS_00011166	TCONS_00078553	TCONS_00083104	TCONS_00102859	TCONS_00083972	TCONS_00102075
85d	0.420005	0	90.2992	257.582	47.5381	47.0581	2.31119	55.7832	35.4364	20.02	17.3371	248.422	95.4802	14.9204	34.0894
120d	399.691	149.154	29.4216	32.0433	18.2534	139.7	57.0555	0.139339	78.2426	0	39.166	19.3336	81.2701	14.4134	0.0781214
neoatus	0.435779	526.011	121.087	50.0199	67.9818	78.8552	111.843	124.549	69.5586	68.5106	12.1708	684.889	121.232	0.0222789	33.4972
adult	0.250904	15.9535	0	65.0703	7.00231	192.782	182.09	109.742	93.2662	0	7.56479	0.0855377	244.104	0	71.2324

## Sheet: Sheet1
Table S5 Expression level of 15 differential expressed lncRNA transcripts at all stages
Tracking_id	U1_FPKM	U2_FPKM	U3_FPKM	U4_FPKM	T1_FPKM	T2_FPKM	T3_FPKM	T4_FPKM
TCONS_00013201	849.24	847.237	406.744	467.285	0.420005	399.691	0.435779	0.250904
TCONS_00051148	241.239	30.3107	34.3031	480.933	0	149.154	526.011	15.9535
TCONS_00081678	243.426	98.5383	0	27.7061	90.2992	29.4216	121.087	0
TCONS_00039642	117.74	80.0783	24.557	0	257.582	32.0433	50.0199	65.0703
TCONS_00044801	0	0	0	89.6868	47.5381	18.2534	67.9818	7.00231
TCONS_00005233	165.006	0	350.512	964.855	47.0581	139.7	78.8552	192.782
TCONS_00006187	32.0424	8.96879	11.9748	538.603	2.31119	57.0555	111.843	182.09
TCONS_00079077	0.0201728	74.2775	0.0315849	227.485	55.7832	0.139339	124.549	109.742
TCONS_00008482	0	0	0	0	35.4364	78.2426	69.5586	93.2662
TCONS_00011166	50.4666	14.9826	0.00414459	19.4901	20.02	0	68.5106	0
TCONS_00078553	60.2629	110.221	57.6153	44.8243	17.3371	39.166	12.1708	7.56479
TCONS_00083104	102.547	0	0.00160688	24.861	248.422	19.3336	684.889	0.0855377
TCONS_00102859	0	0	1.87096	0.178693	95.4802	81.2701	121.232	244.104
TCONS_00083972	119.245	148.643	32.1293	31.1068	14.9204	14.4134	0.0222789	0
TCONS_00102075	176.744	131.08	103.596	0.0156238	34.0894	0.0781214	33.4972	71.2324
We defined the eight pools as: Texel (T) 1(day 85); T2(day 120); T3 (neonatal); T4(adult); Ujumqin (U) 1(day 85); U2(day 120); U3(neonatal); U4(adult)
