# Supplementary material for: Identification and Characterization of Long Noncoding RNAs in Ovine Skeletal Muscle
Source: Animals (Basel). 2018 Jul 23;8(7):127. doi: 10.3390/ani8070127 (PMC6071021; doi:10.3390/ani8070127)
Supplement: Supplementary file 1 [file animals-08-00127-s001.zip › supporting imformation/Table S6.xlsx]

## Sheet: Table S6
Table S6 Differential expressed lncRNAs transcripts in different stages
stages	85d (U1-T1)	120d (U2-T2)	neonatus(U3-T3)	adult(U4-T4）
amount	190	345	428	414
PS:More details were supported in next 4 sheets (85d/120d/neonatus/adult).

## Sheet: 85d
GeneNames	value1	value2	log2(Fold_change)	p-value	q-value
TCONS_00050765	48.225	0	14.325	4.25e-05	0.000345473
TCONS_00029188	67.5195	0	13.4739	1.28e-07	1.84e-06
TCONS_00084993	121.931	0	13.4303	1.02e-12	2.57e-11
TCONS_00075771	21.1583	0	11.6488	0.000448507	0.00272375
TCONS_00013201	421.272	0	10.9804	9.52e-62	1.28e-59
TCONS_00081679	196.79	0	10.5052	5.18e-32	4.31e-30
TCONS_00052498	133.185	0	9.0646	6.55e-27	4.24e-25
TCONS_00051148	178.304	0	8.4782	6.33e-38	5.83e-36
TCONS_00080951	85.0906	0	7.41093	7.69e-21	3.36e-19
TCONS_00080952	73.124	0	7.19227	2.1e-18	7.63e-17
TCONS_00048312	28.0841	0	6.80084	3.98e-08	6.11e-07
TCONS_00080916	77.9115	0	6.73819	5.08e-20	2.02e-18
TCONS_00026529	33.8138	0	6.07954	9.89e-10	1.88e-08
TCONS_00096089	21.2064	0	5.40643	1.28e-06	1.44e-05
TCONS_00002469	256.157	6.45008	5.31157	1.89e-63	2.76e-61
TCONS_00099397	18.8173	0	5.23399	5.31e-06	5.4e-05
TCONS_00022774	34.349	0	5.18072	7.99e-10	1.55e-08
TCONS_00072703	15.4953	0	4.95376	4e-05	0.00033027
TCONS_00010168	15.3054	0	4.93597	4.5e-05	0.000364439
TCONS_00080674	13.9534	0	4.80254	0.000104202	0.000759373
TCONS_00034402	13.8443	0	4.79122	0.000111554	0.000806232
TCONS_00101798	11.4105	0	4.51229	0.000519805	0.00309231
TCONS_00090145	14.03	0	4.4797	0.000121847	0.000873401
TCONS_00049480	10.8414	0	4.43848	0.000748894	0.00417804
TCONS_00094447	10.8414	0	4.43848	0.000748894	0.00417804
TCONS_00045441	12.7545	0	4.34219	0.000274265	0.00178989
TCONS_00006187	30.2702	2.18431	3.79265	6.77e-08	9.95e-07
TCONS_00056464	20.5133	1.55851	3.71832	1.02e-05	9.55e-05
TCONS_00059499	31.4847	2.51935	3.64353	5.63e-08	8.41e-07
TCONS_00059498	30.3748	2.51129	3.59637	1.1e-07	1.59e-06
TCONS_00010066	14.3653	1.23046	3.54532	0.000280986	0.00181344
TCONS_00089739	29.3354	2.51532	3.54383	2.11e-07	2.77e-06
TCONS_00010074	12.7545	1.25766	3.34219	0.00082024	0.00450424
TCONS_00086808	12.7545	1.25766	3.34219	0.00082024	0.00450424
TCONS_00066501	29.3826	3.12696	3.23213	5.47e-07	6.59e-06
TCONS_00010748	23.5122	2.51532	3.2246	7.59e-06	7.37e-05
TCONS_00096552	32.782	3.99717	3.03585	2.63e-07	3.4e-06
TCONS_00045895	14.8994	1.84178	3.01608	0.000538876	0.0031949
TCONS_00083972	63.8792	7.99896	2.99746	8.96e-13	2.31e-11
TCONS_00079182	34.112	4.29846	2.98839	1.84e-07	2.5e-06
TCONS_00080087	57.425	7.80348	2.87949	2.95e-11	6.63e-10
TCONS_00000198	54.0257	7.73489	2.80419	1.93e-10	3.84e-09
TCONS_00062560	33.1618	5.03064	2.72071	8.94e-07	1.05e-05
TCONS_00067885	28.6977	4.40181	2.70477	5.18e-06	5.3e-05
TCONS_00009270	43.5059	6.6868	2.70182	2.04e-08	3.22e-07
TCONS_00081867	59.3505	9.12631	2.70116	5.76e-11	1.24e-09
TCONS_00099398	19.113	3.0884	2.62962	0.000246423	0.00162639
TCONS_00002471	44.0033	7.54596	2.54384	4.59e-08	6.99e-07
TCONS_00107119	72.0631	12.5766	2.51852	3.45e-12	8.61e-11
TCONS_00052756	78.9216	14.1789	2.47667	5.35e-13	1.42e-11
TCONS_00082855	1372.85	251.563	2.44818	6.81e-197	2.38e-194
TCONS_00072700	95.6934	17.5477	2.44714	2.92e-15	9.29e-14
TCONS_00086574	30.5	5.70125	2.41946	9.48e-06	8.96e-05
TCONS_00102075	75.51	14.5779	2.37288	5.45e-12	1.34e-10
TCONS_00015747	101.696	20.4995	2.3106	3.26e-15	1.02e-13
TCONS_00050902	21.6827	4.40181	2.30038	0.000284064	0.00182657
TCONS_00057494	38.3005	7.83492	2.28937	1.51e-06	1.67e-05
TCONS_00096551	54.5341	11.6203	2.23051	1.56e-08	2.53e-07
TCONS_00101780	46.3308	9.92989	2.22212	1.99e-07	2.64e-06
TCONS_00076598	224.254	48.0693	2.22195	2.58e-30	1.81e-28
TCONS_00077753	38.9013	8.80362	2.14365	3.09e-06	3.31e-05
TCONS_00076860	21.6176	5.03064	2.10339	0.00058608	0.00341684
TCONS_00101702	29.0114	6.99176	2.05289	8.7e-05	0.000649973
TCONS_00013529	51.6558	12.5766	2.03819	1.85e-07	2.49e-06
TCONS_00105042	26.55	6.62516	2.00268	0.000217852	0.00145986
TCONS_00101703	40.1659	10.2012	1.97723	6.43e-06	6.36e-05
TCONS_00028521	42.2322	11.4438	1.88378	7.22e-06	7.1e-05
TCONS_00087380	95.659	26.4108	1.85677	2.21e-11	5.03e-10
TCONS_00091228	184.425	51.2119	1.84848	1.96e-20	8.14e-19
TCONS_00094303	26.7845	7.54596	1.82762	0.000457519	0.00276886
TCONS_00005233	67.9092	19.3863	1.80857	2.98e-08	4.66e-07
TCONS_00078553	26.6162	7.66436	1.79607	0.000552057	0.00326198
TCONS_00046423	156.466	45.1685	1.79246	6.02e-17	2.02e-15
TCONS_00046426	626.318	186.314	1.74916	5.39e-61	6.73e-59
TCONS_00035932	26.6339	8.06462	1.72359	0.000771183	0.00426835
TCONS_00029173	130.405	39.5516	1.72119	1.04e-13	2.99e-12
TCONS_00102945	49.8227	15.2545	1.70757	4.85e-06	5.05e-05
TCONS_00020235	30.6505	9.64534	1.66801	0.00041624	0.00256339
TCONS_00032361	33.7995	10.6901	1.66073	0.000219387	0.00146453
TCONS_00013182	44.6906	14.781	1.59623	3.52e-05	0.000297322
TCONS_00081687	113.525	38.0812	1.57586	6.3e-11	1.34e-09
TCONS_00000520	72.2543	25.3136	1.51317	3.97e-07	4.92e-06
TCONS_00065501	38.4829	14.0438	1.45428	0.000319428	0.0020242
TCONS_00081678	420.031	155.848	1.43036	6.52e-32	5.19e-30
TCONS_00036615	52.9313	20.7514	1.35091	6.19e-05	0.000483141
TCONS_00051139	3037.49	1196.66	1.34387	5.05e-202	2.21e-199
TCONS_00011166	47.2722	18.761	1.33326	0.000177046	0.00121911
TCONS_00086399	100.335	39.9535	1.32843	5.07e-08	7.64e-07
TCONS_00005091	113.983	46.3144	1.29929	1.09e-08	1.81e-07
TCONS_00101894	67.6525	27.6202	1.29242	1.15e-05	0.000107362
TCONS_00083825	73.3386	30.1838	1.2808	5.71e-06	5.77e-05
TCONS_00095309	150.189	61.9312	1.27804	9e-11	1.87e-09
TCONS_00048314	52.3444	22.1815	1.23868	0.00018378	0.00126052
TCONS_00087431	378.11	161.455	1.22767	1.67e-23	9.14e-22
TCONS_00006273	93.7782	40.4172	1.21428	8.06e-07	9.58e-06
TCONS_00102076	64.6463	28.114	1.20128	4.82e-05	0.000385158
TCONS_00018621	56.435	25.4843	1.14698	0.000243375	0.00161236
TCONS_00020131	101.105	45.7475	1.14409	9.48e-07	1.11e-05
TCONS_00094277	530.007	243.858	1.11997	2.14e-28	1.44e-26
TCONS_00080947	602.415	282.503	1.09249	6.1e-31	4.45e-29
TCONS_00036839	116.704	55.337	1.07654	4.86e-07	5.9e-06
TCONS_00039252	71.0997	34.5837	1.03975	0.00013051	0.000927895
TCONS_00017310	59.3086	28.9262	1.03586	0.000494056	0.00297967
TCONS_00082858	547.028	270.876	1.01398	2.08e-25	1.26e-23
TCONS_00072551	210.172	104.934	1.00209	1.59e-10	3.24e-09
TCONS_00044045	113.024	227.128	-1.00688	5.72e-09	9.81e-08
TCONS_00057047	59.3086	120.106	-1.018	1.89e-05	0.000169832
TCONS_00083782	72.7008	151.548	-1.05973	6.37e-07	7.63e-06
TCONS_00035713	76.5272	161.609	-1.07846	1.77e-07	2.43e-06
TCONS_00082771	91.8326	194.308	-1.08127	9.48e-09	1.59e-07
TCONS_00039642	145.996	319.505	-1.12991	2.01e-14	6.16e-13
TCONS_00038946	37.3138	83.0075	-1.15353	7.23e-05	0.000551959
TCONS_00057231	24.8713	57.2235	-1.20213	0.000640778	0.00369875
TCONS_00057619	44.8931	107.072	-1.25402	1.3e-06	1.46e-05
TCONS_00048734	29.9731	71.6866	-1.25804	7.17e-05	0.000549733
TCONS_00045150	86.7308	207.514	-1.25859	1.39e-11	3.23e-10
TCONS_00078444	162.62	393.019	-1.27309	5.79e-21	2.6e-19
TCONS_00083104	186.776	452.571	-1.27684	5.21e-24	2.94e-22
TCONS_00008128	29.3354	71.6866	-1.28906	5.07e-05	0.000401201
TCONS_00006537	48.2433	119.029	-1.30291	1.37e-07	1.94e-06
TCONS_00104189	19.2813	48.1942	-1.32166	0.00069354	0.00392557
TCONS_00015745	20.8511	52.5664	-1.33402	0.000357052	0.00224634
TCONS_00070671	32.2644	83.4945	-1.37174	4.16e-06	4.38e-05
TCONS_00067237	25.5091	66.6559	-1.38572	3.37e-05	0.000287436
TCONS_00044088	17.2186	45.2757	-1.39477	0.000590834	0.00343312
TCONS_00048406	503.862	1377.26	-1.4507	2.06e-85	4.01e-83
TCONS_00025752	24.8713	70.1395	-1.49575	6.12e-06	6.08e-05
TCONS_00057059	14.2598	40.6899	-1.51272	0.000510843	0.00304937
TCONS_00094931	15.8097	49.3649	-1.64268	4.52e-05	0.00036443
TCONS_00034818	19.9795	63.7825	-1.67464	2.54e-06	2.76e-05
TCONS_00091559	33.1618	110.674	-1.73872	1.85e-10	3.71e-09
TCONS_00006498	10.3846	35.6544	-1.77963	0.000233418	0.00155228
TCONS_00079692	13.6408	47.4026	-1.79704	1.93e-05	0.000171908
TCONS_00088564	15.2905	53.5287	-1.80768	5.1e-06	5.28e-05
TCONS_00036140	12.6495	45.4313	-1.84461	2.01e-05	0.000177954
TCONS_00049789	8.08005	29.6345	-1.87484	0.00049495	0.0029748
TCONS_00025736	10.4265	39.5161	-1.92219	4.23e-05	0.000346115
TCONS_00071948	8.09107	30.7989	-1.92848	0.000291359	0.0018598
TCONS_00021924	56.1168	222.53	-1.9875	2.61e-23	1.38e-21
TCONS_00015746	10.5874	43.5244	-2.03948	7.57e-06	7.4e-05
TCONS_00052195	39.1605	179.845	-2.19928	1.06e-21	5.03e-20
TCONS_00107052	6.8674	32.506	-2.24287	3.78e-05	0.000316663
TCONS_00102578	4.40984	20.9892	-2.25085	0.000905322	0.00488706
TCONS_00043914	4.46409	21.3802	-2.25984	0.000785841	0.00433576
TCONS_00007309	4.05125	20.8258	-2.36193	0.000655659	0.00375983
TCONS_00049788	5.56759	29.0473	-2.38328	5.19e-05	0.00040918
TCONS_00025793	3.59056	19.7062	-2.45637	0.00068609	0.00389601
TCONS_00016025	5.19343	30.2611	-2.5427	1.75e-05	0.000157792
TCONS_00091521	9.45399	63.689	-2.75205	7.18e-11	1.51e-09
TCONS_00088885	51.3459	361.33	-2.815	1.16e-55	1.35e-53
TCONS_00043770	2.55091	18.2361	-2.83771	0.000392115	0.0024406
TCONS_00102508	8.31744	61.7528	-2.89229	4.39e-11	9.72e-10
TCONS_00049802	10.2036	76.0884	-2.8986	2.41e-13	6.81e-12
TCONS_00093803	1.91318	15.7207	-3.03862	0.000650217	0.00374088
TCONS_00076597	4.68981	44.3686	-3.24194	3.45e-09	6.22e-08
TCONS_00101499	11.4791	111.303	-3.27741	5.19e-21	2.39e-19
TCONS_00015807	64.0377	673.897	-3.39553	2.83e-122	6.18e-120
TCONS_00082536	1.28793	16.2421	-3.65661	0.00016874	0.00116651
TCONS_00098542	3.21957	42.0367	-3.70671	1.18e-09	2.21e-08
TCONS_00082627	1.27545	22.009	-4.10902	5.13e-06	5.28e-05
TCONS_00082559	10.1092	192.718	-4.25275	2.72e-42	2.79e-40
TCONS_00025210	0	15.7345	-4.3507	8.93e-05	0.000661912
TCONS_00007721	3.18863	71.0578	-4.47798	5e-17	1.72e-15
TCONS_00017927	0	11.8719	-4.56948	0.000573168	0.003364
TCONS_00076686	0	12.3548	-4.627	0.000426761	0.00261896
TCONS_00030880	0	12.5766	-4.65267	0.000372851	0.00232899
TCONS_00085719	0	13.0009	-4.70054	0.000288179	0.00184625
TCONS_00105673	0	15.0641	-4.91304	8.34e-05	0.000626401
TCONS_00079403	0	15.0919	-4.9157	8.21e-05	0.000618772
TCONS_00008482	0	15.3282	-4.93812	7.13e-05	0.000549469
TCONS_00105381	0	15.5499	-4.95883	6.25e-05	0.000485974
TCONS_00044055	0	16.3496	-5.03118	3.9e-05	0.000324466
TCONS_00089202	0	16.9224	-5.08086	2.78e-05	0.000243223
TCONS_00066250	0	17.8039	-5.15412	1.66e-05	0.000151262
TCONS_00036142	0	18.9521	-5.24429	8.52e-06	8.15e-05
TCONS_00027188	0	13.5835	-5.34217	0.000159753	0.00111318
TCONS_00079621	0	26.4108	-5.37205	1.39e-07	1.94e-06
TCONS_00057006	0	22.4758	-5.4903	1.14e-06	1.3e-05
TCONS_00047154	0	25.6466	-5.6807	1.93e-07	2.57e-06
TCONS_00102859	0	32.3225	-6.01447	5.09e-09	8.82e-08
TCONS_00044801	0	38.165	-6.25418	2.33e-10	4.58e-09
TCONS_00052641	0	49.3047	-6.62365	8.05e-13	2.1e-11
TCONS_00065209	0	75.3965	-6.66367	8.99e-19	3.35e-17
TCONS_00083106	0	51.3505	-6.68231	2.92e-13	7.97e-12
TCONS_00034827	0	12.9625	-6.84611	0.000259792	0.00170178
TCONS_00083038	0	71.2118	-7.15404	2.16e-17	7.72e-16
TCONS_00057056	0	78.5821	-7.29613	7.28e-19	2.77e-17
TCONS_00024842	0	37.8223	-8.35839	4.31e-09	7.62e-08
TCONS_00079077	0	39.4878	-11.434	1.38e-06	1.54e-05
TCONS_00088887	0	50.1645	-12.2317	3.96e-07	4.94e-06

## Sheet: 120d
GeneNames	value1	value2	log2(Fold_change)	p-value	q-value
TCONS_00091635	2031.68	7339.31	-1.85297	0	0
TCONS_00100059	6297.43	13669.3	-1.1181	0	0
TCONS_00004596	408.295	2670.08	-2.7092	0	0
TCONS_00045150	1090.81	315.036	1.79181	3.8e-132	1.13e-129
TCONS_00048953	700.621	0	9.87681	2.85e-125	7.24e-123
TCONS_00051381	508.128	37.6204	3.7556	3.3e-119	7.32e-117
TCONS_00046426	640.574	1965.06	-1.61714	2.22e-110	4.38e-108
TCONS_00051139	1614.15	3568.86	-1.14469	9.45e-101	1.68e-98
TCONS_00100844	592.547	113.505	2.38417	1.97e-97	3.18e-95
TCONS_00048406	1292.41	629.326	1.03818	2.33e-82	3.45e-80
TCONS_00046424	424.214	1328.63	-1.64708	1.23e-77	1.68e-75
TCONS_00039881	1048.42	2402.15	-1.19611	6.9e-75	8.76e-73
TCONS_00016500	1068.31	2331.88	-1.12616	5.24e-64	5.48e-62
TCONS_00029762	232.694	8.49361	4.77591	3.51e-61	3.47e-59
TCONS_00046747	612.443	222.378	1.46156	1.31e-59	1.22e-57
TCONS_00084689	392.782	91.8692	2.09608	1.91e-57	1.54e-55
TCONS_00082858	292.353	46.7145	2.64577	7.85e-54	5.82e-52
TCONS_00107959	610.713	243.998	1.32363	5.48e-53	3.75e-51
TCONS_00081683	199.213	13.6749	3.86471	1.39e-48	9.15e-47
TCONS_00049781	480.958	176.049	1.44993	9.36e-47	5.94e-45
TCONS_00005775	303.149	884.956	-1.54558	1.07e-46	6.55e-45
TCONS_00087652	521.614	216.201	1.27061	2.16e-43	1.2e-41
TCONS_00015372	519.019	215.429	1.26857	4.2e-43	2.26e-41
TCONS_00051380	221.136	32.3503	2.77308	8.14e-43	4.25e-41
TCONS_00014196	455.872	1117.3	-1.29332	9.57e-42	4.86e-40
TCONS_00094819	40.3004	295.979	-2.87663	4.76e-41	2.35e-39
TCONS_00051639	156.528	9.56028	4.03322	2.37e-39	1.14e-37
TCONS_00009245	508.639	1171.35	-1.20346	8.51e-38	3.88e-36
TCONS_00056236	154.841	532.781	-1.78276	1.03e-36	4.46e-35
TCONS_00094865	248.264	698.792	-1.49299	5.64e-35	2.33e-33
TCONS_00031475	137.382	12.2352	3.48908	3.88e-32	1.57e-30
TCONS_00005774	238.87	652.041	-1.44874	5.36e-31	2.12e-29
TCONS_00081679	189.656	39.299	2.27082	6.2e-31	2.4e-29
TCONS_00013201	420.346	198.724	1.08081	3.02e-29	1.12e-27
TCONS_00038603	108.994	0	7.14116	3.25e-28	1.15e-26
TCONS_00097083	301.896	117.366	1.36304	5.89e-28	2.05e-26
TCONS_00053477	7.78529	136.67	-4.1338	1.82e-27	6.09e-26
TCONS_00042506	336.269	146.789	1.19587	1.2e-26	3.96e-25
TCONS_00057056	102.991	6.95211	3.88892	5.13e-26	1.66e-24
TCONS_00021925	313.861	133.675	1.2314	7.89e-26	2.5e-24
TCONS_00042290	95.3587	5.23306	4.18764	5.05e-25	1.52e-23
TCONS_00029875	304.263	134.244	1.18046	6.6e-24	1.92e-22
TCONS_00077883	469.712	972.132	-1.04938	8.99e-24	2.58e-22
TCONS_00099231	0	101.696	-6.73344	1.89e-23	5.26e-22
TCONS_00100999	309.681	702.653	-1.18203	1.72e-22	4.71e-21
TCONS_00088564	3.48064	100.333	-4.8493	2.08e-22	5.6e-21
TCONS_00072702	105.854	15.2897	2.79144	1.8e-21	4.71e-20
TCONS_00081678	170.035	50.8002	1.74293	2.11e-21	5.43e-20
TCONS_00088771	75.2578	1.54429	5.60683	2.91e-21	7.39e-20
TCONS_00087394	117.624	21.6658	2.44069	3.88e-21	9.72e-20
TCONS_00037251	400.269	833.829	-1.05878	5.25e-21	1.3e-19
TCONS_00095581	0	92.0487	-7.52433	1.55e-20	3.79e-19
TCONS_00084688	77.8329	0	7.28231	2.12e-20	5.09e-19
TCONS_00042487	72.6627	0	6.5562	4.89e-20	1.14e-18
TCONS_00081684	96.8976	13.8221	2.80948	6.87e-20	1.59e-18
TCONS_00032774	139.788	36.977	1.91854	1.02e-19	2.34e-18
TCONS_00038643	266.117	123.941	1.10241	1.56e-19	3.46e-18
TCONS_00047211	407.43	829.285	-1.02532	1.62e-19	3.56e-18
TCONS_00083972	79.6395	7.73761	3.36352	7.01e-19	1.52e-17
TCONS_00010665	75.3118	6.16149	3.61152	1.02e-18	2.19e-17
TCONS_00102076	88.8969	12.3675	2.84558	1.47e-18	3.11e-17
TCONS_00038516	139.27	40.1516	1.79436	2.35e-18	4.91e-17
TCONS_00079945	0	75.8278	-7.24465	1.76e-17	3.59e-16
TCONS_00020933	178.928	69.6024	1.36217	3.34e-17	6.75e-16
TCONS_00080951	59.7673	0	6.90128	1.92e-16	3.79e-15
TCONS_00081682	78.2001	11.1082	2.81555	2.23e-16	4.35e-15
TCONS_00060482	94.2885	19.3037	2.2882	2.72e-16	5.26e-15
TCONS_00027252	200.716	466.046	-1.21532	2.74e-16	5.24e-15
TCONS_00073812	22.4908	129.721	-2.52801	2.92e-16	5.52e-15
TCONS_00080087	22.8886	130.371	-2.50992	3.43e-16	6.35e-15
TCONS_00052934	70.0676	8.49361	3.0443	1.03e-15	1.89e-14
TCONS_00018621	7.0727	83.9413	-3.56905	1.1e-15	1.99e-14
TCONS_00069209	153.976	381.44	-1.30875	1.25e-15	2.25e-14
TCONS_00007180	228.108	113.829	1.00285	2.91e-15	5.13e-14
TCONS_00101562	133.215	45.5566	1.54802	4.1e-15	7.07e-14
TCONS_00055558	58.1035	4.87802	3.57426	1.05e-14	1.76e-13
TCONS_00094931	83.8761	18.3487	2.19258	4.2e-14	6.79e-13
TCONS_00005233	0	57.653	-6.84932	6.6e-14	1.03e-12
TCONS_00087896	48.6843	0	6.60538	6.73e-14	1.04e-12
TCONS_00004778	0	57.4441	-6.84409	7.27e-14	1.11e-12
TCONS_00045034	78.7179	232.416	-1.56195	1.16e-13	1.76e-12
TCONS_00005234	47.56	0	6.57168	1.24e-13	1.86e-12
TCONS_00008491	5.90403	71.0687	-3.58944	1.42e-13	2.12e-12
TCONS_00026179	23.0942	116.879	-2.33941	1.96e-13	2.91e-12
TCONS_00087287	51.2055	4.36597	3.55192	4.31e-13	6.28e-12
TCONS_00013337	93.362	26.8546	1.79767	7.93e-13	1.15e-11
TCONS_00051148	22.4056	110.412	-2.30097	1.67e-12	2.37e-11
TCONS_00010912	49.729	4.63288	3.42411	1.72e-12	2.43e-11
TCONS_00087380	107.264	37.063	1.53311	2.46e-12	3.44e-11
TCONS_00033870	84.4092	23.0397	1.87328	3.21e-12	4.46e-11
TCONS_00057494	0	48.9914	-6.61446	3.92e-12	5.4e-11
TCONS_00079077	52.5549	0	9.05603	4.91e-12	6.72e-11
TCONS_00082185	0	47.5736	-6.57209	7.74e-12	1.03e-10
TCONS_00023310	84.3978	24.1253	1.80666	8.56e-12	1.13e-10
TCONS_00024203	128.025	53.2781	1.26481	9.08e-12	1.19e-10
TCONS_00097372	81.4046	22.4527	1.85822	9.58e-12	1.24e-10
TCONS_00034403	38.4284	0	6.2641	1.92e-11	2.44e-10
TCONS_00003990	38.251	0	6.25743	2.12e-11	2.68e-10
TCONS_00053103	216.258	443.212	-1.03524	2.43e-11	3.05e-10
TCONS_00079656	133.215	307.314	-1.20596	4.4e-11	5.39e-10
TCONS_00005239	10.5292	73.013	-2.79376	5.94e-11	7.18e-10
TCONS_00035134	30.2761	118.911	-1.97363	7.58e-11	9.11e-10
TCONS_00095580	52.8939	0	10.04	1.04e-10	1.24e-09
TCONS_00029928	64.1807	15.2174	2.07642	1.33e-10	1.58e-09
TCONS_00008128	16.4356	84.9361	-2.36955	2.54e-10	2.97e-09
TCONS_00102075	56.0113	0	10.7089	2.88e-10	3.34e-09
TCONS_00044313	0	40.1516	-5.53656	3.22e-10	3.72e-09
TCONS_00052757	43.388	5.45543	2.99153	3.61e-10	4.12e-09
TCONS_00000413	139.941	68.7499	1.02539	3.65e-10	4.13e-09
TCONS_00020423	108.433	257.088	-1.24546	4.47e-10	5.03e-09
TCONS_00074815	1.73006	41.6959	-4.59101	5.83e-10	6.44e-09
TCONS_00039642	99.3025	39.7698	1.32016	7.06e-10	7.7e-09
TCONS_00036036	105.534	44.7845	1.23664	1.01e-09	1.06e-08
TCONS_00102858	0	38.3093	-7.02522	1.17e-09	1.22e-08
TCONS_00080530	0	36.7005	-6.19773	1.61e-09	1.66e-08
TCONS_00101329	0	37.063	-5.42108	1.66e-09	1.7e-08
TCONS_00081051	68.3375	20.8479	1.71278	2.49e-09	2.53e-08
TCONS_00082458	0	35.437	-6.14718	3.04e-09	3.07e-08
TCONS_00099933	56.2271	13.8986	2.01633	3.23e-09	3.25e-08
TCONS_00083104	0	35.2355	-6.13896	3.37e-09	3.36e-08
TCONS_00047100	41.07	6.10684	2.74959	3.9e-09	3.85e-08
TCONS_00081685	92.3844	0	14.1092	3.99e-09	3.92e-08
TCONS_00070671	37.6791	4.66949	3.01243	4.65e-09	4.54e-08
TCONS_00092990	34.0402	3.08858	3.46222	4.66e-09	4.53e-08
TCONS_00085332	29.4111	106.556	-1.85718	4.66e-09	4.5e-08
TCONS_00095388	67.844	21.295	1.67171	4.66e-09	4.48e-08
TCONS_00093987	6.92026	54.0502	-2.9654	5.31e-09	5.07e-08
TCONS_00035798	167.816	342.061	-1.02737	6.12e-09	5.82e-08
TCONS_00008482	0	33.9009	-6.08325	6.62e-09	6.26e-08
TCONS_00068850	106.399	48.6452	1.12912	6.62e-09	6.23e-08
TCONS_00070376	11.2454	64.8603	-2.528	7.41e-09	6.93e-08
TCONS_00080947	69.0461	22.8613	1.59465	8.85e-09	8.24e-08
TCONS_00048816	27.681	0	5.79082	9.75e-09	8.98e-08
TCONS_00107162	0	33.2023	-5.26239	1.31e-08	1.2e-07
TCONS_00006274	0	130.445	-15.7358	1.36e-08	1.23e-07
TCONS_00023650	129.131	276.918	-1.10062	1.52e-08	1.37e-07
TCONS_00013292	38.5938	5.95556	2.69606	1.52e-08	1.37e-07
TCONS_00080956	32.0062	3.08858	3.37334	1.79e-08	1.59e-07
TCONS_00029874	27.535	1.28781	4.41827	2.02e-08	1.79e-07
TCONS_00013336	32.0676	3.25905	3.29859	2.23e-08	1.97e-07
TCONS_00078928	85.6382	203.847	-1.25116	2.41e-08	2.12e-07
TCONS_00007700	0	31.14	-5.9607	2.72e-08	2.37e-07
TCONS_00065968	25.951	0	5.07077	2.98e-08	2.57e-07
TCONS_00048315	50.4684	13.0238	1.95423	3.5e-08	2.99e-07
TCONS_00038544	44.9817	10.0379	2.16388	3.91e-08	3.3e-07
TCONS_00006608	38.9253	6.92725	2.49035	4.25e-08	3.57e-07
TCONS_00006187	8.47344	53.9646	-2.67099	4.52e-08	3.77e-07
TCONS_00045077	0	30.8858	-5.15805	4.6e-08	3.82e-07
TCONS_00041613	67.5143	24.1207	1.48492	4.92e-08	4.07e-07
TCONS_00102639	0	29.8634	-5.90031	5.25e-08	4.3e-07
TCONS_00080917	61.3099	158.955	-1.37443	5.81e-08	4.7e-07
TCONS_00082979	121.812	259.441	-1.09075	5.89e-08	4.74e-07
TCONS_00075278	42.3866	124.316	-1.55233	6.82e-08	5.46e-07
TCONS_00027956	37.1477	114.378	-1.62246	7e-08	5.58e-07
TCONS_00072762	88.2246	39.3782	1.16378	7.42e-08	5.89e-07
TCONS_00047258	12.9345	63.884	-2.30423	7.64e-08	6.04e-07
TCONS_00035186	3.46013	38.6073	-3.47998	7.8e-08	6.14e-07
TCONS_00056207	24.2239	0	5.59836	7.85e-08	6.15e-07
TCONS_00102508	0	29.0149	-5.85872	8.15e-08	6.33e-07
TCONS_00081687	85.4284	0	14.7387	1.18e-07	9.11e-07
TCONS_00102761	23.4592	0	5.55208	1.25e-07	9.6e-07
TCONS_00003530	23.3559	0	4.91877	1.57e-07	1.19e-06
TCONS_00102859	0	27.5709	-5.78507	1.73e-07	1.31e-06
TCONS_00054934	35.8255	6.52312	2.45735	1.75e-07	1.32e-06
TCONS_00080957	61.6553	22.0033	1.48651	1.84e-07	1.37e-06
TCONS_00026529	0	39.5009	-10.4465	2.7e-07	2.01e-06
TCONS_00000198	49.4705	14.7329	1.74753	2.88e-07	2.13e-06
TCONS_00093606	21.976	0	5.45786	3.13e-07	2.3e-06
TCONS_00072700	64.7932	24.9645	1.37596	3.3e-07	2.42e-06
TCONS_00022479	25.9489	2.39369	3.43837	3.33e-07	2.43e-06
TCONS_00006498	5.02657	40.0894	-2.99557	4.27e-07	3.1e-06
TCONS_00043035	0	25.7227	-5.68497	4.58e-07	3.3e-06
TCONS_00068957	28.5461	3.86073	2.88635	5.39e-07	3.85e-06
TCONS_00034782	41.3526	10.8199	1.93429	6.92e-07	4.9e-06
TCONS_00026993	0	24.8701	-5.63634	7.2e-07	5.08e-06
TCONS_00048734	43.2516	12.3543	1.80774	1.01e-06	7e-06
TCONS_00015035	14.7055	61.7717	-2.07059	1.09e-06	7.56e-06
TCONS_00067904	11.2368	53.8878	-2.26173	1.12e-06	7.7e-06
TCONS_00076869	2.5951	30.8858	-3.57308	1.15e-06	7.88e-06
TCONS_00082483	38.9264	10.0379	1.95529	1.27e-06	8.69e-06
TCONS_00048762	21.6258	1.54429	3.80774	1.54e-06	1.04e-05
TCONS_00082519	51.0369	129.721	-1.3458	1.6e-06	1.08e-05
TCONS_00082559	19.3537	0	5.27454	1.61e-06	1.08e-05
TCONS_00048314	19.1048	0	5.25586	1.89e-06	1.24e-05
TCONS_00056206	19.079	0	5.25391	1.92e-06	1.25e-05
TCONS_00052136	19.0307	0	5.25026	1.98e-06	1.28e-05
TCONS_00067237	52.767	19.3037	1.45076	1.98e-06	1.28e-05
TCONS_00104189	59.1996	23.8865	1.30939	2.18e-06	1.4e-05
TCONS_00099009	23.7893	78.7845	-1.7276	2.21e-06	1.42e-05
TCONS_00045464	18.6224	0	5.21897	2.56e-06	1.64e-05
TCONS_00105953	0	22.3922	-5.48492	2.71e-06	1.72e-05
TCONS_00062208	8.96899	46.5533	-2.37587	2.72e-06	1.72e-05
TCONS_00033430	25.5185	3.62198	2.81669	2.73e-06	1.72e-05
TCONS_00094997	46.6	119.509	-1.35872	3.33e-06	2.09e-05
TCONS_00078553	48.69	17.3429	1.48928	3.49e-06	2.18e-05
TCONS_00047411	0	21.7637	-5.44385	3.81e-06	2.36e-05
TCONS_00104545	30.2948	6.35212	2.25376	4.14e-06	2.56e-05
TCONS_00082855	95.2867	198.649	-1.05987	4.4e-06	2.7e-05
TCONS_00081680	20.8407	1.87846	3.47178	4.47e-06	2.74e-05
TCONS_00031304	65.0234	29.598	1.13546	5.37e-06	3.24e-05
TCONS_00068637	26.6038	0	10.1347	5.39e-06	3.24e-05
TCONS_00101696	25.6753	4.20737	2.60939	5.41e-06	3.24e-05
TCONS_00051487	18.3958	0	7.10024	5.84e-06	3.47e-05
TCONS_00086572	21.4826	71.3227	-1.73119	6.43e-06	3.81e-05
TCONS_00042510	17.0116	0	5.08845	7.17e-06	4.21e-05
TCONS_00033986	17.3006	0	4.4858	8.23e-06	4.78e-05
TCONS_00030592	18.243	1.22433	3.89728	8.91e-06	5.16e-05
TCONS_00064005	20.7608	2.31644	3.16388	9.32e-06	5.38e-05
TCONS_00073390	42.9937	14.957	1.5233	9.95e-06	5.72e-05
TCONS_00068331	16.457	0	5.04063	1.03e-05	5.88e-05
TCONS_00082456	16.3698	0	5.03296	1.08e-05	6.2e-05
TCONS_00040215	39.7915	103.468	-1.37865	1.14e-05	6.47e-05
TCONS_00007636	0	20.8479	-4.591	1.18e-05	6.73e-05
TCONS_00037027	0	19.3336	-5.27304	1.43e-05	8.11e-05
TCONS_00070014	19.1002	0	8.42372	1.48e-05	8.36e-05
TCONS_00010814	21.6258	3.08858	2.80774	1.62e-05	9.1e-05
TCONS_00020323	21.6258	3.08858	2.80774	1.62e-05	9.1e-05
TCONS_00094871	41.5215	14.6708	1.50091	1.68e-05	9.37e-05
TCONS_00029267	44.1166	109.645	-1.31345	1.68e-05	9.39e-05
TCONS_00064313	5.19019	33.2023	-2.67742	1.73e-05	9.64e-05
TCONS_00098890	30.2761	7.72146	1.97123	1.78e-05	9.82e-05
TCONS_00057659	0	18.8771	-5.23857	1.84e-05	0.000101353
TCONS_00088836	21.0315	2.9197	2.84866	1.88e-05	0.000103377
TCONS_00087286	15.2397	0	4.92976	2.26e-05	0.000123322
TCONS_00084691	15.185	0	4.92458	2.34e-05	0.00012742
TCONS_00032431	26.8581	77.8708	-1.53573	2.36e-05	0.000128069
TCONS_00064312	3.46013	27.7973	-3.00605	2.45e-05	0.000132537
TCONS_00056783	23.751	4.51588	2.39491	2.66e-05	0.000142644
TCONS_00013006	20.7608	3.08858	2.74885	2.84e-05	0.000151559
TCONS_00034827	18.3227	1.98501	3.20641	2.86e-05	0.000152014
TCONS_00012897	36.8234	12.3543	1.57561	3.04e-05	0.000160695
TCONS_00005400	16.3435	1.22532	3.73749	3.23e-05	0.000169988
TCONS_00073391	14.482	0	4.85619	3.72e-05	0.000193766
TCONS_00026387	15.5706	54.8224	-1.81594	3.74e-05	0.000194529
TCONS_00034818	40.031	14.8173	1.43384	3.9e-05	0.00020238
TCONS_00025524	20.1154	3.08659	2.70421	4.3e-05	0.000220152
TCONS_00104306	16.2329	1.37019	3.56647	4.42e-05	0.000225575
TCONS_00027225	61.2648	134.576	-1.13529	4.45e-05	0.000226492
TCONS_00077910	24.2203	5.21133	2.21649	4.47e-05	0.000226859
TCONS_00067273	21.6258	3.86073	2.48581	4.48e-05	0.000227058
TCONS_00046270	14.7055	0	4.25134	4.7e-05	0.000237369
TCONS_00047309	0	28.5353	-11.3591	4.77e-05	0.000240428
TCONS_00011166	14.0354	0	4.811	4.99e-05	0.00024986
TCONS_00061876	1.31068	19.7442	-3.91304	5.27e-05	0.000263131
TCONS_00089224	4.32516	28.5694	-2.72365	5.59e-05	0.000278488
TCONS_00031577	42.935	17.413	1.30199	5.83e-05	0.000289661
TCONS_00075984	14.2832	0	4.26545	5.97e-05	0.000295737
TCONS_00068751	20.7608	3.86073	2.42692	7.71e-05	0.000379939
TCONS_00043430	0	18.3545	-8.60871	7.79e-05	0.000382703
TCONS_00073241	26.816	74.126	-1.46689	7.87e-05	0.000385433
TCONS_00097324	13.1304	0	4.71484	9.1e-05	0.000440667
TCONS_00016694	0	15.9824	-4.99841	9.21e-05	0.00044517
TCONS_00038488	23.3559	5.40502	2.11142	9.26e-05	0.000446342
TCONS_00060527	38.9264	15.4429	1.33381	0.000102932	0.00049463
TCONS_00049660	26.816	7.72146	1.79615	0.000124787	0.000593239
TCONS_00053304	12.6156	0	4.65714	0.000128313	0.000605147
TCONS_00095576	0	34.2944	-13.0693	0.000130534	0.000613994
TCONS_00107543	12.9755	0	4.07077	0.000152516	0.000713616
TCONS_00093605	12.3214	0	4.62309	0.000156321	0.000727587
TCONS_00084994	0	15.0126	-4.9081	0.000159192	0.000739018
TCONS_00102198	25.0859	6.94931	1.85194	0.000160293	0.000742188
TCONS_00052533	12.4389	0	6.74111	0.000161568	0.000746151
TCONS_00100468	16.4356	2.31644	2.82684	0.000163442	0.000752847
TCONS_00065875	14.7055	1.54429	3.25134	0.000164545	0.000755971
TCONS_00081861	12.2115	0	4.61017	0.000168312	0.000769301
TCONS_00004075	12.2106	0	4.61006	0.000168414	0.000767793
TCONS_00000388	12.1104	0	4.59817	0.000180167	0.000819274
TCONS_00065676	0	14.6708	-4.87488	0.000193207	0.000871885
TCONS_00044801	0	14.6676	-4.87456	0.000193558	0.000871258
TCONS_00080807	74.3928	149.024	-1.00231	0.000194121	0.000871582
TCONS_00098703	11.9019	0	4.57312	0.000207365	0.000928702
TCONS_00047532	2.2263	20.0767	-3.1728	0.000219653	0.000981265
TCONS_00034154	15.3849	2.0387	2.91579	0.000220045	0.000980552
TCONS_00053649	59.1735	124.586	-1.07412	0.000222565	0.000989303
TCONS_00090774	19.0307	3.86073	2.30138	0.000226441	0.00100152
TCONS_00027912	30.2721	10.6563	1.50628	0.000230595	0.00101736
TCONS_00067899	24.0307	65.5941	-1.44869	0.000242971	0.00106931
TCONS_00002471	26.8168	8.49458	1.65852	0.00024582	0.00107918
TCONS_00076761	3.48573	23.3565	-2.74429	0.000251494	0.00110137
TCONS_00075771	40.5927	18.0461	1.16953	0.000251631	0.00109926
TCONS_00101779	31.1134	11.3582	1.4538	0.0002561	0.00111604
TCONS_00071120	0	14.1567	-4.82341	0.000258777	0.00112495
TCONS_00074681	6.42972	30.5574	-2.24869	0.00026083	0.00113111
TCONS_00022491	12.1104	0	3.97123	0.000276178	0.00119185
TCONS_00047018	12.1104	0	3.97123	0.000276178	0.00119185
TCONS_00104582	12.1104	0	3.97123	0.000276178	0.00119185
TCONS_00044557	1.14868	16.2426	-3.82173	0.000280544	0.00120485
TCONS_00069863	0	13.8986	-4.79687	0.000299794	0.00128442
TCONS_00042509	11.9769	0	3.92378	0.000311463	0.0013312
TCONS_00006188	7.16198	31.8293	-2.15193	0.00031222	0.00133124
TCONS_00104405	15.7493	2.46673	2.67462	0.000315613	0.00134249
TCONS_00099230	9.42393	36.7252	-1.96237	0.000318162	0.0013501
TCONS_00050195	1.73006	17.7594	-3.35969	0.000342513	0.00144997
TCONS_00042507	15.9809	2.64531	2.59484	0.000344745	0.00145595
TCONS_00008403	5.19019	27.0251	-2.38044	0.000344869	0.00145303
TCONS_00057495	0	13.5669	-4.76202	0.00036235	0.0015159
TCONS_00072703	33.8546	13.7853	1.29622	0.000371429	0.00155024
TCONS_00058601	17.3021	3.39596	2.34906	0.000382366	0.00158843
TCONS_00001447	14.136	1.85939	2.92647	0.000389642	0.00161488
TCONS_00024692	3.46013	22.3922	-2.6941	0.000396296	0.00163864
TCONS_00042495	30.2344	11.3981	1.4074	0.000407834	0.00168243
TCONS_00081681	21.4224	5.77439	1.89138	0.000417281	0.00171345
TCONS_00054356	38.4274	17.3492	1.14727	0.000431854	0.00176109
TCONS_00030527	6.78521	30.2469	-2.15632	0.000432061	0.00175791
TCONS_00045461	28.3756	10.2663	1.46673	0.000448213	0.00181946
TCONS_00044428	0	13.1265	-4.71441	0.000466373	0.00188887
TCONS_00059499	22.4847	6.57367	1.77417	0.000485181	0.00195613
TCONS_00016804	2.29993	18.5589	-3.01245	0.000557185	0.00223125
TCONS_00006213	25.6124	8.71916	1.55458	0.000558378	0.002231
TCONS_00008924	36.9079	16.8165	1.13405	0.00061474	0.00244521
TCONS_00040017	0	12.643	-4.66027	0.000615894	0.00244433
TCONS_00071656	0	13.8986	-4.00604	0.000618794	0.00245037
TCONS_00107049	10.2877	0	4.36285	0.00062255	0.00245976
TCONS_00032951	17.0611	3.7142	2.19959	0.000643544	0.00253708
TCONS_00013116	10.2264	0	4.35423	0.000649347	0.00255429
TCONS_00045895	0	12.5468	-4.64925	0.000651016	0.0025552
TCONS_00063838	12.8281	1.63576	2.97127	0.000674125	0.00262849
TCONS_00057658	0	12.4349	-4.63632	0.000694435	0.00268999
TCONS_00069373	0	13.6406	-3.97901	0.000717942	0.002775
TCONS_00079692	12.1129	1.36307	3.15161	0.000723145	0.00278905
TCONS_00016561	0	12.3538	-4.62688	0.000727728	0.00280065
TCONS_00094809	19.5202	0	11.874	0.000765985	0.00293518
TCONS_00101780	35.481	81.2933	-1.19609	0.000782889	0.0029935
TCONS_00046744	15.5706	3.08858	2.33381	0.000782988	0.00298745
TCONS_00071948	0	23.1407	-12.3789	0.000805713	0.00306758
TCONS_00098225	0	12.5023	-4.36744	0.000825534	0.00313632
TCONS_00105673	0	12.072	-4.59359	0.00085653	0.00323335
TCONS_00032249	0	11.969	-7.66931	0.000863109	0.00325129
TCONS_00084650	20.7608	6.17717	1.74884	0.000883315	0.00332037
TCONS_00084987	0	12.0098	-4.58614	0.000887945	0.00333073
TCONS_00029670	13.8405	2.31644	2.57891	0.00089562	0.00334892
TCONS_00104421	13.8405	2.31644	2.57891	0.00089562	0.00334892
TCONS_00046680	10.3804	0	3.74884	0.000915061	0.00341086
TCONS_00002468	23.2661	7.91188	1.55614	0.000997906	0.00370413
TCONS_00007258	8.63918	32.2679	-1.90113	0.00101044	0.00374284
TCONS_00058598	9.57859	0	4.25981	0.00101555	0.00375396
TCONS_00064055	16.4356	3.86073	2.08988	0.00110774	0.00406933
TCONS_00108033	0	11.5822	-4.53384	0.00113801	0.00417193
TCONS_00008447	0	11.5798	-4.53354	0.0011396	0.00416916
TCONS_00102640	1.6612	15.3574	-3.20864	0.0011482	0.00419198
TCONS_00096911	17.3006	48.6452	-1.49148	0.00115448	0.00419769
TCONS_00043500	38.0487	18.8851	1.0106	0.00120025	0.00434631
TCONS_00031785	29.723	12.7793	1.21777	0.00132341	0.00473445
TCONS_00077335	26.816	64.8603	-1.27424	0.00133834	0.00477825
TCONS_00076181	14.7039	3.08851	2.25122	0.0013475	0.00480133

## Sheet: neonatus
GeneNames	value1	value2	log2(Fold_change)	p-value	q-value
TCONS_00091636	4642.39	24372.7	-2.39233	0	0
TCONS_00091635	119.046	4754.88	-5.31982	0	0
TCONS_00094277	1614.97	5834.5	-1.8531	0	0
TCONS_00005775	3548.07	691.652	2.35892	0	0
TCONS_00005774	2395.26	487.118	2.29784	0	0
TCONS_00004596	4916.25	2111.69	1.21916	4.65917e-276	1.31389e-273
TCONS_00046423	2037.74	4754.23	-1.22224	8.34007e-228	2.01591e-225
TCONS_00023040	2397.02	715.155	1.74491	2.35914e-223	4.98958e-221
TCONS_00006274	1020.32	159.809	2.6746	7.45822e-159	1.26193e-156
TCONS_00038516	777.04	106.713	2.86425	6.36153e-130	9.78519e-128
TCONS_00012964	1802.77	690.635	1.38422	2.1928e-122	2.65016e-120
TCONS_00090049	63.1251	652.592	-3.3699	5.56662e-119	5.8867e-117
TCONS_00082855	19.1168	497.117	-4.70067	3.22446e-112	3.20929e-110
TCONS_00082026	48.9704	536.416	-3.45337	3.77322e-100	3.19214e-98
TCONS_00094276	895.535	2074.69	-1.21207	1.27575e-98	1.02789e-96
TCONS_00090973	1041.56	310.904	1.7442	6.7001e-98	5.15298e-96
TCONS_00017412	1.65022	446.491	-8.07983	1.85344e-93	1.36349e-91
TCONS_00100926	1218.92	450.452	1.43616	1.0227e-87	7.21003e-86
TCONS_00054693	601.192	1521.69	-1.33978	2.14799e-85	1.45376e-83
TCONS_00051148	25.4049	388.919	-3.93629	1.86621e-80	1.16949e-78
TCONS_00080948	3.34738	345.878	-6.69109	2.08122e-80	1.25765e-78
TCONS_00063441	288.572	928.609	-1.68614	1.64475e-74	8.97716e-73
TCONS_00080947	6.63108	299.788	-5.49855	3.82508e-71	2.02251e-69
TCONS_00082856	43.9485	401.765	-3.19247	1.44538e-70	7.41087e-69
TCONS_00076122	886.04	326.528	1.44017	1.76111e-64	8.51373e-63
TCONS_00083227	589.168	159.044	1.88925	3.62203e-62	1.70236e-60
TCONS_00027252	425.7	87.2435	2.28672	5.81427e-57	2.65885e-55
TCONS_00082559	3.12164	227.59	-6.18799	2.05375e-54	8.91013e-53
TCONS_00023906	777.04	1554.52	-1.00041	5.32044e-54	2.25054e-52
TCONS_00015807	0	277.853	-9.03382	4.0583e-53	1.67479e-51
TCONS_00080347	24.0477	267.809	-3.47723	3.39075e-51	1.33422e-49
TCONS_00084582	134.676	514.617	-1.93401	8.49221e-51	3.26564e-49
TCONS_00078849	199.209	6.60792	4.91394	1.2195e-48	4.48563e-47
TCONS_00047211	70.64	371.444	-2.39459	1.78993e-48	6.44376e-47
TCONS_00004003	386.266	89.2696	2.11335	2.3533e-47	8.29539e-46
TCONS_00079656	443.379	127.235	1.80104	1.83106e-44	6.32275e-43
TCONS_00069919	362.218	859.861	-1.24725	8.78542e-44	2.97299e-42
TCONS_00059821	467.405	144.199	1.69661	2.54035e-43	8.428e-42
TCONS_00081684	0	217.46	-8.76461	2.77439e-43	9.02744e-42
TCONS_00005091	171.737	2.88227	5.89685	5.11076e-43	1.63158e-41
TCONS_00017644	483.959	155.965	1.63366	1.24486e-42	3.90057e-41
TCONS_00081678	0	208.966	-8.70712	6.27793e-42	1.93132e-40
TCONS_00082771	45.0894	273.965	-2.60313	9.25742e-40	2.79706e-38
TCONS_00083104	0	1247.61	-18.7003	1.27702e-36	3.54217e-35
TCONS_00064312	190.878	21.5478	3.14704	3.93037e-36	1.07261e-34
TCONS_00013201	202.372	0	9.86987	6.85218e-36	1.8403e-34
TCONS_00080807	279.554	62.5913	2.15909	1.28991e-35	3.41019e-34
TCONS_00099697	296.087	71.8261	2.04344	2.79688e-35	7.2805e-34
TCONS_00004501	140.669	5.1303	4.77712	1.41244e-34	3.62099e-33
TCONS_00009537	127.753	414.539	-1.69815	1.48363e-34	3.74671e-33
TCONS_00089287	31.8312	209.008	-2.71504	3.92789e-32	9.63187e-31
TCONS_00061209	300.369	85.0375	1.82056	4.40564e-31	1.03533e-29
TCONS_00042506	253.926	0	12.3051	2.58565e-30	5.91205e-29
TCONS_00060845	320.135	98.5044	1.70042	2.73624e-30	6.17295e-29
TCONS_00038643	95.5013	324.185	-1.76323	7.77815e-29	1.70917e-27
TCONS_00011417	235.968	551.009	-1.22348	8.35969e-28	1.81341e-26
TCONS_00086942	142.783	16.4174	3.12053	2.94205e-27	6.30121e-26
TCONS_00032249	108.106	3.59056	4.91209	3.58453e-27	7.58128e-26
TCONS_00006273	121.9	360.677	-1.56501	5.4894e-27	1.14668e-25
TCONS_00085576	263.021	75.9305	1.79243	6.7316e-27	1.38901e-25
TCONS_00089286	17.7671	148.07	-3.059	4.38003e-26	8.92893e-25
TCONS_00062119	210.417	50.2783	2.06524	7.21736e-26	1.45378e-24
TCONS_00049187	172	33.6255	2.35478	8.61583e-25	1.71506e-23
TCONS_00042035	260.015	81.0609	1.68152	1.47397e-24	2.89995e-23
TCONS_00064313	118.735	11.287	3.39501	1.6544e-24	3.21752e-23
TCONS_00081679	29.6681	169.915	-2.51783	2.11042e-24	4.01217e-23
TCONS_00095052	223.923	61.6769	1.8602	3.24105e-24	6.02621e-23
TCONS_00069124	97.3919	0	7.60573	3.65339e-23	6.64682e-22
TCONS_00047100	0	117.118	-9.22897	7.72854e-23	1.39114e-21
TCONS_00099397	23.2251	143.766	-2.62997	6.97811e-22	1.22989e-20
TCONS_00014118	404.301	184.696	1.13028	1.09283e-21	1.90625e-20
TCONS_00029267	276.548	100.557	1.45952	1.20687e-21	2.06265e-20
TCONS_00030565	302.099	118	1.35623	2.68962e-21	4.55084e-20
TCONS_00004777	289.191	110.394	1.38936	3.96914e-21	6.6493e-20
TCONS_00082858	8.83016	103.374	-3.54929	4.16098e-21	6.90234e-20
TCONS_00102858	86.7266	0	7.4384	4.54284e-21	7.46261e-20
TCONS_00053477	129.256	21.5478	2.58462	6.45425e-21	1.05006e-19
TCONS_00007180	116.835	314.512	-1.42864	8.03314e-21	1.29448e-19
TCONS_00107177	7.5149	97.4783	-3.69726	1.38894e-20	2.19634e-19
TCONS_00051824	0	86.8859	-7.44105	1.38992e-20	2.17755e-19
TCONS_00006187	11.3303	105.686	-3.22153	5.94077e-20	8.9748e-19
TCONS_00005233	144.775	32.4735	2.15648	3.34748e-19	4.96836e-18
TCONS_00030527	0	75.4389	-7.23724	2.52987e-18	3.65858e-17
TCONS_00047747	0	75.4275	-7.23702	2.54321e-18	3.64671e-17
TCONS_00004778	95.0198	11.9151	2.99544	4.73841e-18	6.73731e-17
TCONS_00048953	156.334	0	12.7488	7.18929e-18	1.00531e-16
TCONS_00080957	1.6907	69.3275	-5.35774	1.12281e-17	1.54455e-16
TCONS_00007360	109.219	279.405	-1.35513	2.72286e-17	3.65642e-16
TCONS_00065209	0	69.6234	-7.1215	3.77799e-17	5.03335e-16
TCONS_00084986	108.64	19.5413	2.47496	4.40327e-17	5.82058e-16
TCONS_00049302	86.5128	10.2232	3.08107	5.76549e-17	7.56217e-16
TCONS_00024692	124.747	27.7044	2.17082	6.99073e-17	9.09871e-16
TCONS_00097372	0	74.4269	-8.34556	1.45406e-16	1.86384e-15
TCONS_00004979	62.5284	1.91338	5.03032	1.78241e-16	2.26754e-15
TCONS_00074471	57.2225	186.072	-1.70121	1.98351e-16	2.50455e-15
TCONS_00026179	251.232	104.689	1.26291	2.45341e-16	3.07494e-15
TCONS_00084993	144.826	40.7938	1.8279	6.97248e-16	8.42674e-15
TCONS_00086331	4.50894	69.7739	-3.95183	7.94581e-16	9.53498e-15
TCONS_00071581	61.6109	189.895	-1.62394	1.01346e-15	1.20759e-14
TCONS_00043034	267.528	0	16.0305	1.0999e-15	1.30142e-14
TCONS_00072272	15.8167	96.7763	-2.61321	3.86606e-15	4.5113e-14
TCONS_00017508	133.765	302.696	-1.17817	4.26058e-15	4.9376e-14
TCONS_00079186	48.0953	161.096	-1.74395	6.63408e-15	7.63597e-14
TCONS_00051639	56.5105	0	6.82045	8.20575e-15	9.38116e-14
TCONS_00085677	116.08	28.6732	2.01734	1.38695e-14	1.57498e-13
TCONS_00044801	0	54.5673	-6.76996	5.14502e-14	5.80358e-13
TCONS_00077022	15.0298	88.2435	-2.55366	1.29782e-13	1.44467e-12
TCONS_00095922	50.4901	0	6.65793	1.70395e-13	1.88437e-12
TCONS_00052026	12.2191	81.0556	-2.72977	1.71627e-13	1.88566e-12
TCONS_00072700	75.136	11.4466	2.71459	2.15573e-13	2.35322e-12
TCONS_00085332	156.31	55.4087	1.49623	2.62083e-13	2.84259e-12
TCONS_00081682	4.46701	59.6964	-3.74026	2.67558e-13	2.88349e-12
TCONS_00083106	0	50.8506	-6.66819	3.22713e-13	3.45589e-12
TCONS_00087431	80.259	0	10.9122	3.71782e-13	3.93159e-12
TCONS_00017264	0	48.9596	-6.61352	8.29059e-13	8.71284e-12
TCONS_00080951	0	48.5202	-6.60051	1.03325e-12	1.07917e-11
TCONS_00027956	65.9724	8.787	2.90842	1.11331e-12	1.15565e-11
TCONS_00047532	0	47.2441	-6.56206	1.96243e-12	2.02466e-11
TCONS_00024554	192.381	82.087	1.22874	2.09798e-12	2.12562e-11
TCONS_00048315	0	46.9552	-6.55321	2.27013e-12	2.27282e-11
TCONS_00047531	25.3032	104.306	-2.04343	2.48494e-12	2.47325e-11
TCONS_00061588	60.1192	167.252	-1.47613	2.53755e-12	2.51084e-11
TCONS_00083107	0	45.8289	-6.51819	4.01167e-12	3.901e-11
TCONS_00102171	64.6281	9.23479	2.80701	4.45272e-12	4.30514e-11
TCONS_00095580	0	88.6862	-11.9735	4.79186e-12	4.58069e-11
TCONS_00079077	0	88.1461	-11.9427	4.86211e-12	4.62173e-11
TCONS_00029928	6.5618	60.1546	-3.19651	6.20667e-12	5.86686e-11
TCONS_00049283	55.6102	6.15652	3.17516	1.04397e-11	9.7591e-11
TCONS_00035139	74.788	186.234	-1.31624	1.54034e-11	1.41644e-10
TCONS_00028380	43.5864	2.05217	4.40866	1.80298e-11	1.64899e-10
TCONS_00024842	0	42.6265	-6.41368	2.05292e-11	1.86749e-10
TCONS_00081687	0	41.7503	-6.38371	3.22082e-11	2.86823e-10
TCONS_00102859	0	41.0213	-6.01262	4.00712e-11	3.54976e-10
TCONS_00027645	6.8402	57.4845	-3.07106	4.27038e-11	3.76327e-10
TCONS_00057619	61.7134	161.987	-1.39222	4.71268e-11	4.13153e-10
TCONS_00088844	49.5983	5.13044	3.27314	7.72391e-11	6.70198e-10
TCONS_00080917	76.3916	17.3357	2.13967	9.47969e-11	8.14195e-10
TCONS_00061183	113.754	38.1456	1.57633	9.75844e-11	8.33903e-10
TCONS_00070376	78.1549	18.4696	2.08118	1.19989e-10	1.02021e-09
TCONS_00023546	40.4205	0	7.42333	1.24081e-10	1.04972e-09
TCONS_00019979	0	43.9756	-8.33715	2.12271e-10	1.7606e-09
TCONS_00059742	78.1549	183.67	-1.23271	2.19724e-10	1.81353e-09
TCONS_00080956	4.50894	48.2261	-3.41895	2.27589e-10	1.86932e-09
TCONS_00087165	160.819	69.7739	1.20468	2.43993e-10	1.99438e-09
TCONS_00047748	184.178	85.9576	1.0994	2.5999e-10	2.11492e-09
TCONS_00057056	23.2109	89.9157	-1.95377	2.83092e-10	2.29183e-09
TCONS_00083187	5.9268	50.8039	-3.09961	4.75327e-10	3.79365e-09
TCONS_00004441	35.1083	0	6.13374	5.49486e-10	4.36493e-09
TCONS_00074478	82.6768	187.614	-1.18221	5.83537e-10	4.61376e-09
TCONS_00079076	116.821	42.9684	1.44295	7.25993e-10	5.7134e-09
TCONS_00093550	115.735	42.5669	1.44302	8.68784e-10	6.80548e-09
TCONS_00035798	130.759	52.3305	1.32119	9.73736e-10	7.59245e-09
TCONS_00095388	52.6023	8.20674	2.68024	1.0587e-09	8.21707e-09
TCONS_00088886	0	64.6911	-11.6135	1.10601e-09	8.54504e-09
TCONS_00065871	49.5983	133.391	-1.4273	1.13256e-09	8.71043e-09
TCONS_00069125	32.6986	0	6.03116	2.04929e-09	1.56896e-08
TCONS_00081051	12.0238	62.5913	-2.38007	2.19917e-09	1.6686e-08
TCONS_00034062	31.5626	100.557	-1.67173	2.41556e-09	1.82461e-08
TCONS_00052533	0	38.3826	-8.30038	2.74869e-09	2.06702e-08
TCONS_00083105	0	32.5611	-6.02508	4.02601e-09	3.01416e-08
TCONS_00083036	0	32.4276	-6.01915	4.32517e-09	3.22387e-08
TCONS_00058797	76.5921	171.076	-1.15937	5.91909e-09	4.33554e-08
TCONS_00061237	146.531	66.2302	1.14564	5.96346e-09	4.34922e-08
TCONS_00088549	42.0834	5.13044	3.0361	6.68476e-09	4.85434e-08
TCONS_00041171	94.3777	32.6658	1.53067	7.75168e-09	5.60506e-08
TCONS_00016684	25.5507	86.1913	-1.75418	1.04753e-08	7.51024e-08
TCONS_00106001	0	30.6891	-5.93965	1.10479e-08	7.88736e-08
TCONS_00013905	29.1084	0	5.86336	1.50114e-08	1.05391e-07
TCONS_00008482	0	30.0771	-5.91059	1.53997e-08	1.07671e-07
TCONS_00100701	33.9232	2.55338	3.73179	1.55655e-08	1.08382e-07
TCONS_00052498	0	81.0763	-13.6835	1.92739e-08	1.3203e-07
TCONS_00028521	128.308	56.4459	1.18467	2.3546e-08	1.59999e-07
TCONS_00018621	0	29.2442	-5.87008	2.4241e-08	1.64063e-07
TCONS_00010867	55.6102	134.417	-1.27329	2.45741e-08	1.64997e-07
TCONS_00058600	4.36946	39.5099	-3.17669	2.76835e-08	1.8514e-07
TCONS_00083317	31.5626	2.05217	3.94299	2.81533e-08	1.87541e-07
TCONS_00084994	39.9421	5.50918	2.858	4.01841e-08	2.65592e-07
TCONS_00083099	3.00596	34.887	-3.53679	4.51555e-08	2.96136e-07
TCONS_00060777	27.0536	0	5.75775	4.77533e-08	3.11964e-07
TCONS_00081867	28.5558	1.3374	4.41628	5.26023e-08	3.42319e-07
TCONS_00105439	21.0417	73.8783	-1.8119	5.85424e-08	3.79516e-07
TCONS_00094755	0	27.3831	-5.77521	6.73003e-08	4.34627e-07
TCONS_00074418	31.1988	91.5663	-1.55333	7.13467e-08	4.57268e-07
TCONS_00093819	114.226	49.2522	1.21363	8.10033e-08	5.17198e-07
TCONS_00028233	64.76	18.4686	1.81003	8.23474e-08	5.23804e-07
TCONS_00058339	0	26.6783	-5.73759	9.93456e-08	6.29561e-07
TCONS_00086399	21.3809	73.2593	-1.77669	1.01009e-07	6.37713e-07
TCONS_00017240	1.50298	28.7304	-4.25668	1.25142e-07	7.84224e-07
TCONS_00043035	60.1214	16.4134	1.873	1.26925e-07	7.92462e-07
TCONS_00083782	3.00596	32.8348	-3.44933	1.50459e-07	9.29113e-07
TCONS_00107805	28.8282	2.05215	3.81227	1.51728e-07	9.33539e-07
TCONS_00065966	0	25.6438	-5.68054	1.76452e-07	1.07782e-06
TCONS_00015745	24.7462	0	5.62914	1.78045e-07	1.08364e-06
TCONS_00064458	28.5563	2.0517	3.79892	1.79284e-07	1.08727e-06
TCONS_00024840	73.646	24.6261	1.58042	1.83211e-07	1.10712e-06
TCONS_00011167	51.2099	0	12.1548	1.89149e-07	1.13893e-06
TCONS_00073799	24.6132	0	5.62136	1.92183e-07	1.1531e-06
TCONS_00054357	45.2229	9.33191	2.27681	2.34727e-07	1.40338e-06
TCONS_00007631	39.0775	101.583	-1.37825	2.36058e-07	1.40637e-06
TCONS_00014080	40.5804	7.18261	2.4982	2.45592e-07	1.45804e-06
TCONS_00066277	0	38.9827	-10.597	2.67164e-07	1.58056e-06
TCONS_00044803	0	24.6261	-5.62212	3.11544e-07	1.83032e-06
TCONS_00087469	83.3927	31.4717	1.40587	3.25421e-07	1.90523e-06
TCONS_00081860	19.1916	66.3204	-1.78898	3.55021e-07	2.07137e-06
TCONS_00008128	72.143	150.835	-1.06404	3.82358e-07	2.22319e-06
TCONS_00060482	76.652	27.7044	1.46821	4.3699e-07	2.53215e-06
TCONS_00055707	40.0801	7.51492	2.41506	4.80932e-07	2.77726e-06
TCONS_00023150	24.0465	1.02609	4.5506	5.00925e-07	2.88287e-06
TCONS_00080530	90.0261	36.4872	1.30295	5.14052e-07	2.94839e-06
TCONS_00026993	22.8377	0	5.51335	5.36256e-07	3.06535e-06
TCONS_00089090	22.5439	0	5.49467	6.36216e-07	3.6245e-06
TCONS_00087394	12.7177	52.5166	-2.04594	6.56561e-07	3.72786e-06
TCONS_00069469	31.5626	4.10435	2.94299	7.44155e-07	4.21107e-06
TCONS_00106431	4.89026	35.031	-2.84065	7.46458e-07	4.21002e-06
TCONS_00050508	45.0894	107.739	-1.25668	7.86926e-07	4.42352e-06
TCONS_00047309	0	42.3568	-11.6164	8.25413e-07	4.6245e-06
TCONS_00030592	42.9285	9.48637	2.17801	9.29238e-07	5.18901e-06
TCONS_00057059	20.2905	65.9418	-1.70039	9.93247e-07	5.5282e-06
TCONS_00079182	54.5953	15.8276	1.78633	1.05873e-06	5.85414e-06
TCONS_00083292	31.2235	0	9.9703	1.07883e-06	5.94587e-06
TCONS_00064509	25.5507	2.05217	3.63814	1.14617e-06	6.25589e-06
TCONS_00011166	0	64.1916	-14.0109	1.31858e-06	7.10523e-06
TCONS_00096090	41.3381	9.115	2.18116	1.44646e-06	7.76958e-06
TCONS_00039404	39.0775	96.4522	-1.30348	1.47433e-06	7.8942e-06
TCONS_00075086	4.50894	32.8348	-2.86437	1.49336e-06	7.97086e-06
TCONS_00004980	24.4907	1.82773	3.74411	1.50602e-06	8.01317e-06
TCONS_00016561	35.0011	6.15583	2.50737	1.56521e-06	8.302e-06
TCONS_00066276	45.0642	0	12.3571	1.61091e-06	8.51769e-06
TCONS_00083073	3.00596	28.7304	-3.25668	1.65384e-06	8.71744e-06
TCONS_00017325	0	21.5478	-5.42947	1.77697e-06	9.33738e-06
TCONS_00014041	30.0596	4.10435	2.8726	1.80181e-06	9.43857e-06
TCONS_00055838	34.5685	6.15652	2.48927	1.99378e-06	1.04119e-05
TCONS_00075140	0	21.2824	-5.41159	2.06808e-06	1.07667e-05
TCONS_00080075	7.53476	39.0381	-2.37325	2.40276e-06	1.24326e-05
TCONS_00058304	7.5149	38.9913	-2.37533	2.40644e-06	1.24137e-05
TCONS_00008483	0	20.9297	-5.38748	2.53107e-06	1.30169e-05
TCONS_00037191	21.3762	1.02609	4.38078	2.60079e-06	1.32947e-05
TCONS_00010912	9.01788	42.0696	-2.22192	2.61909e-06	1.33479e-05
TCONS_00060367	1.75086	24.3467	-3.79759	2.68179e-06	1.36264e-05
TCONS_00044891	0	20.8241	-5.38018	2.68914e-06	1.36228e-05
TCONS_00099373	1.50298	23.6	-3.97289	2.69645e-06	1.36191e-05
TCONS_00049789	20.0726	0	5.32716	2.71518e-06	1.36729e-05
TCONS_00069337	53.2976	16.3338	1.70621	2.92349e-06	1.46782e-05
TCONS_00102757	0	20.6754	-5.36984	2.9288e-06	1.46614e-05
TCONS_00038603	0	20.5217	-5.35908	3.19929e-06	1.59681e-05
TCONS_00084689	16.6137	56.5207	-1.76641	3.20002e-06	1.59248e-05
TCONS_00004422	21.0417	1.02609	4.35802	3.20031e-06	1.58563e-05
TCONS_00082053	21.0417	1.02609	4.35802	3.20031e-06	1.58563e-05
TCONS_00025736	23.0738	1.82822	3.65774	3.62633e-06	1.78885e-05
TCONS_00101696	0	20.2836	-5.34224	3.66911e-06	1.79946e-05
TCONS_00000198	19.1851	0	5.26191	4.60001e-06	2.24949e-05
TCONS_00040488	0	20.5044	-7.04123	4.63771e-06	2.26139e-05
TCONS_00072594	56.2904	118.999	-1.07999	4.92189e-06	2.39306e-05
TCONS_00076424	55.6102	18.4696	1.5902	5.32469e-06	2.57411e-05
TCONS_00083291	0	19.6054	-5.29318	5.42737e-06	2.61627e-05
TCONS_00085370	0	19.8732	-6.7639	5.52472e-06	2.64811e-05
TCONS_00100120	33.7109	6.68141	2.33499	5.92775e-06	2.82528e-05
TCONS_00009649	6.01192	33.8609	-2.49372	6.04936e-06	2.87515e-05
TCONS_00006568	14.686	51.4405	-1.80846	6.21037e-06	2.9434e-05
TCONS_00032431	81.7715	35.9258	1.18658	8.09222e-06	3.80334e-05
TCONS_00023255	19.5387	1.02609	4.25111	8.15274e-06	3.82117e-05
TCONS_00102764	0	18.8763	-5.2385	8.28458e-06	3.87224e-05
TCONS_00056196	18.1546	0	5.18226	8.52057e-06	3.97157e-05
TCONS_00026529	18.122	0	5.17967	8.68903e-06	4.03897e-05
TCONS_00023219	18.0358	0	5.17279	9.15089e-06	4.19034e-05
TCONS_00042694	18.0358	0	5.17279	9.15089e-06	4.19034e-05
TCONS_00060773	18.0358	0	5.17279	9.15089e-06	4.19034e-05
TCONS_00085062	18.0358	0	5.17279	9.15089e-06	4.19034e-05
TCONS_00050765	43.3912	0	13.0105	9.66524e-06	4.39612e-05
TCONS_00049267	27.0536	4.10435	2.72059	1.04099e-05	4.70951e-05
TCONS_00080152	0	18.4694	-5.20707	1.05e-05	4.73762e-05
TCONS_00102945	55.2551	19.2479	1.52141	1.08821e-05	4.89696e-05
TCONS_00054358	32.932	6.85769	2.2637	1.10014e-05	4.9375e-05
TCONS_00025523	0	18.2958	-5.19344	1.16196e-05	5.18745e-05
TCONS_00056398	61.6222	23.6	1.38466	1.40623e-05	6.24499e-05
TCONS_00086574	22.0611	62.097	-1.49302	1.68132e-05	7.40831e-05
TCONS_00101314	18.3677	1.02607	4.16197	1.69509e-05	7.44961e-05
TCONS_00091228	35.8405	8.78142	2.02906	1.7671e-05	7.72593e-05
TCONS_00082139	16.9383	0	5.08222	1.77472e-05	7.73923e-05
TCONS_00076941	6.01192	31.8087	-2.40352	1.7862e-05	7.76929e-05
TCONS_00010665	25.6221	0	10.4055	1.9141e-05	8.28301e-05
TCONS_00043070	18.0358	1.02609	4.13563	2.08714e-05	8.97445e-05
TCONS_00107792	18.0358	1.02609	4.13563	2.08714e-05	8.97445e-05
TCONS_00101121	37.5745	86.1913	-1.19779	2.18951e-05	9.37884e-05
TCONS_00029762	16.5328	0	5.04726	2.27006e-05	9.69935e-05
TCONS_00052499	0	59.3222	-14.9278	2.36531e-05	0.000100809
TCONS_00005745	39.0775	88.2435	-1.17515	2.37115e-05	0.000100804
TCONS_00013336	0	17.0647	-5.09294	2.39241e-05	0.000101453
TCONS_00032951	0	16.8731	-5.07665	2.6786e-05	0.000113305
TCONS_00099679	0	16.8231	-5.07237	2.75884e-05	0.000116408
TCONS_00077203	43.5864	94.4	-1.11491	2.90133e-05	0.000122116
TCONS_00086728	10.5209	40.0174	-1.92737	3.06528e-05	0.000128696
TCONS_00082968	3.00596	23.6	-2.97289	3.21008e-05	0.00013411
TCONS_00095581	89.533	44.2534	1.01663	3.34827e-05	0.000139539
TCONS_00102075	44.4127	14.3195	1.63299	3.43032e-05	0.000142607
TCONS_00076125	75.1627	0	16.267	3.50621e-05	0.000145405
TCONS_00004941	51.1013	18.4696	1.46821	3.70879e-05	0.000153056
TCONS_00065501	34.8767	9.0748	1.94233	3.80294e-05	0.000156179
TCONS_00082519	52.6043	106.713	-1.02048	3.81946e-05	0.000156478
TCONS_00055966	40.5804	12.313	1.7206	4.07081e-05	0.000166372
TCONS_00052532	2.1629	20.92	-3.27384	4.15864e-05	0.000169552
TCONS_00084688	2.36679	21.45	-3.17997	4.2159e-05	0.000171062
TCONS_00085542	19.5387	55.4087	-1.50378	4.35523e-05	0.000176293
TCONS_00106426	0	15.9774	-4.99796	4.55269e-05	0.000183846
TCONS_00023421	19.5387	2.05217	3.25111	4.66572e-05	0.000187515
TCONS_00027781	78.1549	36.9391	1.08119	4.81078e-05	0.000192431
TCONS_00065968	28.5566	69.7739	-1.28886	4.96112e-05	0.000197977
TCONS_00035713	64.6281	27.7044	1.22205	4.9888e-05	0.000198147
TCONS_00001638	17.5504	1.35054	3.6999	4.99906e-05	0.000198089
TCONS_00044047	27.4856	5.62293	2.28928	5.27818e-05	0.000208661
TCONS_00052641	24.1809	0	10.7588	5.38844e-05	0.000212523
TCONS_00099398	31.3374	73.7543	-1.23484	5.64395e-05	0.000222083
TCONS_00092068	1.50298	18.4696	-3.61925	5.92289e-05	0.000231444
TCONS_00039252	85.9031	42.9475	1.00014	6.02015e-05	0.000234702
TCONS_00101695	35.6535	10.027	1.83015	6.13853e-05	0.00023822
TCONS_00023496	14.898	0	4.89705	6.17476e-05	0.000239078
TCONS_00075771	38.6645	11.8014	1.71205	6.55325e-05	0.000252576
TCONS_00031309	31.1885	7.78939	2.00143	7.18938e-05	0.000276464
TCONS_00062225	47.6745	17.355	1.45787	7.36576e-05	0.000282605
TCONS_00107119	39.0775	12.313	1.66616	8.15174e-05	0.000311349
TCONS_00066333	21.0417	3.07826	2.77306	8.64882e-05	0.000328849
TCONS_00060940	31.5626	8.2087	1.94299	8.87733e-05	0.000336028
TCONS_00100987	24.6285	0	11.2547	9.18039e-05	0.000346724
TCONS_00000688	0	14.651	-4.87293	0.000100553	0.000378921
TCONS_00106612	28.5566	67.7218	-1.2458	0.000101374	0.000381168
TCONS_00107845	15.8884	0	8.23267	0.000101983	0.00038218
TCONS_00107846	15.8884	0	8.23267	0.000101983	0.00038218
TCONS_00086196	62.5855	27.6381	1.17917	0.000102013	0.000381027
TCONS_00099455	1.50298	17.4435	-3.53679	0.000109993	0.000408581
TCONS_00106850	1.50298	17.4435	-3.53679	0.000109993	0.000408581
TCONS_00080914	46.5924	94.4	-1.01869	0.00011006	0.000407487
TCONS_00080229	1.96227	18.6772	-3.25068	0.000113295	0.000418549
TCONS_00078553	25.5324	5.37858	2.24703	0.000116019	0.000427677
TCONS_00055804	18.0358	2.05217	3.13564	0.000117398	0.000431821
TCONS_00073390	41.5892	14.3227	1.53791	0.000120394	0.000441881
TCONS_00046090	10.5209	36.9391	-1.81189	0.000125749	0.000458551
TCONS_00087297	20.765	3.30794	2.65015	0.00013881	0.000505089
TCONS_00007309	13.5581	0	4.76108	0.000141684	0.000514439
TCONS_00043500	20.9923	54.7499	-1.383	0.00014202	0.000514556
TCONS_00009770	52.6043	21.5478	1.28764	0.000142039	0.000513525
TCONS_00081273	13.5268	42.0696	-1.63696	0.00014502	0.000523186
TCONS_00013337	21.0417	54.7614	-1.37991	0.000145727	0.000524616
TCONS_00099793	16.2767	0	8.84935	0.000146128	0.000524944
TCONS_00077966	6.01192	27.7044	-2.20422	0.000148564	0.000532565
TCONS_00043498	27.7621	6.7732	2.03521	0.000153736	0.000549941
TCONS_00003823	23.4276	4.6109	2.34509	0.000153805	0.000549026
TCONS_00003365	39.4627	13.394	1.5589	0.00015591	0.000555366
TCONS_00009276	3.00596	20.5217	-2.77125	0.000185302	0.000655922
TCONS_00023696	30.0596	8.2087	1.8726	0.000187626	0.000662763
TCONS_00009970	27.1435	6.67384	2.02402	0.000191716	0.0006758
TCONS_00072551	21.4055	3.85986	2.47136	0.000194453	0.000682601
TCONS_00027260	1.50298	16.4174	-3.44933	0.000204257	0.000712584
TCONS_00047652	0	13.3391	-4.73759	0.000222065	0.000773114
TCONS_00097924	39.0775	81.0609	-1.05267	0.000226474	0.000786844
TCONS_00054998	34.6269	74.498	-1.10531	0.000227056	0.000787251
TCONS_00094820	43.633	16.7187	1.38396	0.000259203	0.000895043
TCONS_00028220	1.50298	15.9538	-3.408	0.000270142	0.000927142
TCONS_00025752	15.0298	43.1396	-1.52119	0.000273622	0.000937182
TCONS_00076427	26.8012	6.92393	1.95263	0.000291113	0.000995078
TCONS_00033004	23.9129	57.2433	-1.25932	0.000311166	0.00105721
TCONS_00027251	7.0519	28.3332	-2.00641	0.000311542	0.00105637
TCONS_00024560	3.00596	19.4957	-2.69726	0.00033033	0.0011156
TCONS_00076437	3.00596	19.4957	-2.69726	0.00033033	0.0011156
TCONS_00099603	3.00596	19.4957	-2.69726	0.00033033	0.0011156
TCONS_00102761	0	12.6487	-4.66092	0.000338164	0.00113526
TCONS_00018741	45.3542	18.2624	1.31236	0.000340229	0.00113993
TCONS_00098583	40.4337	81.3187	-1.00803	0.000376064	0.00125751
TCONS_00065964	0	12.465	-4.63981	0.000378368	0.00126272
TCONS_00060916	15.1236	1.68067	3.16969	0.000394716	0.0013121
TCONS_00058508	0	12.313	-4.62211	0.000415283	0.00137641
TCONS_00106892	0	12.313	-4.62211	0.000415283	0.00137641
TCONS_00027225	34.5685	72.3385	-1.06531	0.000432185	0.00142823
TCONS_00076956	28.809	8.46738	1.76653	0.000433256	0.00142899
TCONS_00076935	1.50289	15.1523	-3.33373	0.000437864	0.00144137
TCONS_00081997	22.5447	5.13044	2.13563	0.000442444	0.00145362
TCONS_00083972	17.2593	0	10.4973	0.000495207	0.00162068
TCONS_00001139	18.0358	3.07826	2.55068	0.000501965	0.00163804
TCONS_00013907	18.0358	3.07826	2.55068	0.000501965	0.00163804
TCONS_00035321	9.50299	31.9518	-1.74944	0.000506298	0.00164742
TCONS_00058361	0	11.9597	-4.58011	0.000515863	0.00167532
TCONS_00094607	0	25.505	-12.6924	0.000521136	0.0016892
TCONS_00101780	38.3927	14.5492	1.39989	0.000550043	0.00177949
TCONS_00083229	24.0477	6.15652	1.96571	0.00056788	0.00183369
TCONS_00086016	3.00596	18.4696	-2.61925	0.000586674	0.00188002
TCONS_00050362	0	11.7507	-4.55467	0.000586676	0.00187648
TCONS_00043432	1.66675	14.9385	-3.16393	0.000650624	0.00206928
TCONS_00049802	1.50298	14.3652	-3.25668	0.000703506	0.00222909
TCONS_00030477	14.1847	0	9.56046	0.000712956	0.00225481
TCONS_00020042	19.5387	4.10435	2.25111	0.000737215	0.00232285
TCONS_00048734	16.5328	43.0957	-1.38221	0.000741043	0.00233057
TCONS_00040017	0	11.3032	-4.49866	0.000773358	0.00242319
TCONS_00076761	10.869	0	4.44215	0.000774028	0.00242081
TCONS_00052569	0	11.287	-4.49659	0.000781149	0.00243857
TCONS_00082138	10.8526	0	4.43997	0.000782193	0.00243733
TCONS_00018918	13.5268	37.9652	-1.48886	0.000786279	0.00244556
TCONS_00076598	26.2809	7.76597	1.75878	0.000804768	0.00249847
TCONS_00013904	24.9989	7.18261	1.79928	0.000905963	0.00278707
TCONS_00036880	15.0298	40.0174	-1.4128	0.000938809	0.00288288
TCONS_00068628	25.5507	56.4348	-1.14322	0.000958816	0.00293898
TCONS_00003990	0	10.9533	-4.45329	0.00096062	0.00293918
TCONS_00048313	0	10.952	-4.45312	0.000961395	0.00293625
TCONS_00099716	10.5209	0	4.39519	0.000967502	0.00294427
TCONS_00006498	6.3656	24.6261	-1.95182	0.000971585	0.00295139
TCONS_00014352	30.0596	10.2609	1.55067	0.00100865	0.00305849
TCONS_00075772	19.0094	4.17723	2.18609	0.00106824	0.00322187
TCONS_00058528	0	10.7384	-7.43869	0.001075	0.00323647
TCONS_00104572	0	10.7044	-4.42013	0.00112133	0.00336997
TCONS_00069336	26.3716	8.22309	1.68123	0.00112803	0.00338409
TCONS_00034207	49.6227	23.3607	1.08692	0.00114651	0.00343344
TCONS_00052350	16.5328	3.07826	2.42514	0.00119329	0.00356723
TCONS_00010666	10.1643	0	4.34544	0.00121696	0.00363157
TCONS_00004796	22.5447	6.15652	1.8726	0.00121775	0.00362754
TCONS_00004409	51.1013	24.6261	1.05317	0.00127836	0.0037947
TCONS_00026819	49.5983	23.6	1.0715	0.00130187	0.00385773
TCONS_00025737	25.6831	55.5303	-1.11246	0.00137142	0.00404965
TCONS_00097859	44.016	19.8209	1.15101	0.00137647	0.00405746
TCONS_00007356	0	10.372	-4.37462	0.00137947	0.00405924
TCONS_00079211	12.0235	33.8609	-1.49376	0.00147785	0.00432618
TCONS_00012889	53.9431	26.9704	1.00006	0.00147804	0.00431925
TCONS_00027446	20.6015	47.6182	-1.20876	0.0014781	0.00431196
TCONS_00050288	0	10.2609	-4.35909	0.0014786	0.00430602
TCONS_00052794	9.83414	0	4.2978	0.0015061	0.00437856
TCONS_00008164	0	9.46152	-6.12951	0.00153041	0.0044416
TCONS_00039642	30.4869	62.037	-1.02494	0.00162305	0.00470241
TCONS_00025485	7.5149	25.6522	-1.77126	0.00166731	0.00482238
TCONS_00069376	18.0358	4.10435	2.13564	0.00167535	0.00483325
TCONS_00074283	18.0358	4.10435	2.13564	0.00167535	0.00483325
TCONS_00086713	20.0784	5.19666	1.94999	0.00172912	0.00497563

## Sheet: adult
GeneNames	value1	value2	log2(Fold_change)	p-value	q-value
TCONS_00100059	34837.9	17141	1.02321	0	0
TCONS_00010826	3000.47	7276.51	-1.27806	0	0
TCONS_00046426	13212.4	5355.18	1.30289	0	0
TCONS_00012964	4571.86	1575.21	1.53724	1.95e-211	5.16e-209
TCONS_00039881	7744.12	3819.69	1.01965	8.92e-143	2.02e-140
TCONS_00044306	3756.52	1593.52	1.23718	4e-110	7.04e-108
TCONS_00023906	349.656	966.172	-1.46634	4.35e-100	6.89e-98
TCONS_00018068	348.136	922.496	-1.40589	2.82e-91	4.07e-89
TCONS_00088524	4198.91	2067.34	1.02224	3.15e-78	3.84e-76
TCONS_00029675	1422.95	449.998	1.66089	2.21e-77	2.5e-75
TCONS_00051148	355.737	11.8031	4.91357	9.33e-74	9.86e-72
TCONS_00049781	266.043	713.379	-1.42301	6.06e-72	6.01e-70
TCONS_00052195	0	370.695	-9.53409	1.58e-71	1.47e-69
TCONS_00091636	130.739	499.031	-1.93244	2.23e-70	1.97e-68
TCONS_00079656	1123.46	340.146	1.72372	8.86e-66	7.39e-64
TCONS_00004777	591.212	101.217	2.54622	1.56e-65	1.23e-63
TCONS_00061209	622.312	113.92	2.44962	2.83e-65	2.13e-63
TCONS_00085677	314.209	12.7167	4.62693	1.65e-63	1.14e-61
TCONS_00026242	3361.26	1664.99	1.01349	1.51e-61	9.97e-60
TCONS_00062254	375.074	34.0476	3.46155	1.82e-60	1.15e-58
TCONS_00066144	25.8441	250.146	-3.27486	1.07e-56	6.29e-55
TCONS_00035139	397.091	51.6191	2.94349	1.29e-53	7.05e-52
TCONS_00053237	10.6417	198.529	-4.22155	7.34e-52	3.88e-50
TCONS_00018918	1.52024	189.264	-6.95996	3.09e-49	1.44e-47
TCONS_00034246	115.539	385.145	-1.73702	4.76e-49	2.16e-47
TCONS_00015807	0	201.051	-8.55551	7.14e-45	2.9e-43
TCONS_00080530	50.4294	255.289	-2.33979	3.07e-44	1.21e-42
TCONS_00057494	0	199.816	-8.64253	3.74e-44	1.44e-42
TCONS_00031475	8.0165	163.718	-4.3521	1.5e-43	5.67e-42
TCONS_00006188	351.26	54.9238	2.67704	2.34e-42	8.62e-41
TCONS_00046104	1035.29	385.145	1.42656	2.36e-42	8.51e-41
TCONS_00080146	811.81	272.646	1.57411	1.28e-40	4.52e-39
TCONS_00069209	142.903	385.145	-1.43037	7.26e-40	2.5e-38
TCONS_00005233	397.633	79.4804	2.32277	2.95e-39	9.95e-38
TCONS_00024301	167.188	2.64705	5.98094	2.81e-37	9.1e-36
TCONS_00024303	193.11	0	8.59328	3.3e-37	1.05e-35
TCONS_00057619	44.4363	217.334	-2.2901	3.46e-37	1.08e-35
TCONS_00005091	247.224	27.7853	3.15343	8.94e-37	2.67e-35
TCONS_00041171	318.229	53.1706	2.58136	9.55e-37	2.8e-35
TCONS_00084181	164.186	397.057	-1.27402	3.63e-36	1.03e-34
TCONS_00039158	366.379	74.1173	2.30545	6.51e-36	1.81e-34
TCONS_00056407	166.644	1.01075	7.3652	1.05e-35	2.88e-34
TCONS_00016348	441.768	107.967	2.0327	2e-35	5.37e-34
TCONS_00068850	492.559	137.646	1.83933	2.5e-33	6.28e-32
TCONS_00013201	232.063	0	10.8625	2.9e-33	7.19e-32
TCONS_00093968	114.018	309.705	-1.44163	1.16e-32	2.83e-31
TCONS_00009922	774.792	289.999	1.41776	1.01e-31	2.43e-30
TCONS_00047211	38.0061	179.999	-2.24369	1.63e-30	3.75e-29
TCONS_00090973	1342.38	637.939	1.0733	3.01e-29	6.72e-28
TCONS_00030478	1252.68	587.645	1.092	1.59e-28	3.5e-27
TCONS_00076859	184.091	383.058	-1.05714	1.79e-28	3.89e-27
TCONS_00004003	42.5668	178.676	-2.06955	4.26e-28	9.12e-27
TCONS_00071581	153.545	11.9099	3.68843	2.8e-27	5.92e-26
TCONS_00073812	91.2146	251.47	-1.46305	2.96e-27	6.18e-26
TCONS_00006187	509.116	172.151	1.56432	8.66e-26	1.74e-24
TCONS_00059821	75.3139	220.268	-1.54827	1.5e-25	2.98e-24
TCONS_00072594	133.075	0	8.99381	4.23e-25	8.28e-24
TCONS_00083099	3.04049	88.6761	-4.86617	4.63e-25	8.96e-24
TCONS_00024842	123.903	0	8.38233	5.77e-25	1.1e-23
TCONS_00007258	0	97.2906	-7.60423	7.47e-25	1.39e-23
TCONS_00002469	0	96.7545	-7.59626	9.64e-25	1.78e-23
TCONS_00097924	3.04049	86.0291	-4.82245	2.54e-24	4.58e-23
TCONS_00042035	399.824	121.764	1.71528	2.8e-24	4.99e-23
TCONS_00052708	9.12146	99.2643	-3.44394	2.93e-24	5.16e-23
TCONS_00058664	0	92.131	-7.52561	8.79e-24	1.53e-22
TCONS_00086331	3.04049	83.382	-4.77736	1.4e-23	2.42e-22
TCONS_00028380	9.12146	96.6172	-3.40494	1.7e-23	2.9e-22
TCONS_00029875	292.475	74.85	1.96624	8.75e-23	1.46e-21
TCONS_00030426	98.8158	1.32352	6.22229	1.04e-22	1.72e-21
TCONS_00106892	4.56073	82.0585	-4.16932	2.56e-22	4.18e-21
TCONS_00102445	71.4515	197.205	-1.46466	9.54e-22	1.54e-20
TCONS_00039642	0	80.7337	-7.3351	2.27e-21	3.64e-20
TCONS_00058665	0	80.1187	-7.32407	3.08e-21	4.88e-20
TCONS_00076424	275.164	72.7938	1.9184	1.06e-20	1.62e-19
TCONS_00047747	0	77.459	-7.27536	1.16e-20	1.74e-19
TCONS_00006186	170.623	28.4634	2.58363	1.75e-20	2.61e-19
TCONS_00044803	0	75.4409	-7.23727	3.17e-20	4.7e-19
TCONS_00048406	63.7865	176.022	-1.46443	1.41e-19	2.05e-18
TCONS_00040501	38.0061	136.323	-1.84273	1.6e-19	2.3e-18
TCONS_00027225	2.65379	67.4997	-4.66875	2.7e-19	3.86e-18
TCONS_00015372	103.377	228.97	-1.14724	2.89e-19	4.09e-18
TCONS_00067699	85.1336	203.823	-1.25952	4.03e-19	5.61e-18
TCONS_00099716	3.04049	67.4997	-4.47251	4.43e-19	6.1e-18
TCONS_00094817	0	69.3784	-7.11641	6.82e-19	9.31e-18
TCONS_00010665	109.693	10.0358	3.45024	8.37e-19	1.13e-17
TCONS_00061950	657.733	289.754	1.18267	1.05e-18	1.41e-17
TCONS_00088549	337.494	111.176	1.60202	2.14e-18	2.8e-17
TCONS_00052641	0	66.0927	-7.04642	3.68e-18	4.78e-17
TCONS_00047258	0	67.2515	-7.35218	4.86e-18	6.26e-17
TCONS_00094122	12.1619	82.0585	-2.75428	1.79e-17	2.29e-16
TCONS_00079945	145.75	24.9713	2.54515	2.17e-17	2.76e-16
TCONS_00006196	75.0486	0	7.22975	4.32e-17	5.39e-16
TCONS_00056627	665.867	305.734	1.12296	6.68e-17	8.14e-16
TCONS_00076122	860.317	426.939	1.01084	8.47e-17	1.03e-15
TCONS_00094819	56.7903	152.266	-1.42288	1.21e-16	1.45e-15
TCONS_00086713	0	57.861	-6.85452	2.72e-16	3.24e-15
TCONS_00063326	494.079	207.793	1.24959	3.57e-16	4.22e-15
TCONS_00072272	21.1298	94.237	-2.15701	3.69e-16	4.3e-15
TCONS_00016684	69.9312	0	7.12786	4.12e-16	4.76e-15
TCONS_00082771	107.937	217.058	-1.00789	5.41e-16	6.21e-15
TCONS_00079182	408.047	159.784	1.35261	6.13e-16	6.99e-15
TCONS_00028220	10.6373	72.7938	-2.77468	9.25e-16	1.04e-14
TCONS_00033964	10.6417	72.7938	-2.77409	9.31e-16	1.04e-14
TCONS_00049187	1.6212	52.2406	-5.01004	1.78e-15	1.98e-14
TCONS_00049891	22.8037	93.9702	-2.04294	2.42e-15	2.67e-14
TCONS_00102859	0	82.7124	-10.4165	2.82e-15	3.08e-14
TCONS_00079211	86.0687	7.93369	3.43942	4.83e-15	5.18e-14
TCONS_00107177	19.7632	87.3526	-2.14403	5.22e-15	5.56e-14
TCONS_00010299	568.571	259.411	1.1321	6.52e-15	6.89e-14
TCONS_00084993	10.3809	67.6687	-2.70456	1.78e-14	1.83e-13
TCONS_00099397	87.3458	182.061	-1.05961	2.19e-14	2.24e-13
TCONS_00036077	30.4049	101.911	-1.74493	3.22e-14	3.27e-13
TCONS_00037384	42.5668	119.117	-1.48458	6.22e-14	6.24e-13
TCONS_00056207	99.1624	14.3407	2.78968	9.63e-14	9.54e-13
TCONS_00044801	72.0167	5.62387	3.6787	1.36e-13	1.33e-12
TCONS_00102373	56.5689	1.38869	5.34821	1.91e-13	1.85e-12
TCONS_00082052	112.231	19.907	2.49512	2.13e-13	2.04e-12
TCONS_00102640	0	45.0449	-6.57903	3.23e-13	3.05e-12
TCONS_00046422	0	43.6731	-6.44867	6.11e-13	5.73e-12
TCONS_00087469	121.106	24.6451	2.2969	7.43e-13	6.92e-12
TCONS_00078849	33.4963	99.6144	-1.57235	1.38e-12	1.27e-11
TCONS_00098225	51.4828	0	6.68602	1.84e-12	1.69e-11
TCONS_00049480	60.8097	3.97057	3.93688	2.51e-12	2.28e-11
TCONS_00070376	25.8441	86.0291	-1.73499	3.63e-12	3.28e-11
TCONS_00008482	0	40.372	-6.33528	3.93e-12	3.54e-11
TCONS_00088564	201.944	64.6351	1.64357	3.99e-12	3.58e-11
TCONS_00055558	174.124	51.7341	1.75093	8.07e-12	7.15e-11
TCONS_00105177	165.707	47.6469	1.79818	8.23e-12	7.24e-11
TCONS_00081678	47.8223	0	6.57961	1.03e-11	9.05e-11
TCONS_00010867	18.2429	71.4703	-1.97001	1.23e-11	1.07e-10
TCONS_00086728	9.12146	54.2645	-2.57267	1.85e-11	1.6e-10
TCONS_00040488	2.19261	39.1624	-4.15875	1.96e-11	1.68e-10
TCONS_00028151	3.04049	41.0292	-3.75428	2.07e-11	1.76e-10
TCONS_00057814	33.4454	93.9702	-1.4904	2.41e-11	2.04e-10
TCONS_00065871	15.2024	64.8527	-2.09287	2.77e-11	2.34e-10
TCONS_00024159	45.6437	0	6.51234	2.92e-11	2.45e-10
TCONS_00022774	48.1856	114.089	-1.24349	3.23e-11	2.69e-10
TCONS_00099680	0	88.8749	-12.8323	4.15e-11	3.44e-10
TCONS_00014941	112.498	25.147	2.16144	4.39e-11	3.63e-10
TCONS_00088898	271.117	106.384	1.34963	4.86e-11	3.99e-10
TCONS_00085370	44.2923	0	6.46898	5.58e-11	4.56e-10
TCONS_00083317	0	35.7351	-6.15927	5.62e-11	4.57e-10
TCONS_00082456	1.26674	35.6169	-4.81337	5.91e-11	4.78e-10
TCONS_00051804	377.02	169.411	1.15411	8.41e-11	6.77e-10
TCONS_00102858	0	34.848	-6.123	9.42e-11	7.5e-10
TCONS_00017927	51.9867	116.592	-1.16525	1.04e-10	8.28e-10
TCONS_00043534	62.33	6.61762	3.23554	1.1e-10	8.7e-10
TCONS_00029711	324.917	139.369	1.22116	1.2e-10	9.4e-10
TCONS_00013337	0	34.4116	-6.10482	1.22e-10	9.45e-10
TCONS_00065988	44.0871	1.32352	5.0579	1.25e-10	9.65e-10
TCONS_00086683	3.0554	38.2605	-3.64642	1.38e-10	1.06e-09
TCONS_00030906	103.146	22.4469	2.2001	1.55e-10	1.19e-09
TCONS_00082185	41.4912	0	6.37473	2.16e-10	1.64e-09
TCONS_00094931	10.1861	52.2342	-2.35839	2.39e-10	1.81e-09
TCONS_00018747	161.146	50.2939	1.67991	2.49e-10	1.86e-09
TCONS_00007700	8.02421	47.9993	-2.58058	2.51e-10	1.87e-09
TCONS_00003823	41.1696	0	6.36351	2.53e-10	1.87e-09
TCONS_00025752	10.6417	52.818	-2.3113	2.82e-10	2.08e-09
TCONS_00083104	45.295	0	8.18298	3e-10	2.2e-09
TCONS_00086574	21.4826	70.9488	-1.72361	3.18e-10	2.32e-09
TCONS_00077335	59.2895	123.088	-1.05384	3.83e-10	2.78e-09
TCONS_00072845	190.03	66.1762	1.52184	4.4e-10	3.18e-09
TCONS_00043537	41.0456	0	7.0964	4.45e-10	3.2e-09
TCONS_00088885	0	31.4218	-5.97369	7.08e-10	5.05e-09
TCONS_00072045	3.03503	35.7351	-3.55756	7.35e-10	5.22e-09
TCONS_00079627	9.12146	47.8743	-2.39191	1.04e-09	7.26e-09
TCONS_00098544	30.4049	82.0585	-1.43235	1.04e-09	7.29e-09
TCONS_00044055	0	30.441	-5.92794	1.27e-09	8.8e-09
TCONS_00080550	0	30.441	-5.92794	1.27e-09	8.8e-09
TCONS_00002224	36.2123	0	6.17841	2.89e-09	1.97e-08
TCONS_00023310	61.4306	8.57178	2.84129	3.03e-09	2.06e-08
TCONS_00054922	7.14083	42.1271	-2.56058	3.5e-09	2.36e-08
TCONS_00066250	0	28.6234	-5.83912	3.78e-09	2.53e-08
TCONS_00079095	246.279	101.911	1.27298	4.21e-09	2.8e-08
TCONS_00096998	1.52024	29.1175	-4.25952	6.15e-09	4.06e-08
TCONS_00049483	53.8088	6.5389	3.04072	7.22e-09	4.71e-08
TCONS_00061216	45.6073	3.97057	3.52185	8.01e-09	5.18e-08
TCONS_00076818	202.192	79.4114	1.34831	1.41e-08	9.11e-08
TCONS_00016694	0	26.4332	-5.72428	1.43e-08	9.17e-08
TCONS_00047756	1.52024	27.794	-4.1924	1.5e-08	9.61e-08
TCONS_00004084	291.863	132.206	1.1425	1.66e-08	1.05e-07
TCONS_00033870	30.9018	76.9135	-1.31555	1.82e-08	1.15e-07
TCONS_00102662	339.014	161.47	1.07008	1.97e-08	1.23e-07
TCONS_00034207	82.6667	18.8838	2.13016	2.36e-08	1.47e-07
TCONS_00019979	5.06692	34.7783	-2.77901	2.72e-08	1.69e-07
TCONS_00052055	0	25.147	-5.65231	3.15e-08	1.95e-07
TCONS_00057495	0	24.9945	-5.64354	3.46e-08	2.13e-07
TCONS_00047652	1.52024	26.4705	-4.12201	3.68e-08	2.26e-07
TCONS_00079186	197.632	79.4114	1.3154	4.81e-08	2.93e-07
TCONS_00047309	9.95987	42.8942	-2.10658	5.55e-08	3.36e-07
TCONS_00095922	36.2271	81.4417	-1.1687	6.36e-08	3.83e-07
TCONS_00024472	66.8907	13.2352	2.33743	6.63e-08	3.98e-07
TCONS_00005682	53.2085	7.94114	2.74424	6.82e-08	4.08e-07
TCONS_00013904	9.63302	41.7976	-2.11736	7.6e-08	4.51e-07
TCONS_00061054	282.765	131.029	1.10972	8.18e-08	4.84e-07
TCONS_00076427	35.1089	2.33234	3.91199	1.11e-07	6.51e-07
TCONS_00069948	28.8846	0	5.85223	1.16e-07	6.76e-07
TCONS_00028326	41.0466	86.0291	-1.06756	1.34e-07	7.74e-07
TCONS_00083316	0	22.4999	-5.49185	1.63e-07	9.35e-07
TCONS_00104554	159.626	60.8821	1.39061	1.9e-07	1.08e-06
TCONS_00018566	173.308	68.8232	1.33237	2.18e-07	1.23e-06
TCONS_00102372	28.0761	0	7.00109	2.33e-07	1.31e-06
TCONS_00067237	15.2024	48.9704	-1.68761	2.39e-07	1.34e-06
TCONS_00004584	12.1619	43.6763	-1.84448	3.09e-07	1.72e-06
TCONS_00014990	94.6814	27.6188	1.77743	3.2e-07	1.77e-06
TCONS_00066277	0	42.1248	-11.584	3.31e-07	1.83e-06
TCONS_00076941	3.04049	26.4705	-3.12201	3.89e-07	2.13e-06
TCONS_00058841	9.26819	38.3815	-2.05005	4e-07	2.19e-06
TCONS_00052498	55.6581	10.544	2.40017	5.03e-07	2.73e-06
TCONS_00056196	48.3106	7.69955	2.64949	5.11e-07	2.77e-06
TCONS_00018585	267.563	127.058	1.07439	5.36e-07	2.89e-06
TCONS_00027945	0	20.6179	-5.36583	5.37e-07	2.89e-06
TCONS_00079692	2.71411	25.2682	-3.21877	5.38e-07	2.88e-06
TCONS_00106625	13.6822	44.9998	-1.71762	5.74e-07	3.06e-06
TCONS_00080433	0	20.2305	-5.33846	6.88e-07	3.63e-06
TCONS_00047692	10.6417	39.7057	-1.89962	7.18e-07	3.77e-06
TCONS_00062394	9.12146	37.0587	-2.02248	7.56e-07	3.95e-06
TCONS_00087903	16.0533	48.1237	-1.58388	7.62e-07	3.97e-06
TCONS_00080087	227.297	103.574	1.13392	8e-07	4.14e-06
TCONS_00102639	24.8882	0	5.63739	9.25e-07	4.78e-06
TCONS_00043432	30.4049	2.11502	3.84556	9.41e-07	4.84e-06
TCONS_00014991	25.4178	0	7.18103	9.71e-07	4.98e-06
TCONS_00095043	155.289	61.9301	1.32624	1.05e-06	5.37e-06
TCONS_00012073	19.7632	52.941	-1.42157	1.06e-06	5.39e-06
TCONS_00091316	27.3644	1.32352	4.36985	1.06e-06	5.38e-06
TCONS_00080152	0	19.4752	-5.28357	1.12e-06	5.65e-06
TCONS_00045464	24.5035	0	5.61492	1.13e-06	5.71e-06
TCONS_00027188	24.3221	0	5.6042	1.25e-06	6.24e-06
TCONS_00094818	1.30642	20.6142	-3.97995	1.43e-06	7.14e-06
TCONS_00056464	67.6973	16.8254	2.00846	1.49e-06	7.41e-06
TCONS_00047100	0	27.6685	-9.88573	1.93e-06	9.51e-06
TCONS_00037501	0	18.5293	-5.21174	2.05e-06	1.01e-05
TCONS_00044313	0	18.5293	-5.21174	2.05e-06	1.01e-05
TCONS_00050282	3.04049	23.8234	-2.97	2.31e-06	1.13e-05
TCONS_00064312	3.04049	23.8234	-2.97	2.31e-06	1.13e-05
TCONS_00020159	18.2429	48.9704	-1.42457	2.61e-06	1.27e-05
TCONS_00056691	44.776	7.71901	2.53624	2.72e-06	1.32e-05
TCONS_00083330	4.55018	26.4705	-2.54039	3.08e-06	1.49e-05
TCONS_00089553	9.12146	34.4116	-1.91556	3.58e-06	1.73e-05
TCONS_00052757	1.84037	20.4904	-3.47688	3.64e-06	1.75e-05
TCONS_00009919	7.60122	31.7646	-2.06312	3.73e-06	1.78e-05
TCONS_00065209	14.1823	41.8955	-1.5627	4.66e-06	2.22e-05
TCONS_00040487	0	17.1112	-5.09687	5.16e-06	2.45e-05
TCONS_00058598	8.5644	32.8292	-1.93856	5.24e-06	2.48e-05
TCONS_00030915	1.02771	17.915	-4.12366	5.91e-06	2.79e-05
TCONS_00083036	0	21.6864	-8.86389	5.96e-06	2.8e-05
TCONS_00050765	69.5134	0	14.9736	7.32e-06	3.43e-05
TCONS_00102764	20.9219	0	5.38694	7.57e-06	3.54e-05
TCONS_00028477	1.52024	18.5293	-3.60744	8.47e-06	3.92e-05
TCONS_00056814	1.52024	18.5293	-3.60744	8.47e-06	3.92e-05
TCONS_00099373	1.52024	18.5293	-3.60744	8.47e-06	3.92e-05
TCONS_00107199	1.52024	18.5293	-3.60744	8.47e-06	3.92e-05
TCONS_00075772	39.3844	6.61117	2.57465	8.76e-06	4.02e-05
TCONS_00047154	0	16.2434	-5.02178	9.13e-06	4.18e-05
TCONS_00079130	92.7349	31.7646	1.54569	9.57e-06	4.36e-05
TCONS_00094607	20.4776	0	5.35597	9.6e-06	4.36e-05
TCONS_00099679	15.0623	41.777	-1.47177	9.8e-06	4.44e-05
TCONS_00080674	0	16.1002	-5.00901	1e-05	4.53e-05
TCONS_00075075	0	15.8823	-4.98935	1.16e-05	5.17e-05
TCONS_00102129	0	15.8816	-4.98928	1.16e-05	5.16e-05
TCONS_00091228	32.7472	4.4036	2.89462	1.18e-05	5.26e-05
TCONS_00060997	27.3462	2.64705	3.36888	1.26e-05	5.57e-05
TCONS_00052533	0	16.7951	-7.18382	1.32e-05	5.82e-05
TCONS_00039252	101.856	37.2947	1.44949	1.39e-05	6.09e-05
TCONS_00009800	0	15.4649	-4.95093	1.53e-05	6.67e-05
TCONS_00027446	11.5318	35.6719	-1.62917	1.53e-05	6.66e-05
TCONS_00083292	0	35.8512	-12.5104	1.54e-05	6.66e-05
TCONS_00075317	5.94349	26.4698	-2.15497	1.59e-05	6.86e-05
TCONS_00029173	171.663	77.9303	1.13932	1.61e-05	6.92e-05
TCONS_00098442	19.5166	0	5.28663	1.61e-05	6.93e-05
TCONS_00104189	10.7458	34.3556	-1.67677	1.62e-05	6.94e-05
TCONS_00013529	9.12146	31.7646	-1.80008	1.65e-05	7.03e-05
TCONS_00051690	88.1741	30.441	1.53434	1.83e-05	7.78e-05
TCONS_00015746	0	15.0911	-4.91563	1.96e-05	8.3e-05
TCONS_00085415	44.0871	9.26467	2.25055	2.05e-05	8.68e-05
TCONS_00034818	4.56073	23.3916	-2.35865	2.25e-05	9.46e-05
TCONS_00060469	212.834	104.558	1.02543	2.5e-05	0.000104839
TCONS_00067904	18.6395	0	5.22029	2.59e-05	0.000108472
TCONS_00074479	7.70098	28.5627	-1.89102	2.74e-05	0.000114493
TCONS_00091281	25.8441	2.64705	3.28738	2.78e-05	0.000115682
TCONS_00000894	0	14.5588	-4.86382	2.8e-05	0.000115852
TCONS_00009969	0	14.5588	-4.86382	2.8e-05	0.000115852
TCONS_00004939	0	14.4591	-4.85391	2.99e-05	0.000123371
TCONS_00043512	42.0895	8.81721	2.25507	3.07e-05	0.000126531
TCONS_00011166	18.2674	0	5.1912	3.18e-05	0.000130413
TCONS_00001139	18.2429	0	5.18926	3.22e-05	0.000131825
TCONS_00013834	3.04049	19.8529	-2.70697	3.27e-05	0.000133761
TCONS_00086065	6.73934	26.5791	-1.97961	3.43e-05	0.000139231
TCONS_00034372	139.862	60.8821	1.19991	3.49e-05	0.000141487
TCONS_00027912	0	52.941	-14.8666	3.57e-05	0.000144485
TCONS_00102075	0	30.4841	-12.1551	3.75e-05	0.000151398
TCONS_00049283	7.60122	27.794	-1.87047	3.9e-05	0.00015706
TCONS_00018397	180.909	86.0291	1.07237	3.92e-05	0.000157362
TCONS_00024162	17.7621	0	5.15073	4.18e-05	0.000167491
TCONS_00045190	0	13.7673	-4.78317	4.76e-05	0.000190027
TCONS_00082309	131.26	56.5973	1.21362	4.85e-05	0.000193264
TCONS_00099261	12.1619	34.4116	-1.50053	4.97e-05	0.000197515
TCONS_00011167	0	26.6279	-11.6779	5.7e-05	0.000226048
TCONS_00024381	31.9251	5.2941	2.59223	5.78e-05	0.000228423
TCONS_00050341	24.3239	2.64705	3.19992	6.18e-05	0.000243624
TCONS_00009053	24.2009	50.2939	-1.05532	6.2e-05	0.00024383
TCONS_00082026	47.2139	11.8415	1.99536	6.42e-05	0.000252001
TCONS_00094820	22.9193	0	10.1308	6.63e-05	0.000258711
TCONS_00084862	67.8623	22.1156	1.61755	7.51e-05	0.000291593
TCONS_00083972	16.6813	0	5.06016	7.57e-05	0.000293429
TCONS_00062389	13.6822	35.7351	-1.38504	7.79e-05	0.000299675
TCONS_00102507	0	12.9293	-4.69257	8.4e-05	0.000319986
TCONS_00051523	125.226	54.3802	1.20338	8.52e-05	0.000323682
TCONS_00009934	0	31.202	-12.871	9.81e-05	0.00037123
TCONS_00046342	15.2012	0	5.89092	0.00012047	0.00045355
TCONS_00084689	0	14.8092	-8.48297	0.000127468	0.00047538
TCONS_00009811	1.52024	14.5588	-3.25952	0.000132742	0.000493888
TCONS_00060916	8.86556	27.6371	-1.64032	0.000133111	0.000494099
TCONS_00076437	22.8037	2.64705	3.10681	0.00013665	0.000506051
TCONS_00046680	39.5263	9.26467	2.093	0.000141515	0.00052163
TCONS_00079077	161.066	77.7183	1.05133	0.000153934	0.000563478
TCONS_00028389	0	12.0347	-4.58913	0.000154818	0.000565407
TCONS_00027668	0	11.9116	-4.5743	0.000168488	0.000612509
TCONS_00102457	15.2024	0	4.92623	0.000171667	0.000622636
TCONS_00034827	17.641	39.4667	-1.1617	0.000175626	0.000635541
TCONS_00015747	22.4605	0	10.8566	0.000183898	0.000663959
TCONS_00085414	50.168	14.5588	1.78488	0.000187808	0.000676535
TCONS_00027998	3.04049	17.2058	-2.50052	0.000188071	0.000675182
TCONS_00064055	3.04049	17.2058	-2.50052	0.000188071	0.000675182
TCONS_00085754	0	11.6604	-4.54355	0.000200314	0.0007167
TCONS_00018236	6.08097	22.4999	-1.88755	0.000200454	0.000714781
TCONS_00062492	6.08097	22.4999	-1.88755	0.000200454	0.000714781
TCONS_00055063	14.893	0	4.89656	0.000203951	0.000723183
TCONS_00020823	147.464	70.1468	1.07191	0.000206888	0.00073196
TCONS_00107162	4.56073	19.8529	-2.12201	0.000207747	0.000733362
TCONS_00023546	0	11.5426	-4.5289	0.000217281	0.000763613
TCONS_00040270	21.2834	43.6763	-1.03712	0.000220187	0.000772117
TCONS_00084987	28.076	4.94992	2.50386	0.000232834	0.000812866
TCONS_00056782	0	11.4305	-4.51482	0.000234782	0.000817865
TCONS_00062225	10.6417	29.1175	-1.45216	0.000248841	0.000864942
TCONS_00074090	14.5078	0	4.85876	0.000252892	0.000877097
TCONS_00003615	44.2301	12.1217	1.86744	0.000259813	0.000899135
TCONS_00020422	150.328	72.6021	1.05003	0.000261657	0.000903543
TCONS_00105912	31.9251	6.61762	2.27031	0.000263333	0.000907354
TCONS_00088763	9.13346	26.7593	-1.55081	0.000268211	0.000922158
TCONS_00004979	0	11.1751	-4.48222	0.000280202	0.000959221
TCONS_00050522	4.65043	19.4481	-2.06419	0.000293815	0.0010015
TCONS_00025463	18.7664	39.769	-1.08349	0.000298664	0.00101367
TCONS_00051380	22.7132	0	11.346	0.000299317	0.00101371
TCONS_00005642	21.2834	2.64705	3.00727	0.000300528	0.00101564
TCONS_00062172	16.7227	37.0587	-1.148	0.000305618	0.00102846
TCONS_00037190	4.66241	19.3915	-2.05628	0.000308114	0.00103466
TCONS_00037305	9.12146	26.4705	-1.53705	0.000310379	0.00104006
TCONS_00040347	97.2956	41.0292	1.24572	0.000313767	0.0010492
TCONS_00031808	1.52024	13.2352	-3.12201	0.000333049	0.001109
TCONS_00059035	1.52024	13.2352	-3.12201	0.000333049	0.001109
TCONS_00107453	1.52024	13.2352	-3.12201	0.000333049	0.001109
TCONS_00086196	79.0527	30.8151	1.35918	0.000347679	0.00114807
TCONS_00050506	0	10.8226	-4.43598	0.000357966	0.00117958
TCONS_00058600	16.7227	1.32352	3.65936	0.00037475	0.00122977
TCONS_00013905	2.52893	15.1139	-2.57928	0.00038673	0.00126646
TCONS_00069373	3.04049	16.0359	-2.39893	0.000404141	0.00131803
TCONS_00036968	1.52024	12.9351	-3.08892	0.000410309	0.0013354
TCONS_00075140	0	10.5951	-4.40533	0.00041949	0.00136248
TCONS_00075031	3.04049	15.8823	-2.38504	0.000446649	0.00144773
TCONS_00027645	8.44716	24.788	-1.5531	0.000447587	0.00144781
TCONS_00088704	10.6417	27.794	-1.38504	0.000493532	0.00158994
TCONS_00088886	12.4391	0	6.15444	0.000500742	0.00160989
TCONS_00052532	17.4146	0	10.1991	0.000539393	0.00172715
TCONS_00028974	16.7227	35.7351	-1.09553	0.000560064	0.00178792
TCONS_00077022	16.7227	35.7351	-1.09553	0.000560064	0.00178792
TCONS_00022294	44.0871	13.2352	1.73598	0.000642937	0.00203811
TCONS_00005857	19.7632	2.64705	2.90036	0.000656526	0.00207703
TCONS_00084988	12.8017	0	4.67826	0.000660488	0.0020854
TCONS_00098862	3.28706	15.6592	-2.25214	0.000693056	0.00217955
TCONS_00034402	0	9.83758	-4.2983	0.000713526	0.00223948
TCONS_00041629	33.2523	8.22259	2.01579	0.000716814	0.00224536
TCONS_00024479	30.0106	6.80658	2.14047	0.000732845	0.00229104
TCONS_00045247	0	38.0823	-15.218	0.000738293	0.00230353
TCONS_00100987	9.65574	25.4811	-1.39997	0.000789186	0.00245267
TCONS_00048888	1.52024	11.9117	-2.97001	0.000835701	0.00258708
TCONS_00025743	15.2024	1.32352	3.52185	0.000867523	0.00266477
TCONS_00106431	28.1979	6.20634	2.18377	0.000879839	0.00269738
TCONS_00101696	0	9.53485	-4.25321	0.000883473	0.00270329
TCONS_00085560	1.72874	12.2641	-2.82665	0.000888116	0.00270705
TCONS_00097019	0	9.48772	-4.24606	0.000913418	0.00277882
TCONS_00023219	12.1619	0	4.6043	0.000949778	0.0028839
TCONS_00043541	28.8846	6.61762	2.12592	0.00098497	0.00298504
TCONS_00082483	13.6822	30.441	-1.15372	0.0010318	0.00311507
TCONS_00062565	4.56073	17.2058	-1.91556	0.00104947	0.00315937
TCONS_00072052	4.56073	17.2058	-1.91556	0.00104947	0.00315937
TCONS_00045157	3.04049	14.5588	-2.25952	0.00105243	0.00315929
TCONS_00034330	0	9.26467	-4.21174	0.00106978	0.00319323
TCONS_00049802	0	9.26467	-4.21174	0.00106978	0.00319323
TCONS_00050069	0	9.26467	-4.21174	0.00106978	0.00319323
TCONS_00085771	0	9.26467	-4.21174	0.00106978	0.00319323
TCONS_00094299	0	9.26467	-4.21174	0.00106978	0.00319323
TCONS_00010667	11.9036	0	4.57333	0.00110037	0.00326607
TCONS_00009970	0	9.19464	-4.20079	0.0011243	0.00333087
TCONS_00036878	3.98266	16.1162	-2.01671	0.00112549	0.00332817
TCONS_00048315	2.64013	13.5628	-2.36097	0.00124228	0.00365309
TCONS_00100120	7.60122	21.6421	-1.50954	0.00124599	0.00365046
TCONS_00038946	0	9.02866	-4.17451	0.00126509	0.00369957
TCONS_00047073	12.1619	27.794	-1.1924	0.0013916	0.00403972
TCONS_00034154	0	8.88463	-4.15131	0.00140176	0.00406177
TCONS_00032431	82.7696	35.949	1.20315	0.00140443	0.00406208
TCONS_00085260	18.2429	2.64705	2.78488	0.00142304	0.00410841
TCONS_00100701	0	8.79896	-4.13733	0.00149009	0.00429417
TCONS_00102761	0	8.76282	-4.1314	0.00152903	0.0043984
TCONS_00042467	68.411	27.7936	1.29948	0.00153393	0.00440448
TCONS_00037027	11.3191	0	4.50069	0.00153695	0.00440519
TCONS_00036140	11.3076	0	4.49922	0.00154712	0.00442632
TCONS_00073241	51.6883	18.5293	1.48003	0.00156224	0.00446154
TCONS_00065966	0	8.71135	-4.1229	0.00158629	0.00452208
TCONS_00033986	7.60122	21.1764	-1.47815	0.00160132	0.00454856
TCONS_00102171	44.0871	14.5588	1.59847	0.00160604	0.00455379
TCONS_00078553	19.8227	3.34662	2.56638	0.00165005	0.00465361
TCONS_00030418	21.2834	3.97057	2.42231	0.00175722	0.00494268
TCONS_00035469	21.2834	3.97057	2.42231	0.00175722	0.00494268
