# Supplementary material for: Identification and Characterization of Long Noncoding RNAs in Ovine Skeletal Muscle
Source: Animals (Basel). 2018 Jul 23;8(7):127. doi: 10.3390/ani8070127 (PMC6071021; doi:10.3390/ani8070127)
Supplement: Supplementary file 1 [file animals-08-00127-s001.zip › supporting imformation/Table S7.xlsx]

## Sheet: Sheet1
Table S7 The length of 2002 lncRNA transcripts
lncRNA	length (nt)
TCONS_00098975	200
TCONS_00101227	200
TCONS_00075874	201
TCONS_00007190	205
TCONS_00028477	208
TCONS_00107797	208
TCONS_00101314	209
TCONS_00104396	209
TCONS_00052178	210
TCONS_00058841	213
TCONS_00106998	213
TCONS_00053237	214
TCONS_00107984	217
TCONS_00105891	223
TCONS_00086171	224
TCONS_00106892	224
TCONS_00049678	229
TCONS_00057059	229
TCONS_00107083	230
TCONS_00096006	231
TCONS_00051118	234
TCONS_00038275	243
TCONS_00059746	243
TCONS_00091917	243
TCONS_00107792	250
TCONS_00107676	255
TCONS_00005773	259
TCONS_00049716	260
TCONS_00007083	261
TCONS_00091441	262
TCONS_00039639	263
TCONS_00007365	264
TCONS_00033964	264
TCONS_00064509	267
TCONS_00056692	268
TCONS_00004422	269
TCONS_00025820	270
TCONS_00055826	270
TCONS_00097324	270
TCONS_00044803	271
TCONS_00088530	273
TCONS_00029807	274
TCONS_00098881	275
TCONS_00102981	278
TCONS_00035052	282
TCONS_00081001	283
TCONS_00106001	283
TCONS_00042510	284
TCONS_00092569	286
TCONS_00054913	288
TCONS_00100751	288
TCONS_00004501	292
TCONS_00064154	295
TCONS_00106424	295
TCONS_00101889	296
TCONS_00035927	299
TCONS_00027251	301
TCONS_00017838	302
TCONS_00020217	302
TCONS_00102445	311
TCONS_00035933	312
TCONS_00036878	313
TCONS_00034818	314
TCONS_00058419	314
TCONS_00097924	319
TCONS_00098540	320
TCONS_00030695	323
TCONS_00084740	323
TCONS_00094818	323
TCONS_00107448	323
TCONS_00043070	325
TCONS_00094084	329
TCONS_00037190	332
TCONS_00065340	332
TCONS_00004502	333
TCONS_00028128	334
TCONS_00028140	334
TCONS_00012073	338
TCONS_00002224	339
TCONS_00010074	339
TCONS_00075724	339
TCONS_00006517	340
TCONS_00050056	340
TCONS_00034131	341
TCONS_00076674	343
TCONS_00049483	345
TCONS_00070407	345
TCONS_00080143	345
TCONS_00077230	350
TCONS_00075725	353
TCONS_00017310	357
TCONS_00034330	357
TCONS_00052563	357
TCONS_00015170	358
TCONS_00004409	359
TCONS_00048279	360
TCONS_00037501	361
TCONS_00060845	361
TCONS_00063255	362
TCONS_00055558	363
TCONS_00077162	363
TCONS_00018236	364
TCONS_00079631	365
TCONS_00105751	365
TCONS_00043541	367
TCONS_00000409	368
TCONS_00069124	371
TCONS_00091316	371
TCONS_00067237	372
TCONS_00099373	372
TCONS_00031808	374
TCONS_00043432	374
TCONS_00040174	375
TCONS_00017151	376
TCONS_00073705	379
TCONS_00079859	379
TCONS_00013969	380
TCONS_00028233	380
TCONS_00089214	380
TCONS_00001417	381
TCONS_00007361	381
TCONS_00093987	381
TCONS_00075031	382
TCONS_00003666	384
TCONS_00043192	385
TCONS_00102641	386
TCONS_00090071	387
TCONS_00095906	387
TCONS_00045899	389
TCONS_00059841	389
TCONS_00093023	389
TCONS_00105604	389
TCONS_00047652	390
TCONS_00033122	391
TCONS_00007258	392
TCONS_00002313	392
TCONS_00027645	393
TCONS_00037027	393
TCONS_00102578	393
TCONS_00107049	393
TCONS_00017487	394
TCONS_00050288	395
TCONS_00012999	396
TCONS_00026603	396
TCONS_00024479	396
TCONS_00049201	396
TCONS_00005682	397
TCONS_00016561	397
TCONS_00050195	398
TCONS_00101546	399
TCONS_00043914	400
TCONS_00051861	400
TCONS_00105576	401
TCONS_00004778	402
TCONS_00072052	402
TCONS_00105768	402
TCONS_00044802	403
TCONS_00099793	404
TCONS_00004777	405
TCONS_00063997	405
TCONS_00105727	405
TCONS_00030418	406
TCONS_00055828	406
TCONS_00107845	406
TCONS_00107846	406
TCONS_00071283	407
TCONS_00105649	407
TCONS_00010428	410
TCONS_00035932	412
TCONS_00036968	412
TCONS_00040017	413
TCONS_00052504	413
TCONS_00062389	413
TCONS_00093803	413
TCONS_00008165	415
TCONS_00043512	415
TCONS_00051988	415
TCONS_00104405	415
TCONS_00057494	416
TCONS_00095731	417
TCONS_00085062	418
TCONS_00030565	422
TCONS_00107052	422
TCONS_00024533	423
TCONS_00023650	424
TCONS_00071120	425
TCONS_00023255	426
TCONS_00005774	427
TCONS_00025697	428
TCONS_00005775	430
TCONS_00061216	430
TCONS_00024648	433
TCONS_00035732	433
TCONS_00057495	434
TCONS_00102757	436
TCONS_00107453	436
TCONS_00091216	437
TCONS_00010912	438
TCONS_00104421	438
TCONS_00042509	439
TCONS_00076897	439
TCONS_00050366	440
TCONS_00061482	443
TCONS_00079445	443
TCONS_00087469	443
TCONS_00002308	445
TCONS_00091557	446
TCONS_00099231	448
TCONS_00007196	450
TCONS_00031692	450
TCONS_00035849	451
TCONS_00107847	451
TCONS_00050316	454
TCONS_00076577	454
TCONS_00102092	455
TCONS_00043430	457
TCONS_00052645	457
TCONS_00075075	457
TCONS_00025610	459
TCONS_00030445	459
TCONS_00007309	460
TCONS_00056782	460
TCONS_00016684	461
TCONS_00045190	461
TCONS_00076956	463
TCONS_00046806	464
TCONS_00096547	466
TCONS_00100245	466
TCONS_00036372	467
TCONS_00083161	467
TCONS_00013907	468
TCONS_00095588	468
TCONS_00088549	470
TCONS_00106638	470
TCONS_00058664	471
TCONS_00007847	472
TCONS_00069376	473
TCONS_00047756	474
TCONS_00020861	475
TCONS_00107805	475
TCONS_00074841	478
TCONS_00070085	479
TCONS_00044905	482
TCONS_00041128	482
TCONS_00027260	484
TCONS_00086918	485
TCONS_00027252	486
TCONS_00104582	486
TCONS_00031976	487
TCONS_00106681	487
TCONS_00032676	489
TCONS_00076374	489
TCONS_00043039	491
TCONS_00060529	491
TCONS_00062704	491
TCONS_00024265	492
TCONS_00105680	493
TCONS_00068751	494
TCONS_00106850	494
TCONS_00099230	495
TCONS_00034155	497
TCONS_00024162	498
TCONS_00091228	498
TCONS_00004796	499
TCONS_00026819	499
TCONS_00039797	499
TCONS_00047581	499
TCONS_00105912	499
TCONS_00058420	501
TCONS_00082053	501
TCONS_00075086	502
TCONS_00076424	503
TCONS_00102129	503
TCONS_00071265	504
TCONS_00107053	504
TCONS_00067798	506
TCONS_00043770	507
TCONS_00049704	507
TCONS_00099261	508
TCONS_00052007	509
TCONS_00067817	511
TCONS_00106612	511
TCONS_00061948	512
TCONS_00106110	512
TCONS_00049798	513
TCONS_00045441	514
TCONS_00061126	514
TCONS_00085685	514
TCONS_00101798	515
TCONS_00023219	516
TCONS_00025876	516
TCONS_00092068	516
TCONS_00025743	518
TCONS_00056464	518
TCONS_00057658	518
TCONS_00014352	519
TCONS_00079403	519
TCONS_00050506	520
TCONS_00085260	520
TCONS_00011649	523
TCONS_00031483	523
TCONS_00084124	524
TCONS_00008447	525
TCONS_00060940	525
TCONS_00001446	528
TCONS_00094302	532
TCONS_00065070	533
TCONS_00090643	533
TCONS_00000620	534
TCONS_00015803	534
TCONS_00098977	535
TCONS_00040270	536
TCONS_00055272	536
TCONS_00094447	538
TCONS_00061621	539
TCONS_00009649	540
TCONS_00041451	540
TCONS_00071154	540
TCONS_00085771	540
TCONS_00018874	541
TCONS_00009969	542
TCONS_00010747	542
TCONS_00047046	542
TCONS_00003757	543
TCONS_00055804	543
TCONS_00014990	544
TCONS_00046140	545
TCONS_00051690	546
TCONS_00003884	547
TCONS_00014991	547
TCONS_00024840	547
TCONS_00030286	547
TCONS_00083889	547
TCONS_00052794	548
TCONS_00056783	548
TCONS_00079596	548
TCONS_00098855	548
TCONS_00068957	549
TCONS_00023421	550
TCONS_00052055	550
TCONS_00052796	550
TCONS_00082463	552
TCONS_00058840	553
TCONS_00096998	553
TCONS_00006963	554
TCONS_00057155	554
TCONS_00019128	555
TCONS_00060803	555
TCONS_00049715	556
TCONS_00026526	557
TCONS_00058528	557
TCONS_00085415	558
TCONS_00013905	559
TCONS_00027956	559
TCONS_00052934	559
TCONS_00044906	560
TCONS_00012897	562
TCONS_00061750	562
TCONS_00064312	562
TCONS_00069125	562
TCONS_00075329	562
TCONS_00005857	563
TCONS_00108033	563
TCONS_00016832	564
TCONS_00044384	564
TCONS_00101499	565
TCONS_00044428	566
TCONS_00000589	567
TCONS_00058665	568
TCONS_00069469	568
TCONS_00083216	568
TCONS_00028342	569
TCONS_00052774	569
TCONS_00060424	569
TCONS_00052357	570
TCONS_00083036	571
TCONS_00099697	571
TCONS_00035143	572
TCONS_00071121	572
TCONS_00069948	572
TCONS_00091632	572
TCONS_00004118	574
TCONS_00007356	574
TCONS_00027944	574
TCONS_00052033	574
TCONS_00071227	574
TCONS_00107806	574
TCONS_00099929	576
TCONS_00107199	577
TCONS_00061282	578
TCONS_00005642	580
TCONS_00025560	580
TCONS_00005598	581
TCONS_00001448	582
TCONS_00040342	582
TCONS_00102598	582
TCONS_00009800	584
TCONS_00017325	584
TCONS_00046728	584
TCONS_00060777	584
TCONS_00055429	586
TCONS_00007357	587
TCONS_00042841	587
TCONS_00056206	587
TCONS_00059035	587
TCONS_00047119	590
TCONS_00060345	590
TCONS_00083494	590
TCONS_00065201	591
TCONS_00076116	592
TCONS_00107124	592
TCONS_00003997	593
TCONS_00013336	593
TCONS_00076935	593
TCONS_00034966	594
TCONS_00009811	596
TCONS_00088433	596
TCONS_00049481	597
TCONS_00080025	597
TCONS_00029675	598
TCONS_00061183	599
TCONS_00062119	599
TCONS_00064458	599
TCONS_00077311	599
TCONS_00080356	600
TCONS_00095638	602
TCONS_00025273	604
TCONS_00062208	604
TCONS_00069863	604
TCONS_00083330	604
TCONS_00029238	605
TCONS_00045157	605
TCONS_00077821	606
TCONS_00007763	607
TCONS_00047513	608
TCONS_00060773	608
TCONS_00076437	608
TCONS_00094724	608
TCONS_00103329	608
TCONS_00004075	609
TCONS_00102546	609
TCONS_00023496	610
TCONS_00061209	610
TCONS_00059855	611
TCONS_00055097	612
TCONS_00083317	613
TCONS_00106851	613
TCONS_00036459	614
TCONS_00080691	615
TCONS_00035373	616
TCONS_00032059	618
TCONS_00065676	618
TCONS_00035134	620
TCONS_00079656	620
TCONS_00026930	621
TCONS_00004143	623
TCONS_00042694	623
TCONS_00048261	627
TCONS_00018672	628
TCONS_00057982	629
TCONS_00056398	630
TCONS_00084373	630
TCONS_00107488	630
TCONS_00007046	631
TCONS_00090774	631
TCONS_00094817	631
TCONS_00035346	633
TCONS_00057962	633
TCONS_00074744	634
TCONS_00026599	635
TCONS_00107959	635
TCONS_00034031	636
TCONS_00107849	636
TCONS_00009193	637
TCONS_00065875	637
TCONS_00049289	638
TCONS_00017486	639
TCONS_00052482	639
TCONS_00105486	639
TCONS_00062339	641
TCONS_00102554	641
TCONS_00034154	643
TCONS_00049709	643
TCONS_00051699	643
TCONS_00055825	643
TCONS_00075140	643
TCONS_00089202	643
TCONS_00084986	644
TCONS_00001518	646
TCONS_00047018	646
TCONS_00095311	647
TCONS_00108078	647
TCONS_00053649	650
TCONS_00006969	651
TCONS_00047211	653
TCONS_00086076	653
TCONS_00096089	654
TCONS_00040487	657
TCONS_00036474	659
TCONS_00057111	659
TCONS_00076648	659
TCONS_00095227	659
TCONS_00048217	660
TCONS_00040488	661
TCONS_00069337	661
TCONS_00079541	662
TCONS_00107244	663
TCONS_00074157	664
TCONS_00106074	664
TCONS_00089158	666
TCONS_00034246	669
TCONS_00055730	670
TCONS_00062225	670
TCONS_00044557	671
TCONS_00049267	671
TCONS_00089146	671
TCONS_00102198	671
TCONS_00076698	672
TCONS_00014699	673
TCONS_00061911	674
TCONS_00079930	676
TCONS_00105472	676
TCONS_00059649	677
TCONS_00083186	677
TCONS_00006770	678
TCONS_00015006	678
TCONS_00037886	679
TCONS_00052532	679
TCONS_00090744	679
TCONS_00008164	681
TCONS_00060880	681
TCONS_00102764	681
TCONS_00056207	682
TCONS_00065100	682
TCONS_00052533	684
TCONS_00059902	684
TCONS_00082858	686
TCONS_00082454	687
TCONS_00082932	687
TCONS_00056195	688
TCONS_00004939	689
TCONS_00042855	689
TCONS_00099455	689
TCONS_00042035	690
TCONS_00035763	692
TCONS_00076634	694
TCONS_00064005	695
TCONS_00069373	695
TCONS_00079561	697
TCONS_00096090	697
TCONS_00100092	697
TCONS_00047680	698
TCONS_00020982	699
TCONS_00047100	700
TCONS_00074717	700
TCONS_00054357	701
TCONS_00083623	701
TCONS_00098542	701
TCONS_00035469	702
TCONS_00103217	702
TCONS_00017644	703
TCONS_00040347	703
TCONS_00103667	703
TCONS_00103388	703
TCONS_00010641	704
TCONS_00074067	705
TCONS_00058508	706
TCONS_00095776	706
TCONS_00050748	708
TCONS_00007636	709
TCONS_00074865	709
TCONS_00079617	711
TCONS_00030477	715
TCONS_00068850	715
TCONS_00093606	717
TCONS_00014772	719
TCONS_00034062	719
TCONS_00027781	720
TCONS_00104446	720
TCONS_00027945	721
TCONS_00023757	721
TCONS_00075317	721
TCONS_00063838	722
TCONS_00101330	722
TCONS_00086935	724
TCONS_00015883	726
TCONS_00062492	727
TCONS_00009934	728
TCONS_00040501	728
TCONS_00041558	729
TCONS_00056442	729
TCONS_00102457	729
TCONS_00106066	729
TCONS_00079186	730
TCONS_00082812	730
TCONS_00003365	732
TCONS_00087165	732
TCONS_00087134	734
TCONS_00093667	734
TCONS_00024554	736
TCONS_00042566	737
TCONS_00052569	737
TCONS_00070446	739
TCONS_00090178	739
TCONS_00097019	739
TCONS_00102762	739
TCONS_00105519	740
TCONS_00032877	742
TCONS_00032879	742
TCONS_00016372	743
TCONS_00020820	743
TCONS_00091323	743
TCONS_00032884	744
TCONS_00059821	745
TCONS_00085719	745
TCONS_00089612	745
TCONS_00099603	745
TCONS_00024158	746
TCONS_00107572	746
TCONS_00072307	747
TCONS_00000688	748
TCONS_00085813	748
TCONS_00014674	749
TCONS_00017240	750
TCONS_00063200	750
TCONS_00070376	750
TCONS_00100701	750
TCONS_00009919	753
TCONS_00078957	754
TCONS_00076542	755
TCONS_00085545	755
TCONS_00087286	755
TCONS_00105542	755
TCONS_00049885	756
TCONS_00084987	757
TCONS_00102948	757
TCONS_00047748	758
TCONS_00049781	758
TCONS_00023630	759
TCONS_00092435	759
TCONS_00031785	760
TCONS_00078444	760
TCONS_00081295	762
TCONS_00107177	762
TCONS_00013292	763
TCONS_00004441	765
TCONS_00007360	765
TCONS_00038544	765
TCONS_00061237	765
TCONS_00062273	765
TCONS_00076857	765
TCONS_00042386	766
TCONS_00071725	766
TCONS_00034945	767
TCONS_00083960	767
TCONS_00049670	770
TCONS_00036077	771
TCONS_00055707	771
TCONS_00053477	772
TCONS_00003758	773
TCONS_00025120	773
TCONS_00001447	774
TCONS_00015375	775
TCONS_00039888	775
TCONS_00039686	775
TCONS_00082783	775
TCONS_00089085	775
TCONS_00060916	776
TCONS_00030880	778
TCONS_00042387	778
TCONS_00031271	779
TCONS_00065203	780
TCONS_00078989	780
TCONS_00051139	781
TCONS_00084502	781
TCONS_00076685	782
TCONS_00082139	782
TCONS_00096537	782
TCONS_00029874	783
TCONS_00060367	783
TCONS_00016500	784
TCONS_00047958	785
TCONS_00057114	786
TCONS_00012964	787
TCONS_00065074	788
TCONS_00052350	789
TCONS_00083293	792
TCONS_00100926	792
TCONS_00106000	792
TCONS_00046270	793
TCONS_00057958	793
TCONS_00056113	793
TCONS_00008084	794
TCONS_00010682	794
TCONS_00047747	794
TCONS_00048767	794
TCONS_00011805	795
TCONS_00056208	795
TCONS_00083190	795
TCONS_00013488	797
TCONS_00040486	797
TCONS_00080433	797
TCONS_00013551	798
TCONS_00034372	798
TCONS_00027998	799
TCONS_00103846	799
TCONS_00091568	800
TCONS_00009276	801
TCONS_00081997	801
TCONS_00025654	802
TCONS_00088844	802
TCONS_00019574	803
TCONS_00026579	803
TCONS_00010168	804
TCONS_00037478	804
TCONS_00085399	804
TCONS_00098544	804
TCONS_00006213	806
TCONS_00050522	806
TCONS_00087287	807
TCONS_00065563	808
TCONS_00105772	808
TCONS_00032951	809
TCONS_00044047	811
TCONS_00061629	812
TCONS_00096141	813
TCONS_00062393	814
TCONS_00065036	814
TCONS_00080229	815
TCONS_00000495	816
TCONS_00043652	816
TCONS_00071814	817
TCONS_00003823	818
TCONS_00069336	818
TCONS_00098583	818
TCONS_00047123	819
TCONS_00076427	820
TCONS_00079211	820
TCONS_00057660	822
TCONS_00091281	825
TCONS_00102317	825
TCONS_00044936	827
TCONS_00046090	828
TCONS_00077415	828
TCONS_00077334	829
TCONS_00082971	829
TCONS_00103848	829
TCONS_00043651	830
TCONS_00039649	831
TCONS_00064749	831
TCONS_00004941	832
TCONS_00019997	832
TCONS_00074090	832
TCONS_00077554	832
TCONS_00058251	833
TCONS_00039165	834
TCONS_00042495	834
TCONS_00095779	835
TCONS_00054356	839
TCONS_00093627	839
TCONS_00057006	840
TCONS_00035689	841
TCONS_00103450	841
TCONS_00029711	844
TCONS_00067481	844
TCONS_00071710	844
TCONS_00066765	845
TCONS_00038131	846
TCONS_00082981	846
TCONS_00020323	848
TCONS_00067480	848
TCONS_00067483	848
TCONS_00075984	849
TCONS_00079654	849
TCONS_00067061	853
TCONS_00034204	854
TCONS_00046680	854
TCONS_00058361	854
TCONS_00024203	855
TCONS_00077910	855
TCONS_00046183	856
TCONS_00063119	856
TCONS_00105730	856
TCONS_00038488	858
TCONS_00070657	858
TCONS_00071286	858
TCONS_00080152	858
TCONS_00055264	859
TCONS_00081197	859
TCONS_00010814	860
TCONS_00051327	860
TCONS_00072177	860
TCONS_00008800	861
TCONS_00047102	861
TCONS_00025696	862
TCONS_00020736	862
TCONS_00051901	862
TCONS_00090179	862
TCONS_00016069	863
TCONS_00081861	863
TCONS_00086683	863
TCONS_00010665	864
TCONS_00006431	865
TCONS_00023150	865
TCONS_00057057	865
TCONS_00058339	865
TCONS_00059903	865
TCONS_00027687	866
TCONS_00017391	867
TCONS_00024472	867
TCONS_00064791	868
TCONS_00098442	868
TCONS_00056691	869
TCONS_00101819	870
TCONS_00024159	871
TCONS_00020451	871
TCONS_00023692	872
TCONS_00101694	872
TCONS_00105673	874
TCONS_00056627	875
TCONS_00076686	877
TCONS_00084979	877
TCONS_00095382	877
TCONS_00053021	880
TCONS_00046744	885
TCONS_00026732	886
TCONS_00039015	886
TCONS_00009053	887
TCONS_00046590	888
TCONS_00081730	891
TCONS_00025066	892
TCONS_00017264	893
TCONS_00076181	893
TCONS_00079428	894
TCONS_00047151	895
TCONS_00099200	895
TCONS_00026529	897
TCONS_00085812	898
TCONS_00075548	899
TCONS_00049714	900
TCONS_00061062	901
TCONS_00052321	902
TCONS_00053680	902
TCONS_00104306	903
TCONS_00004979	905
TCONS_00062254	908
TCONS_00071192	908
TCONS_00024381	909
TCONS_00018396	911
TCONS_00063175	911
TCONS_00009157	913
TCONS_00011313	914
TCONS_00106359	915
TCONS_00004584	916
TCONS_00015757	917
TCONS_00025621	917
TCONS_00047720	917
TCONS_00036137	923
TCONS_00104252	923
TCONS_00065964	924
TCONS_00072045	924
TCONS_00013904	926
TCONS_00096868	927
TCONS_00104554	928
TCONS_00079210	929
TCONS_00034782	930
TCONS_00052355	930
TCONS_00039670	931
TCONS_00089010	931
TCONS_00086947	931
TCONS_00070517	932
TCONS_00076941	932
TCONS_00076512	932
TCONS_00102949	933
TCONS_00037191	934
TCONS_00033986	934
TCONS_00098238	934
TCONS_00068331	936
TCONS_00001939	938
TCONS_00025306	938
TCONS_00089447	939
TCONS_00030867	940
TCONS_00051488	940
TCONS_00002488	942
TCONS_00034207	946
TCONS_00053682	947
TCONS_00058362	948
TCONS_00002038	950
TCONS_00058037	950
TCONS_00002334	951
TCONS_00050351	953
TCONS_00008727	954
TCONS_00071681	955
TCONS_00080074	955
TCONS_00100844	957
TCONS_00012889	960
TCONS_00037605	961
TCONS_00014948	962
TCONS_00042916	962
TCONS_00064055	962
TCONS_00076490	963
TCONS_00084988	963
TCONS_00001175	964
TCONS_00027668	964
TCONS_00066501	966
TCONS_00026825	967
TCONS_00026601	969
TCONS_00060432	969
TCONS_00086092	970
TCONS_00036553	972
TCONS_00036554	972
TCONS_00098640	973
TCONS_00003075	974
TCONS_00101032	976
TCONS_00031481	978
TCONS_00071948	978
TCONS_00044281	979
TCONS_00088836	979
TCONS_00070292	980
TCONS_00083110	981
TCONS_00102369	981
TCONS_00010666	982
TCONS_00005400	983
TCONS_00103185	986
TCONS_00033920	987
TCONS_00041528	989
TCONS_00006607	990
TCONS_00011806	990
TCONS_00015716	990
TCONS_00000233	991
TCONS_00042507	992
TCONS_00083222	992
TCONS_00006508	993
TCONS_00080954	993
TCONS_00082138	993
TCONS_00068637	994
TCONS_00107543	994
TCONS_00043000	995
TCONS_00084650	995
TCONS_00032878	996
TCONS_00036880	998
TCONS_00006173	999
TCONS_00058797	999
TCONS_00025793	1000
TCONS_00055838	1000
TCONS_00076578	1000
TCONS_00096009	1000
TCONS_00000894	1001
TCONS_00028389	1001
TCONS_00050745	1003
TCONS_00003530	1004
TCONS_00025377	1004
TCONS_00032944	1005
TCONS_00066333	1006
TCONS_00020235	1008
TCONS_00000198	1009
TCONS_00036361	1011
TCONS_00049480	1012
TCONS_00096126	1014
TCONS_00079627	1016
TCONS_00017265	1017
TCONS_00080550	1017
TCONS_00038008	1018
TCONS_00020823	1021
TCONS_00037305	1022
TCONS_00091567	1022
TCONS_00106426	1022
TCONS_00046342	1023
TCONS_00055063	1027
TCONS_00080876	1028
TCONS_00098987	1028
TCONS_00093373	1029
TCONS_00069334	1030
TCONS_00011683	1031
TCONS_00095281	1032
TCONS_00055966	1035
TCONS_00080067	1035
TCONS_00016744	1037
TCONS_00081867	1037
TCONS_00017485	1038
TCONS_00082968	1039
TCONS_00054726	1040
TCONS_00063949	1041
TCONS_00084862	1042
TCONS_00017927	1043
TCONS_00028151	1045
TCONS_00055987	1045
TCONS_00070137	1045
TCONS_00043674	1047
TCONS_00047073	1049
TCONS_00058601	1049
TCONS_00058923	1050
TCONS_00065620	1050
TCONS_00013257	1051
TCONS_00056236	1052
TCONS_00076933	1053
TCONS_00045461	1055
TCONS_00062721	1055
TCONS_00084683	1055
TCONS_00087896	1056
TCONS_00032161	1058
TCONS_00029670	1059
TCONS_00053305	1059
TCONS_00094146	1062
TCONS_00052385	1064
TCONS_00094486	1066
TCONS_00038516	1068
TCONS_00058600	1068
TCONS_00086819	1069
TCONS_00063950	1071
TCONS_00051328	1072
TCONS_00020519	1073
TCONS_00035186	1073
TCONS_00044306	1073
TCONS_00103781	1073
TCONS_00083316	1075
TCONS_00045464	1076
TCONS_00067885	1076
TCONS_00085214	1078
TCONS_00029955	1079
TCONS_00043034	1079
TCONS_00018204	1080
TCONS_00029267	1080
TCONS_00084176	1081
TCONS_00093601	1083
TCONS_00008491	1084
TCONS_00061236	1084
TCONS_00052136	1085
TCONS_00051487	1085
TCONS_00101797	1085
TCONS_00045895	1086
TCONS_00044886	1087
TCONS_00091740	1090
TCONS_00003615	1091
TCONS_00011561	1092
TCONS_00006274	1093
TCONS_00060524	1094
TCONS_00035868	1095
TCONS_00027669	1098
TCONS_00060997	1098
TCONS_00039386	1099
TCONS_00085823	1099
TCONS_00012854	1100
TCONS_00043952	1100
TCONS_00074900	1100
TCONS_00105953	1100
TCONS_00047312	1101
TCONS_00030426	1103
TCONS_00101756	1104
TCONS_00009270	1108
TCONS_00076122	1109
TCONS_00095742	1110
TCONS_00086065	1111
TCONS_00094327	1115
TCONS_00094820	1116
TCONS_00031812	1117
TCONS_00098202	1117
TCONS_00018741	1119
TCONS_00045150	1119
TCONS_00047936	1119
TCONS_00025794	1120
TCONS_00047019	1121
TCONS_00093602	1121
TCONS_00007700	1123
TCONS_00071656	1123
TCONS_00045299	1124
TCONS_00045300	1124
TCONS_00007867	1125
TCONS_00057659	1129
TCONS_00083336	1129
TCONS_00058304	1131
TCONS_00060478	1131
TCONS_00064930	1131
TCONS_00011549	1135
TCONS_00000048	1136
TCONS_00024843	1136
TCONS_00081328	1137
TCONS_00089287	1140
TCONS_00099864	1140
TCONS_00010667	1141
TCONS_00049283	1141
TCONS_00018998	1145
TCONS_00052148	1146
TCONS_00102509	1146
TCONS_00014080	1147
TCONS_00008638	1150
TCONS_00101699	1150
TCONS_00025524	1151
TCONS_00028678	1155
TCONS_00089036	1155
TCONS_00015667	1156
TCONS_00044902	1160
TCONS_00018394	1166
TCONS_00049867	1166
TCONS_00025649	1171
TCONS_00040802	1174
TCONS_00056196	1176
TCONS_00006498	1182
TCONS_00007175	1183
TCONS_00061144	1187
TCONS_00107084	1187
TCONS_00007323	1188
TCONS_00102439	1189
TCONS_00083229	1190
TCONS_00083879	1191
TCONS_00050341	1194
TCONS_00050972	1194
TCONS_00036615	1196
TCONS_00107140	1196
TCONS_00079621	1202
TCONS_00061876	1204
TCONS_00065098	1204
TCONS_00035468	1206
TCONS_00065915	1208
TCONS_00053301	1212
TCONS_00025030	1216
TCONS_00061586	1217
TCONS_00020261	1219
TCONS_00065717	1219
TCONS_00089553	1226
TCONS_00084691	1227
TCONS_00043537	1228
TCONS_00056814	1229
TCONS_00032773	1230
TCONS_00057510	1231
TCONS_00081860	1239
TCONS_00005247	1242
TCONS_00058842	1242
TCONS_00024651	1245
TCONS_00085948	1245
TCONS_00047258	1247
TCONS_00049660	1247
TCONS_00039988	1248
TCONS_00031475	1249
TCONS_00050902	1250
TCONS_00107569	1251
TCONS_00044055	1253
TCONS_00033747	1254
TCONS_00015518	1257
TCONS_00085542	1258
TCONS_00025071	1259
TCONS_00047410	1259
TCONS_00057231	1259
TCONS_00102539	1262
TCONS_00004980	1263
TCONS_00050282	1263
TCONS_00036036	1264
TCONS_00095186	1266
TCONS_00085560	1267
TCONS_00076761	1268
TCONS_00035798	1271
TCONS_00048888	1271
TCONS_00084190	1272
TCONS_00087903	1273
TCONS_00102639	1273
TCONS_00023696	1274
TCONS_00079906	1277
TCONS_00093550	1279
TCONS_00101905	1281
TCONS_00022568	1284
TCONS_00088771	1292
TCONS_00102859	1292
TCONS_00045298	1293
TCONS_00040806	1296
TCONS_00024692	1297
TCONS_00000739	1298
TCONS_00105042	1298
TCONS_00032432	1304
TCONS_00001139	1305
TCONS_00000388	1306
TCONS_00057330	1308
TCONS_00076598	1309
TCONS_00076597	1311
TCONS_00022491	1312
TCONS_00044362	1312
TCONS_00050801	1312
TCONS_00083082	1315
TCONS_00011646	1317
TCONS_00035848	1317
TCONS_00043035	1317
TCONS_00050508	1317
TCONS_00058050	1317
TCONS_00104572	1317
TCONS_00008924	1318
TCONS_00031359	1320
TCONS_00006444	1321
TCONS_00041629	1323
TCONS_00065988	1323
TCONS_00029762	1324
TCONS_00090145	1326
TCONS_00079692	1327
TCONS_00095388	1330
TCONS_00057081	1332
TCONS_00087297	1333
TCONS_00043498	1339
TCONS_00089090	1339
TCONS_00060527	1342
TCONS_00076859	1342
TCONS_00011569	1343
TCONS_00032361	1344
TCONS_00038603	1345
TCONS_00023887	1348
TCONS_00025736	1349
TCONS_00048762	1351
TCONS_00036140	1352
TCONS_00047445	1352
TCONS_00074681	1352
TCONS_00082483	1352
TCONS_00054996	1354
TCONS_00054934	1361
TCONS_00070674	1364
TCONS_00106200	1365
TCONS_00054201	1366
TCONS_00006595	1370
TCONS_00086808	1370
TCONS_00088704	1370
TCONS_00025210	1371
TCONS_00082627	1371
TCONS_00085576	1375
TCONS_00084123	1379
TCONS_00009088	1381
TCONS_00077416	1382
TCONS_00004050	1384
TCONS_00095187	1385
TCONS_00102372	1390
TCONS_00073391	1391
TCONS_00081051	1391
TCONS_00090198	1396
TCONS_00107704	1396
TCONS_00065071	1399
TCONS_00016981	1401
TCONS_00079945	1402
TCONS_00022479	1404
TCONS_00004084	1407
TCONS_00054998	1407
TCONS_00020159	1409
TCONS_00076860	1409
TCONS_00094809	1409
TCONS_00063921	1410
TCONS_00066250	1410
TCONS_00025737	1413
TCONS_00047411	1414
TCONS_00082857	1416
TCONS_00094374	1416
TCONS_00055679	1418
TCONS_00024816	1420
TCONS_00048816	1420
TCONS_00062172	1420
TCONS_00072551	1420
TCONS_00103753	1421
TCONS_00100468	1422
TCONS_00092708	1425
TCONS_00097529	1433
TCONS_00047454	1436
TCONS_00098890	1437
TCONS_00083227	1438
TCONS_00073390	1439
TCONS_00061950	1441
TCONS_00045247	1442
TCONS_00095576	1443
TCONS_00101562	1447
TCONS_00019737	1448
TCONS_00102858	1450
TCONS_00020400	1452
TCONS_00035713	1462
TCONS_00030535	1464
TCONS_00089357	1466
TCONS_00080146	1467
TCONS_00016745	1468
TCONS_00039394	1468
TCONS_00042467	1469
TCONS_00051380	1472
TCONS_00053865	1473
TCONS_00027417	1476
TCONS_00099716	1478
TCONS_00092990	1481
TCONS_00089536	1482
TCONS_00086153	1485
TCONS_00093605	1485
TCONS_00098225	1486
TCONS_00052708	1490
TCONS_00093849	1492
TCONS_00094122	1495
TCONS_00065363	1496
TCONS_00086196	1498
TCONS_00102761	1498
TCONS_00018918	1501
TCONS_00035558	1503
TCONS_00050127	1503
TCONS_00101780	1503
TCONS_00009245	1504
TCONS_00078829	1505
TCONS_00057623	1510
TCONS_00020556	1512
TCONS_00011719	1513
TCONS_00076818	1513
TCONS_00074814	1517
TCONS_00015747	1519
TCONS_00048120	1519
TCONS_00074283	1520
TCONS_00085332	1520
TCONS_00052644	1521
TCONS_00053304	1522
TCONS_00085370	1523
TCONS_00098862	1523
TCONS_00076869	1525
TCONS_00073292	1526
TCONS_00009770	1527
TCONS_00010065	1527
TCONS_00005233	1531
TCONS_00010066	1531
TCONS_00025463	1534
TCONS_00077827	1534
TCONS_00013006	1535
TCONS_00030592	1538
TCONS_00059644	1539
TCONS_00080075	1540
TCONS_00076977	1544
TCONS_00077466	1544
TCONS_00057813	1547
TCONS_00102945	1547
TCONS_00016771	1549
TCONS_00106123	1557
TCONS_00082026	1558
TCONS_00022294	1559
TCONS_00075772	1561
TCONS_00093375	1562
TCONS_00085677	1564
TCONS_00007721	1568
TCONS_00004003	1568
TCONS_00009269	1568
TCONS_00020422	1568
TCONS_00043500	1568
TCONS_00070637	1568
TCONS_00036839	1569
TCONS_00035321	1570
TCONS_00088763	1574
TCONS_00080956	1575
TCONS_00049265	1582
TCONS_00067273	1582
TCONS_00102075	1582
TCONS_00083903	1583
TCONS_00050069	1584
TCONS_00027188	1585
TCONS_00037384	1586
TCONS_00027446	1592
TCONS_00040315	1593
TCONS_00005091	1595
TCONS_00018744	1596
TCONS_00052282	1596
TCONS_00093795	1596
TCONS_00102756	1597
TCONS_00008482	1598
TCONS_00096734	1598
TCONS_00100880	1608
TCONS_00014041	1615
TCONS_00075771	1615
TCONS_00029378	1620
TCONS_00094872	1620
TCONS_00078544	1621
TCONS_00080957	1621
TCONS_00007192	1623
TCONS_00018397	1624
TCONS_00086728	1624
TCONS_00106625	1624
TCONS_00006186	1626
TCONS_00078553	1629
TCONS_00093658	1630
TCONS_00002471	1631
TCONS_00006188	1634
TCONS_00080232	1634
TCONS_00047692	1636
TCONS_00085414	1638
TCONS_00029266	1643
TCONS_00040215	1644
TCONS_00015746	1651
TCONS_00050373	1653
TCONS_00083073	1654
TCONS_00101779	1655
TCONS_00073799	1656
TCONS_00086016	1657
TCONS_00005234	1660
TCONS_00082667	1664
TCONS_00008128	1666
TCONS_00015745	1671
TCONS_00039252	1671
TCONS_00069323	1672
TCONS_00064313	1676
TCONS_00083187	1677
TCONS_00090044	1680
TCONS_00056331	1682
TCONS_00100999	1684
TCONS_00100120	1685
TCONS_00013834	1686
TCONS_00050192	1686
TCONS_00094300	1689
TCONS_00027912	1691
TCONS_00044891	1692
TCONS_00063326	1693
TCONS_00032431	1695
TCONS_00092582	1695
TCONS_00102488	1702
TCONS_00025523	1703
TCONS_00008339	1705
TCONS_00073402	1708
TCONS_00015035	1713
TCONS_00081683	1715
TCONS_00072845	1716
TCONS_00030994	1718
TCONS_00073241	1720
TCONS_00104545	1724
TCONS_00008483	1727
TCONS_00010931	1732
TCONS_00065989	1732
TCONS_00003990	1735
TCONS_00096551	1737
TCONS_00001578	1739
TCONS_00100059	1742
TCONS_00072762	1746
TCONS_00081687	1750
TCONS_00017392	1751
TCONS_00037677	1751
TCONS_00033870	1752
TCONS_00007032	1753
TCONS_00013115	1755
TCONS_00051639	1756
TCONS_00076596	1759
TCONS_00079095	1761
TCONS_00080807	1764
TCONS_00023040	1766
TCONS_00073815	1767
TCONS_00083106	1767
TCONS_00049891	1768
TCONS_00082536	1772
TCONS_00070014	1773
TCONS_00096911	1779
TCONS_00062394	1783
TCONS_00041613	1784
TCONS_00034402	1789
TCONS_00026649	1790
TCONS_00031577	1793
TCONS_00087404	1793
TCONS_00023546	1794
TCONS_00075330	1795
TCONS_00047221	1796
TCONS_00088524	1796
TCONS_00082631	1797
TCONS_00084689	1801
TCONS_00084646	1803
TCONS_00060469	1805
TCONS_00013201	1806
TCONS_00086059	1806
TCONS_00084994	1808
TCONS_00089739	1808
TCONS_00044080	1811
TCONS_00096552	1812
TCONS_00015807	1813
TCONS_00020042	1813
TCONS_00054955	1815
TCONS_00064093	1816
TCONS_00062560	1818
TCONS_00028220	1819
TCONS_00031285	1819
TCONS_00076541	1819
TCONS_00010748	1820
TCONS_00016026	1823
TCONS_00061825	1831
TCONS_00086713	1835
TCONS_00100969	1836
TCONS_00038946	1841
TCONS_00094997	1846
TCONS_00023310	1848
TCONS_00054922	1852
TCONS_00016694	1855
TCONS_00010867	1857
TCONS_00054358	1858
TCONS_00065580	1864
TCONS_00094303	1865
TCONS_00012803	1866
TCONS_00067899	1872
TCONS_00098703	1872
TCONS_00101696	1873
TCONS_00102507	1873
TCONS_00015891	1879
TCONS_00039701	1880
TCONS_00008403	1882
TCONS_00087380	1883
TCONS_00094871	1886
TCONS_00033012	1887
TCONS_00000570	1888
TCONS_00048908	1893
TCONS_00070806	1896
TCONS_00068628	1898
TCONS_00026664	1901
TCONS_00023311	1902
TCONS_00101329	1904
TCONS_00103284	1908
TCONS_00083782	1912
TCONS_00072794	1914
TCONS_00009970	1915
TCONS_00033429	1917
TCONS_00080073	1917
TCONS_00057361	1919
TCONS_00010494	1923
TCONS_00036879	1923
TCONS_00060488	1923
TCONS_00077753	1926
TCONS_00034403	1929
TCONS_00079970	1929
TCONS_00076125	1932
TCONS_00025427	1934
TCONS_00083972	1935
TCONS_00028326	1937
TCONS_00039158	1937
TCONS_00068602	1939
TCONS_00101716	1940
TCONS_00083099	1946
TCONS_00018163	1947
TCONS_00025485	1947
TCONS_00100987	1952
TCONS_00099933	1953
TCONS_00074667	1961
TCONS_00044313	1962
TCONS_00018566	1964
TCONS_00095207	1965
TCONS_00050362	1966
TCONS_00025459	1969
TCONS_00016804	1970
TCONS_00013182	1972
TCONS_00010299	1973
TCONS_00028521	1975
TCONS_00051804	1977
TCONS_00084688	1978
TCONS_00044560	1988
TCONS_00074271	1988
TCONS_00057619	1989
TCONS_00075278	1999
TCONS_00081681	2003
TCONS_00068970	2006
TCONS_00000527	2011
TCONS_00076373	2013
TCONS_00039280	2014
TCONS_00015974	2015
TCONS_00033430	2016
TCONS_00097859	2021
TCONS_00045034	2022
TCONS_00094607	2022
TCONS_00105552	2022
TCONS_00081680	2023
TCONS_00001638	2026
TCONS_00013116	2026
TCONS_00104340	2026
TCONS_00058306	2030
TCONS_00076653	2047
TCONS_00011861	2048
TCONS_00072703	2054
TCONS_00065966	2056
TCONS_00107162	2059
TCONS_00059499	2060
TCONS_00059498	2062
TCONS_00095213	2064
TCONS_00016025	2066
TCONS_00055271	2070
TCONS_00011859	2077
TCONS_00032774	2077
TCONS_00071578	2077
TCONS_00036142	2084
TCONS_00089224	2084
TCONS_00034827	2085
TCONS_00085754	2091
TCONS_00022482	2092
TCONS_00089286	2092
TCONS_00103285	2096
TCONS_00083105	2097
TCONS_00104189	2099
TCONS_00080530	2104
TCONS_00025614	2115
TCONS_00014592	2117
TCONS_00013712	2119
TCONS_00083291	2124
TCONS_00013529	2130
TCONS_00043534	2130
TCONS_00038520	2131
TCONS_00095309	2131
TCONS_00102971	2133
TCONS_00052016	2135
TCONS_00048314	2143
TCONS_00005745	2149
TCONS_00061762	2150
TCONS_00065501	2151
TCONS_00029875	2154
TCONS_00047532	2157
TCONS_00047154	2158
TCONS_00058598	2164
TCONS_00080599	2168
TCONS_00107119	2169
TCONS_00057738	2171
TCONS_00048312	2186
TCONS_00015619	2195
TCONS_00082052	2203
TCONS_00088781	2203
TCONS_00031304	2204
TCONS_00070671	2206
TCONS_00074418	2207
TCONS_00026993	2208
TCONS_00049788	2209
TCONS_00035139	2216
TCONS_00009922	2221
TCONS_00063441	2221
TCONS_00105381	2223
TCONS_00066276	2225
TCONS_00106431	2225
TCONS_00102508	2227
TCONS_00066027	2228
TCONS_00028974	2230
TCONS_00037219	2235
TCONS_00091636	2235
TCONS_00099169	2239
TCONS_00029188	2242
TCONS_00057814	2248
TCONS_00018747	2254
TCONS_00082185	2256
TCONS_00077896	2257
TCONS_00030254	2258
TCONS_00007174	2262
TCONS_00066277	2266
TCONS_00053051	2268
TCONS_00039482	2271
TCONS_00002226	2274
TCONS_00085949	2280
TCONS_00088898	2281
TCONS_00007299	2283
TCONS_00083107	2289
TCONS_00048136	2290
TCONS_00095922	2292
TCONS_00102640	2293
TCONS_00094275	2297
TCONS_00094931	2301
TCONS_00086942	2306
TCONS_00103441	2306
TCONS_00095043	2307
TCONS_00102373	2310
TCONS_00048025	2313
TCONS_00005239	2328
TCONS_00096548	2329
TCONS_00044088	2334
TCONS_00048984	2340
TCONS_00029404	2342
TCONS_00057812	2342
TCONS_00031578	2355
TCONS_00068921	2359
TCONS_00010070	2361
TCONS_00020933	2367
TCONS_00024301	2369
TCONS_00010934	2373
TCONS_00091635	2375
TCONS_00083038	2376
TCONS_00046104	2379
TCONS_00033403	2388
TCONS_00056328	2391
TCONS_00016886	2394
TCONS_00082186	2395
TCONS_00061054	2404
TCONS_00024842	2408
TCONS_00065618	2410
TCONS_00058963	2413
TCONS_00060355	2413
TCONS_00013337	2416
TCONS_00086116	2430
TCONS_00080347	2432
TCONS_00033004	2435
TCONS_00082456	2435
TCONS_00018585	2436
TCONS_00067699	2441
TCONS_00028525	2443
TCONS_00056407	2447
TCONS_00048734	2449
TCONS_00072851	2454
TCONS_00099525	2456
TCONS_00105748	2458
TCONS_00047309	2459
TCONS_00074872	2459
TCONS_00046254	2460
TCONS_00085222	2461
TCONS_00022774	2467
TCONS_00031804	2470
TCONS_00076641	2471
TCONS_00079076	2471
TCONS_00014196	2475
TCONS_00074815	2476
TCONS_00069919	2481
TCONS_00023706	2484
TCONS_00053467	2489
TCONS_00077883	2491
TCONS_00086331	2493
TCONS_00097372	2493
TCONS_00007642	2494
TCONS_00079077	2494
TCONS_00049187	2501
TCONS_00040729	2507
TCONS_00032249	2508
TCONS_00074479	2509
TCONS_00011730	2512
TCONS_00101894	2520
TCONS_00083292	2539
TCONS_00067904	2543
TCONS_00014616	2550
TCONS_00033445	2555
TCONS_00059509	2557
TCONS_00021925	2564
TCONS_00082309	2565
TCONS_00082458	2566
TCONS_00065968	2567
TCONS_00080917	2568
TCONS_00087700	2574
TCONS_00045077	2582
TCONS_00080914	2589
TCONS_00080916	2591
TCONS_00051148	2597
TCONS_00077663	2600
TCONS_00048315	2602
TCONS_00106871	2609
TCONS_00105177	2611
TCONS_00052195	2626
TCONS_00066144	2632
TCONS_00050050	2638
TCONS_00019979	2643
TCONS_00101695	2647
TCONS_00086311	2651
TCONS_00046752	2654
TCONS_00080742	2655
TCONS_00049672	2662
TCONS_00051381	2678
TCONS_00003858	2690
TCONS_00028380	2690
TCONS_00033871	2690
TCONS_00050765	2696
TCONS_00000332	2710
TCONS_00075037	2711
TCONS_00095581	2713
TCONS_00037787	2716
TCONS_00019978	2730
TCONS_00074478	2732
TCONS_00083825	2732
TCONS_00091521	2754
TCONS_00101702	2754
TCONS_00075343	2763
TCONS_00051523	2768
TCONS_00039404	2774
TCONS_00021924	2776
TCONS_00059742	2784
TCONS_00102662	2785
TCONS_00057056	2802
TCONS_00075464	2802
TCONS_00044801	2803
TCONS_00000413	2810
TCONS_00084415	2817
TCONS_00077335	2845
TCONS_00077022	2861
TCONS_00102651	2863
TCONS_00042487	2876
TCONS_00047531	2879
TCONS_00006196	2880
TCONS_00024560	2880
TCONS_00049802	2887
TCONS_00010455	2896
TCONS_00002217	2903
TCONS_00068710	2907
TCONS_00042290	2913
TCONS_00048313	2921
TCONS_00104581	2938
TCONS_00049302	2945
TCONS_00015925	2951
TCONS_00077234	2952
TCONS_00072700	2954
TCONS_00049789	2970
TCONS_00016441	2972
TCONS_00092495	2975
TCONS_00034007	3008
TCONS_00068248	3019
TCONS_00078928	3021
TCONS_00040269	3028
TCONS_00052498	3028
TCONS_00102171	3031
TCONS_00104310	3033
TCONS_00052499	3043
TCONS_00026179	3048
TCONS_00042777	3051
TCONS_00006537	3089
TCONS_00080674	3092
TCONS_00011167	3093
TCONS_00075328	3125
TCONS_00046426	3128
TCONS_00099080	3129
TCONS_00052641	3132
TCONS_00086574	3135
TCONS_00013412	3143
TCONS_00025752	3151
TCONS_00061588	3152
TCONS_00023906	3153
TCONS_00081273	3179
TCONS_00079553	3197
TCONS_00049299	3207
TCONS_00046424	3214
TCONS_00034180	3220
TCONS_00046422	3221
TCONS_00084089	3222
TCONS_00030478	3232
TCONS_00041065	3236
TCONS_00011166	3240
TCONS_00046423	3240
TCONS_00003846	3241
TCONS_00102076	3246
TCONS_00051728	3254
TCONS_00006187	3266
TCONS_00102956	3280
TCONS_00087843	3286
TCONS_00072594	3293
TCONS_00082559	3303
TCONS_00090973	3309
TCONS_00088564	3314
TCONS_00043356	3322
TCONS_00014118	3344
TCONS_00069209	3347
TCONS_00074618	3362
TCONS_00019573	3363
TCONS_00094819	3365
TCONS_00098518	3368
TCONS_00007180	3386
TCONS_00031309	3390
TCONS_00026242	3391
TCONS_00089369	3415
TCONS_00074087	3423
TCONS_00012717	3424
TCONS_00052077	3429
TCONS_00101121	3431
TCONS_00017411	3437
TCONS_00099398	3441
TCONS_00017412	3445
TCONS_00072272	3462
TCONS_00096120	3487
TCONS_00059825	3512
TCONS_00030915	3517
TCONS_00052026	3517
TCONS_00090120	3534
TCONS_00105439	3539
TCONS_00094299	3547
TCONS_00090049	3549
TCONS_00053103	3553
TCONS_00007631	3562
TCONS_00041171	3584
TCONS_00093819	3591
TCONS_00105058	3597
TCONS_00087394	3610
TCONS_00015016	3627
TCONS_00100481	3627
TCONS_00077203	3641
TCONS_00079130	3647
TCONS_00097083	3647
TCONS_00057047	3648
TCONS_00078849	3656
TCONS_00014257	3669
TCONS_00094865	3693
TCONS_00068625	3697
TCONS_00072702	3721
TCONS_00010409	3731
TCONS_00052757	3731
TCONS_00000534	3734
TCONS_00016348	3778
TCONS_00052751	3798
TCONS_00084993	3806
TCONS_00095580	3812
TCONS_00050358	3813
TCONS_00014941	3839
TCONS_00082771	3847
TCONS_00105044	3847
TCONS_00099762	3855
TCONS_00026387	3856
TCONS_00101703	3859
TCONS_00025285	3868
TCONS_00024303	3877
TCONS_00015372	3878
TCONS_00094824	3897
TCONS_00087652	3900
TCONS_00099586	3931
TCONS_00046747	3975
TCONS_00010826	3982
TCONS_00107641	3995
TCONS_00027225	4020
TCONS_00003626	4025
TCONS_00006568	4037
TCONS_00006608	4046
TCONS_00038643	4087
TCONS_00005928	4123
TCONS_00020264	4123
TCONS_00000520	4129
TCONS_00060482	4132
TCONS_00074471	4151
TCONS_00080278	4164
TCONS_00055820	4165
TCONS_00093968	4168
TCONS_00026483	4206
TCONS_00085918	4218
TCONS_00039642	4227
TCONS_00079182	4234
TCONS_00085216	4247
TCONS_00058174	4311
TCONS_00099009	4325
TCONS_00039014	4376
TCONS_00080087	4376
TCONS_00074192	4382
TCONS_00082979	4393
TCONS_00029928	4400
TCONS_00080816	4442
TCONS_00077966	4459
TCONS_00071581	4470
TCONS_00036538	4475
TCONS_00091559	4495
TCONS_00095052	4497
TCONS_00065209	4545
TCONS_00099679	4550
TCONS_00084582	4573
TCONS_00026669	4575
TCONS_00025648	4587
TCONS_00006677	4592
TCONS_00052756	4631
TCONS_00094277	4631
TCONS_00048953	4648
TCONS_00062565	4692
TCONS_00102907	4695
TCONS_00102510	4700
TCONS_00020131	4701
TCONS_00086399	4702
TCONS_00039881	4719
TCONS_00070509	4724
TCONS_00009537	4786
TCONS_00081682	4801
TCONS_00037251	4813
TCONS_00081685	4881
TCONS_00018621	4909
TCONS_00096884	4970
TCONS_00048406	4978
TCONS_00082856	5029
TCONS_00036606	5031
TCONS_00082519	5069
TCONS_00048947	5115
TCONS_00011417	5121
TCONS_00030957	5137
TCONS_00054693	5170
TCONS_00080947	5223
TCONS_00050828	5225
TCONS_00017401	5283
TCONS_00030906	5302
TCONS_00094276	5404
TCONS_00071155	5453
TCONS_00049868	5464
TCONS_00040550	5466
TCONS_00061517	5531
TCONS_00094755	5541
TCONS_00040015	5550
TCONS_00081679	5555
TCONS_00084181	5598
TCONS_00073812	5625
TCONS_00044845	5682
TCONS_00020345	5684
TCONS_00020423	5689
TCONS_00081684	5725
TCONS_00081678	5807
TCONS_00080948	5853
TCONS_00006273	5911
TCONS_00051824	6003
TCONS_00013316	6069
TCONS_00042506	6076
TCONS_00099680	6099
TCONS_00083104	6119
TCONS_00088886	6134
TCONS_00088887	6137
TCONS_00029173	6158
TCONS_00065871	6169
TCONS_00087431	6230
TCONS_00099397	6251
TCONS_00044045	6324
TCONS_00088885	6441
TCONS_00018068	6581
TCONS_00017508	6640
TCONS_00089900	6767
TCONS_00080950	6866
TCONS_00080952	6905
TCONS_00086572	6915
TCONS_00080951	7010
TCONS_00078469	7078
TCONS_00011480	7083
TCONS_00077282	7088
TCONS_00046777	7245
TCONS_00082855	7311
TCONS_00030527	7516
TCONS_00002468	7703
TCONS_00068969	7778
[truncated: 4 more rows]
