# Supplementary material for: Identification and Characterization of Long Noncoding RNAs in Ovine Skeletal Muscle
Source: Animals (Basel). 2018 Jul 23;8(7):127. doi: 10.3390/ani8070127 (PMC6071021; doi:10.3390/ani8070127)
Supplement: Supplementary file 1 [file animals-08-00127-s001.zip › supporting imformation/Table S8.xlsx]

## Sheet: Sheet1
Table S8 A total of closest 10k target genes of 2002 lncRNA transcripts
Trans_ID	rnaID	Name	Dbxref	gene	product
TCONS_00015518	rna3443	XM_004004563.1	GeneID:101106307,Genbank:XM_004004563.1	HOXD3	homeobox D3
	rna3442	XM_004004562.1	GeneID:101106056,Genbank:XM_004004562.1	HOXD1	homeobox D1
TCONS_00102651	rna22965	XM_004021748.1	GeneID:101102871,Genbank:XM_004021748.1	PPP1R3B	protein phosphatase 1%2C regulatory subunit 3B
TCONS_00105680	rna23594	XM_004022196.1	GeneID:101112704,Genbank:XM_004022196.1	LOC101112704	cellular nucleic acid-binding protein-like
TCONS_00035927	rna7825	NM_001009234.1	GeneID:443094,Genbank:NM_001009234.1	PRKACA	protein kinase%2C cAMP-dependent%2C catalytic%2C alpha
	rna7824	XM_004008474.1	GeneID:101123293,Genbank:XM_004008474.1	ASF1B	ASF1 anti-silencing function 1 homolog B %28S. cerevisiae%29
TCONS_00003365	rna1388	XM_004002660.1	GeneID:101117892,Genbank:XM_004002660.1	KCNJ10	potassium inwardly-rectifying channel%2C subfamily J%2C member 10
	rna1387	XM_004002659.1	GeneID:101117633,Genbank:XM_004002659.1	PIGM	phosphatidylinositol glycan anchor biosynthesis%2C class M
TCONS_00024265	rna5542	XM_004006283.1	GeneID:101122179,Genbank:XM_004006283.1	HOXC8	homeobox C8
TCONS_00028326	rna4976	XM_004007262.1	GeneID:101103225,Genbank:XM_004007262.1	REEP1	receptor accessory protein 1
	rna4975	XM_004005889.1	GeneID:101106507,Genbank:XM_004005889.1	MRPL35	mitochondrial ribosomal protein L35
TCONS_00097019	rna22411	XM_004021051.1	GeneID:101114841,Genbank:XM_004021051.1	LOC101114841	oncomodulin-like
	rna22412	XM_004021052.1	GeneID:101115090,Genbank:XM_004021052.1	CCZ1	CCZ1 vacuolar protein trafficking and biogenesis associated homolog %28S. cerevisiae%29
TCONS_00063921	rna14745	XM_004014476.1	GeneID:101104261,Genbank:XM_004014476.1	KIF3B	kinesin family member 3B
TCONS_00084987	rna19285	XM_004018688.1	GeneID:101107312,Genbank:XM_004018688.1	CAND2	cullin-associated and neddylation-dissociated 2 %28putative%29
TCONS_00084986	rna19285	XM_004018688.1	GeneID:101107312,Genbank:XM_004018688.1	CAND2	cullin-associated and neddylation-dissociated 2 %28putative%29
TCONS_00017508	rna3262	XM_004004442.1	GeneID:101116706,Genbank:XM_004004442.1	HMBOX1	homeobox containing 1
TCONS_00061209	rna13833	XM_004014019.1	GeneID:101114630,Genbank:XM_004014019.1	RERE	arginine-glutamic acid dipeptide %28RE%29 repeats
	rna13835	XM_004014020.1	GeneID:101114888,Genbank:XM_004014020.1	SLC45A1	solute carrier family 45%2C member 1
TCONS_00084988	rna19285	XM_004018688.1	GeneID:101107312,Genbank:XM_004018688.1	CAND2	cullin-associated and neddylation-dissociated 2 %28putative%29
TCONS_00055825	rna12188	XM_004013169.1	GeneID:101102321,Genbank:XM_004013169.1	MSI2	musashi homolog 2 %28Drosophila%29
TCONS_00057660	rna13155	XM_004013415.1	GeneID:101117684,Genbank:XM_004013415.1	DBF4B	DBF4 homolog B %28S. cerevisiae%29
	rna13154	XM_004013414.1	GeneID:101117433,Genbank:XM_004013414.1	CCDC43	coiled-coil domain containing 43
TCONS_00043000	rna10235	XM_004010532.1	GeneID:101108231,Genbank:XM_004010532.1	ZNF609	zinc finger protein 609
	rna10234	XM_004010531.1	GeneID:101107870,Genbank:XM_004010531.1	OAZ2	ornithine decarboxylase antizyme 2
TCONS_00105177	rna23105	XM_004022521.1	GeneID:101115513,Genbank:XM_004022521.1	CD99	CD99 molecule
TCONS_00018236	rna4010	XM_004004980.1	GeneID:101103045,Genbank:XM_004004980.1	MFF	mitochondrial fission factor
	rna4009	XM_004004979.1	GeneID:101102790,Genbank:XM_004004979.1	COL4A3	collagen%2C type IV%2C alpha 3 %28Goodpasture antigen%29
TCONS_00005233	rna2498	XM_004003937.1	GeneID:101109328,Genbank:XM_004003937.1	SIM2	single-minded homolog 2 %28Drosophila%29
TCONS_00046680	rna10776	XM_004011151.1	GeneID:101120499,Genbank:XM_004011151.1	SMPDL3A	sphingomyelin phosphodiesterase%2C acid-like 3A
	rna10777	XM_004011152.1	GeneID:101120755,Genbank:XM_004011152.1	FABP7	fatty acid binding protein 7%2C brain
TCONS_00102956	rna23133	XM_004021899.1	GeneID:101117818,Genbank:XM_004021899.1	MID1	midline 1 %28Opitz%2FBBB syndrome%29%2C transcript variant 1
	rna23134	XM_004021900.1	GeneID:101117818,Genbank:XM_004021900.1	MID1	midline 1 %28Opitz%2FBBB syndrome%29%2C transcript variant 2
TCONS_00082139	rna18686	NM_001122650.1	GeneID:100142657,Genbank:NM_001122650.1	DIO3	deiodinase%2C iodothyronine%2C type III
TCONS_00084124	rna19255	XM_004018521.1	GeneID:101119765,Genbank:XM_004018521.1	LOC101119765	39S ribosomal protein L15%2C mitochondrial-like
TCONS_00017151	rna2755	XM_004004084.1	GeneID:101110648,Genbank:XM_004004084.1	AAED1	AhpC%2FTSA antioxidant enzyme domain containing 1
TCONS_00097083	rna22474	XM_004021338.1	GeneID:101115933,Genbank:XM_004021338.1	HEATR2	HEAT repeat containing 2
TCONS_00067904	rna16185	XM_004015926.1	GeneID:101113523,Genbank:XM_004015926.1	LOC101113523	zinc finger protein 850-like
TCONS_00043674	rna9803	XM_004010269.1	GeneID:101106592,Genbank:XM_004010269.1	GLCE	glucuronic acid epimerase
TCONS_00082627	rna18384	XM_004018077.1	GeneID:101110272,Genbank:XM_004018077.1	KLF13	Kruppel-like factor 13
TCONS_00003884	rna964	XM_004002404.1	GeneID:101115082,Genbank:XM_004002404.1	GJA5	gap junction protein%2C alpha 5%2C 40kDa
TCONS_00094327	rna21564	XM_004020643.1	GeneID:101105203,Genbank:XM_004020643.1	PIEZO2	piezo-type mechanosensitive ion channel component 2
TCONS_00046090	rna10841	XM_004011485.1	GeneID:101107103,Genbank:XM_004011485.1	SLC16A10	solute carrier family 16%2C member 10 %28aromatic amino acid transporter%29
TCONS_00100880	rna22564	XM_004021617.1	GeneID:101119787,Genbank:XM_004021617.1	RET	ret proto-oncogene
TCONS_00031804	rna7162	XM_004008256.1	GeneID:101116564,Genbank:XM_004008256.1	ADAM22	ADAM metallopeptidase domain 22
	rna7163	NM_001163603.1	GeneID:100302556,Genbank:NM_001163603.1	SRI	sorcin
TCONS_00016348	rna2704	XM_004004049.1	GeneID:101122919,Genbank:XM_004004049.1	MURC	muscle-related coiled-coil protein
TCONS_00092435	rna21132	XM_004020146.1	GeneID:101108179,Genbank:XM_004020146.1	TMEM180	transmembrane protein 180
	rna21133	XM_004020148.1	GeneID:101108440,Genbank:XM_004020148.1	ACTR1A	ARP1 actin-related protein 1 homolog A%2C centractin alpha %28yeast%29%2C transcript variant 2
	rna21134	XM_004020147.1	GeneID:101108440,Genbank:XM_004020147.1	ACTR1A	ARP1 actin-related protein 1 homolog A%2C centractin alpha %28yeast%29%2C transcript variant 1
TCONS_00041128	rna10564	XM_004010763.1	GeneID:101122281,Genbank:XM_004010763.1	SIPA1L1	signal-induced proliferation-associated 1 like 1%2C transcript variant 2
	rna10563	XM_004010762.1	GeneID:101122281,Genbank:XM_004010762.1	SIPA1L1	signal-induced proliferation-associated 1 like 1%2C transcript variant 1
TCONS_00106871	rna24154	XM_004022795.1	GeneID:101118767,Genbank:XM_004022795.1	LOC101118767	probable G-protein coupled receptor 157-like
TCONS_00101756	rna23012	XM_004021777.1	GeneID:101111689,Genbank:XM_004021777.1	ASH2L	ash2 %28absent%2C small%2C or homeotic%29-like %28Drosophila%29
TCONS_00031808	rna7229	XM_004008008.1	GeneID:101102229,Genbank:XM_004008008.1	NAA38	N%28alpha%29-acetyltransferase 38%2C NatC auxiliary subunit
TCONS_00105058	rna23219	XM_004021959.1	GeneID:101111428,Genbank:XM_004021959.1	RPS6KA3	ribosomal protein S6 kinase%2C 90kDa%2C polypeptide 3%2C transcript variant 3
	rna23218	NM_001145179.1	GeneID:100270711,Genbank:NM_001145179.1	EIF1AX	eukaryotic translation initiation factor 1A%2C X-linked
	rna23220	XM_004021957.1	GeneID:101111428,Genbank:XM_004021957.1	RPS6KA3	ribosomal protein S6 kinase%2C 90kDa%2C polypeptide 3%2C transcript variant 1
	rna23221	XM_004021958.1	GeneID:101111428,Genbank:XM_004021958.1	RPS6KA3	ribosomal protein S6 kinase%2C 90kDa%2C polypeptide 3%2C transcript variant 2
TCONS_00032773	rna7671	XM_004009162.1	GeneID:101111282,Genbank:XM_004009162.1	PDE4C	phosphodiesterase 4C%2C cAMP-specific
TCONS_00058174	rna12401	XM_004012522.1	GeneID:101110686,Genbank:XM_004012522.1	CORO6	coronin 6%2C transcript variant 3
	rna12402	XM_004012521.1	GeneID:101110686,Genbank:XM_004012521.1	CORO6	coronin 6%2C transcript variant 2
	rna12403	XM_004012520.1	GeneID:101110686,Genbank:XM_004012520.1	CORO6	coronin 6%2C transcript variant 1
	rna12404	XM_004012523.1	GeneID:101111299,Genbank:XM_004012523.1	SSH2	slingshot homolog 2 %28Drosophila%29
TCONS_00100751	rna22731	XM_004021505.1	GeneID:101104457,Genbank:XM_004021505.1	C25H10orf11	chromosome 25 open reading frame%2C human C10orf11
TCONS_00093968	rna21223	XM_004020339.1	GeneID:101120125,Genbank:XM_004020339.1	GFRA1	GDNF family receptor alpha 1
TCONS_00032774	rna7671	XM_004009162.1	GeneID:101111282,Genbank:XM_004009162.1	PDE4C	phosphodiesterase 4C%2C cAMP-specific
TCONS_00042855	rna10537	XM_004010746.1	GeneID:101117589,Genbank:XM_004010746.1	EXD2	exonuclease 3%27-5%27 domain containing 2
TCONS_00074157	rna16880	XM_004023696.1	GeneID:101108951,Genbank:XM_004023696.1	PRKRIR	protein-kinase%2C interferon-inducible double stranded RNA dependent inhibitor%2C repressor of %28P58 repressor%29
TCONS_00047154	rna11208	XM_004011448.1	GeneID:101113765,Genbank:XM_004011448.1	QKI	QKI%2C KH domain containing%2C RNA binding
TCONS_00080914	rna18657	XM_004017980.1	GeneID:101120276,Genbank:XM_004017980.1	SYNE3	spectrin repeat containing%2C nuclear envelope family member 3
TCONS_00035186	rna8312	XM_004008737.1	GeneID:101106681,Genbank:XM_004008737.1	TRIM41	tripartite motif containing 41
TCONS_00025614	rna4666	XM_004005679.1	GeneID:101117833,Genbank:XM_004005679.1	KLF11	Kruppel-like factor 11
TCONS_00064749	rna14735	XM_004014795.1	GeneID:101112153,Genbank:XM_004014795.1	FOXS1	forkhead box S1
	rna14736	XM_004014796.1	GeneID:101112411,Genbank:XM_004014796.1	LOC101112411	interferon regulatory factor 4-like
TCONS_00048888	rna11333	XM_004011912.1	GeneID:101113505,Genbank:XM_004011912.1	NAPRT1	nicotinate phosphoribosyltransferase domain containing 1
	rna11335	XM_004011610.1	GeneID:101117254,Genbank:XM_004011610.1	GSDMD	gasdermin D
	rna11334	XM_004023596.1	GeneID:101113768,Genbank:XM_004023596.1	C9H8orf73	chromosome 9 open reading frame%2C human C8orf73
TCONS_00026483	rna6190	XM_004006719.1	GeneID:101121670,Genbank:XM_004006719.1	TXN2	thioredoxin 2
	rna6191	XM_004006720.1	GeneID:101121924,Genbank:XM_004006720.1	FOXRED2	FAD-dependent oxidoreductase domain containing 2
TCONS_00016025	rna3915	XM_004005419.1	GeneID:101109946,Genbank:XM_004005419.1	TNS1	tensin 1
TCONS_00026526	rna6527	NM_001127290.1	GeneID:100147799,Genbank:NM_001127290.1	CCND2	cyclin D2
TCONS_00034782	rna7671	XM_004009162.1	GeneID:101111282,Genbank:XM_004009162.1	PDE4C	phosphodiesterase 4C%2C cAMP-specific
TCONS_00016026	rna3915	XM_004005419.1	GeneID:101109946,Genbank:XM_004005419.1	TNS1	tensin 1
TCONS_00071154	rna15408	XM_004015093.1	GeneID:101119747,Genbank:XM_004015093.1	CDH1	cadherin 1%2C type 1%2C E-cadherin %28epithelial%29
TCONS_00048734	rna11340	XM_004011917.1	GeneID:101115287,Genbank:XM_004011917.1	GLI4	GLI family zinc finger 4
	rna11341	XM_004023484.1	GeneID:101118282,Genbank:XM_004023484.1	ZFP41	zinc finger protein 41 homolog %28mouse%29
	rna11342	XM_004011918.1	GeneID:101115549,Genbank:XM_004011918.1	LOC101115549	uncharacterized LOC101115549
TCONS_00056407	rna13354	XM_004013102.1	GeneID:101102574,Genbank:XM_004013102.1	MFSD11	major facilitator superfamily domain containing 11%2C transcript variant 1
	rna13355	XM_004013103.1	GeneID:101102574,Genbank:XM_004013103.1	MFSD11	major facilitator superfamily domain containing 11%2C transcript variant 2
TCONS_00086076	rna19308	XM_004018695.1	GeneID:101109917,Genbank:XM_004018695.1	WNT7A	wingless-type MMTV integration site family%2C member 7A
TCONS_00071155	rna15416	XM_004015604.1	GeneID:101112669,Genbank:XM_004015604.1	VPS4A	vacuolar protein sorting 4 homolog A %28S. cerevisiae%29
	rna15415	XM_004015603.1	GeneID:101112414,Genbank:XM_004015603.1	SNTB2	syntrophin%2C beta 2 %28dystrophin-associated protein A1%2C 59kDa%2C basic component 2%29
TCONS_00040501	rna9180	XM_004009751.1	GeneID:101106940,Genbank:XM_004009751.1	C6H4orf52	chromosome 6 open reading frame%2C human C4orf52
TCONS_00091281	rna20816	XM_004019726.1	GeneID:101121557,Genbank:XM_004019726.1	LOC101121557	double C2-like domain-containing protein gamma-like
	rna20817	XM_004019934.1	GeneID:101111408,Genbank:XM_004019934.1	NUDT8	nudix %28nucleoside diphosphate linked moiety X%29-type motif 8
	rna20814	XM_004019724.1	GeneID:101121129,Genbank:XM_004019724.1	NDUFV1	NADH dehydrogenase %28ubiquinone%29 flavoprotein 1%2C 51kDa%2C transcript variant 1
	rna20815	XM_004019725.1	GeneID:101121129,Genbank:XM_004019725.1	NDUFV1	NADH dehydrogenase %28ubiquinone%29 flavoprotein 1%2C 51kDa%2C transcript variant 2
	rna20818	XM_004023153.1	GeneID:101111676,Genbank:XM_004023153.1	TBX10	T-box 10
TCONS_00054693	rna12188	XM_004013169.1	GeneID:101102321,Genbank:XM_004013169.1	MSI2	musashi homolog 2 %28Drosophila%29
TCONS_00037605	rna9010	XM_004009617.1	GeneID:101117763,Genbank:XM_004009617.1	ENPEP	glutamyl aminopeptidase %28aminopeptidase A%29
TCONS_00093550	rna21098	XM_004020319.1	GeneID:101113186,Genbank:XM_004020319.1	LBX1	ladybird homeobox 1
TCONS_00086171	rna19126	XM_004018649.1	GeneID:101115914,Genbank:XM_004018649.1	IFRD2	interferon-related developmental regulator 2
TCONS_00084993	rna19298	XM_004018548.1	GeneID:101104533,Genbank:XM_004018548.1	NR2C2	nuclear receptor subfamily 2%2C group C%2C member 2
	rna19297	XM_004018547.1	GeneID:101104277,Genbank:XM_004018547.1	MRPS25	mitochondrial ribosomal protein S25
TCONS_00070806	rna15049	XM_004015474.1	GeneID:101115151,Genbank:XM_004015474.1	DDX19B	DEAD %28Asp-Glu-Ala-Asp%29 box polypeptide 19B
	rna15048	XM_004014901.1	GeneID:101114207,Genbank:XM_004014901.1	ST3GAL2	ST3 beta-galactoside alpha-2%2C3-sialyltransferase 2
TCONS_00076125	rna17400	XM_004017122.1	GeneID:101113531,Genbank:XM_004017122.1	LOC101113531	chondroitin sulfate proteoglycan 4-like
TCONS_00080356	rna18057	XM_004017638.1	GeneID:101120697,Genbank:XM_004017638.1	EMID1	EMI domain containing 1
	rna18059	XM_004017640.1	GeneID:101121203,Genbank:XM_004017640.1	EWSR1	Ewing sarcoma breakpoint region 1
	rna18058	XM_004017639.1	GeneID:101120954,Genbank:XM_004017639.1	RHBDD3	rhomboid domain containing 3
TCONS_00076122	rna17378	XM_004016974.1	GeneID:101113174,Genbank:XM_004016974.1	IL6ST	interleukin 6 signal transducer %28gp130%2C oncostatin M receptor%29
TCONS_00070376	rna16116	XM_004015428.1	GeneID:101122212,Genbank:XM_004015428.1	TNNT1	troponin T type 1 %28skeletal%2C slow%29%2C transcript variant 2
	rna16115	XM_004015427.1	GeneID:101122212,Genbank:XM_004015427.1	TNNT1	troponin T type 1 %28skeletal%2C slow%29%2C transcript variant 1
	rna16114	XM_004015426.1	GeneID:101121961,Genbank:XM_004015426.1	TNNI3	troponin I type 3 %28cardiac%29
	rna16113	XM_004015888.1	GeneID:101122301,Genbank:XM_004015888.1	LOC101122301	uncharacterized LOC101122301
TCONS_00047513	rna11068	XM_004011518.1	GeneID:101120757,Genbank:XM_004011518.1	FAM54A	family with sequence similarity 54%2C member A
TCONS_00073241	rna16832	XM_004016301.1	GeneID:101102261,Genbank:XM_004016301.1	FAM168A	family with sequence similarity 168%2C member A
TCONS_00040488	rna9074	XM_004009671.1	GeneID:101109448,Genbank:XM_004009671.1	DDIT4L	DNA-damage-inducible transcript 4-like
TCONS_00058304	rna13303	XM_004013078.1	GeneID:443340,Genbank:XM_004013078.1	LOC443340	actin
TCONS_00012854	rna3518	XM_004004620.1	GeneID:101120552,Genbank:XM_004004620.1	BBS5	Bardet-Biedl syndrome 5
TCONS_00094275	rna21507	XM_004020481.1	GeneID:101122068,Genbank:XM_004020481.1	MIB1	mindbomb E3 ubiquitin protein ligase 1%2C transcript variant 2
	rna21506	XM_004020480.1	GeneID:101122068,Genbank:XM_004020480.1	MIB1	mindbomb E3 ubiquitin protein ligase 1%2C transcript variant 1
TCONS_00040729	rna9896	XM_004010330.1	GeneID:780446,Genbank:XM_004010330.1	LOC780446	BCL2-like protein 2
	rna9895	XM_004010903.1	GeneID:101122442,Genbank:XM_004010903.1	SLC22A17	solute carrier family 22%2C member 17
TCONS_00030957	rna7184	XM_004008260.1	GeneID:101117840,Genbank:XM_004008260.1	PURB	purine-rich element binding protein B
TCONS_00057056	rna12172	NM_001139450.1	GeneID:100192429,Genbank:NM_001139450.1	HLF	hepatic leukemia factor
TCONS_00075772	rna17400	XM_004017122.1	GeneID:101113531,Genbank:XM_004017122.1	LOC101113531	chondroitin sulfate proteoglycan 4-like
TCONS_00079445	rna17857	NM_001127285.1	GeneID:100147794,Genbank:NM_001127285.1	RHOF	ras homolog family member F %28in filopodia%29
TCONS_00040486	rna9066	XM_004009663.1	GeneID:101107195,Genbank:XM_004009663.1	UBE2D3	ubiquitin-conjugating enzyme E2D 3%2C transcript variant 2
	rna9063	XM_004009664.1	GeneID:101107195,Genbank:XM_004009664.1	UBE2D3	ubiquitin-conjugating enzyme E2D 3%2C transcript variant 3
	rna9062	XM_004009661.1	GeneID:101106939,Genbank:XM_004009661.1	CISD2	CDGSH iron sulfur domain 2
	rna9065	XM_004009665.1	GeneID:101107195,Genbank:XM_004009665.1	UBE2D3	ubiquitin-conjugating enzyme E2D 3%2C transcript variant 4
	rna9064	XM_004009662.1	GeneID:101107195,Genbank:XM_004009662.1	UBE2D3	ubiquitin-conjugating enzyme E2D 3%2C transcript variant 1
TCONS_00040487	rna9074	XM_004009671.1	GeneID:101109448,Genbank:XM_004009671.1	DDIT4L	DNA-damage-inducible transcript 4-like
TCONS_00044088	rna10672	XM_004011090.1	GeneID:101112141,Genbank:XM_004011090.1	LOC101112141	uncharacterized LOC101112141
TCONS_00105953	rna23778	XM_004022683.1	GeneID:101113919,Genbank:XM_004022683.1	LOC101113919	melanoma-associated antigen 10-like
TCONS_00085677	rna19298	XM_004018548.1	GeneID:101104533,Genbank:XM_004018548.1	NR2C2	nuclear receptor subfamily 2%2C group C%2C member 2
	rna19297	XM_004018547.1	GeneID:101104277,Genbank:XM_004018547.1	MRPS25	mitochondrial ribosomal protein S25
TCONS_00035139	rna8105	XM_004009361.1	GeneID:101116652,Genbank:XM_004009361.1	ATCAY	ataxia%2C cerebellar%2C Cayman type
	rna8104	XM_004008606.1	GeneID:101114607,Genbank:XM_004008606.1	NMRK2	nicotinamide riboside kinase 2
TCONS_00056328	rna12888	XM_004012809.1	GeneID:101116413,Genbank:XM_004012809.1	NFE2L1	nuclear factor %28erythroid-derived 2%29-like 1
	rna12887	XM_004012808.1	GeneID:101116158,Genbank:XM_004012808.1	CBX1	chromobox homolog 1
TCONS_00080232	rna17978	XM_004017606.1	GeneID:101112262,Genbank:XM_004017606.1	RNF10	ring finger protein 10
	rna17977	XM_004017420.1	GeneID:101119164,Genbank:XM_004017420.1	COQ5	coenzyme Q5 homolog%2C methyltransferase %28S. cerevisiae%29%2C transcript variant 1
	rna17976	XM_004017421.1	GeneID:101119164,Genbank:XM_004017421.1	COQ5	coenzyme Q5 homolog%2C methyltransferase %28S. cerevisiae%29%2C transcript variant 2
TCONS_00044080	rna10634	XM_004011080.1	GeneID:101109279,Genbank:XM_004011080.1	ANGEL1	angel homolog 1 %28Drosophila%29
	rna10633	XM_004010807.1	GeneID:101112736,Genbank:XM_004010807.1	VASH1	vasohibin 1
TCONS_00020933	rna6598	XM_004007620.1	GeneID:101120406,Genbank:XM_004007620.1	PICK1	protein interacting with PRKCA 1
	rna6599	XM_004007621.1	GeneID:101120657,Genbank:XM_004007621.1	SLC16A8	solute carrier family 16%2C member 8 %28monocarboxylic acid transporter 3%29
TCONS_00098640	rna22324	XM_004020998.1	GeneID:101122493,Genbank:XM_004020998.1	AP1S1	adaptor-related protein complex 1%2C sigma 1 subunit
	rna22325	NM_001174114.1	GeneID:100381267,Genbank:NM_001174114.1	PAI-1	plasminogen activator inhibitor type 1
	rna22323	XM_004021273.1	GeneID:101119872,Genbank:XM_004021273.1	VGF	VGF nerve growth factor inducible
TCONS_00100059	rna22777	XM_004021535.1	GeneID:101111515,Genbank:XM_004021535.1	LDB3	LIM domain binding 3%2C transcript variant 1
	rna22778	XM_004021536.1	GeneID:101111515,Genbank:XM_004021536.1	LDB3	LIM domain binding 3%2C transcript variant 2
TCONS_00076860	rna17400	XM_004017122.1	GeneID:101113531,Genbank:XM_004017122.1	LOC101113531	chondroitin sulfate proteoglycan 4-like
TCONS_00048120	rna11662	NM_001267887.1	GeneID:780452,Genbank:NM_001267887.1	YWHAZ	tyrosine 3-monooxygenase%2Ftryptophan 5-monooxygenase activation protein%2C zeta polypeptide
TCONS_00104189	rna23123	XM_004021897.1	GeneID:101117303,Genbank:XM_004021897.1	PNPLA4	patatin-like phospholipase domain containing 4
TCONS_00063119	rna14307	XM_004014666.1	GeneID:101112839,Genbank:XM_004014666.1	SKIDA1	SKI%2FDACH domain containing 1
TCONS_00102439	rna22976	XM_004021757.1	GeneID:101105304,Genbank:XM_004021757.1	LOC101105304	general transcription factor IIE subunit 2-like
TCONS_00104554	rna23756	XM_004022284.1	GeneID:101116540,Genbank:XM_004022284.1	IDS	iduronate 2-sulfatase
TCONS_00013292	rna3291	XM_004004456.1	GeneID:101120384,Genbank:XM_004004456.1	HAND2	heart and neural crest derivatives expressed 2
TCONS_00055987	rna12846	XM_004012785.1	GeneID:101110071,Genbank:XM_004012785.1	KAT7	K%28lysine%29 acetyltransferase 7%2C transcript variant 4
	rna12847	XM_004012786.1	GeneID:101110071,Genbank:XM_004012786.1	KAT7	K%28lysine%29 acetyltransferase 7%2C transcript variant 5
	rna12848	XM_004012784.1	GeneID:101110071,Genbank:XM_004012784.1	KAT7	K%28lysine%29 acetyltransferase 7%2C transcript variant 3
	rna12849	XM_004012783.1	GeneID:101110071,Genbank:XM_004012783.1	KAT7	K%28lysine%29 acetyltransferase 7%2C transcript variant 2
	rna12850	XM_004012782.1	GeneID:101110071,Genbank:XM_004012782.1	KAT7	K%28lysine%29 acetyltransferase 7%2C transcript variant 1
TCONS_00015803	rna2776	XM_004004099.1	GeneID:101115000,Genbank:XM_004004099.1	GOLM1	golgi membrane protein 1
TCONS_00076977	rna17306	XM_004016912.1	GeneID:101119672,Genbank:XM_004016912.1	CCDC125	coiled-coil domain containing 125
	rna17307	XM_004016913.1	GeneID:101119934,Genbank:XM_004016913.1	CDK7	cyclin-dependent kinase 7
TCONS_00005234	rna2498	XM_004003937.1	GeneID:101109328,Genbank:XM_004003937.1	SIM2	single-minded homolog 2 %28Drosophila%29
TCONS_00081997	rna18604	XM_004018129.1	GeneID:101112005,Genbank:XM_004018129.1	CCDC88C	coiled-coil domain containing 88C
TCONS_00103667	rna23541	XM_004022157.1	GeneID:101123442,Genbank:XM_004022157.1	KIF4A	kinesin family member 4A
	rna23542	XM_004022158.1	GeneID:101101866,Genbank:XM_004022158.1	GDPD2	glycerophosphodiester phosphodiesterase domain containing 2
TCONS_00047936	rna11353	XM_004011923.1	GeneID:101117087,Genbank:XM_004011923.1	JRK	jerky homolog %28mouse%29
TCONS_00018163	rna3463	XM_004004576.1	GeneID:101110390,Genbank:XM_004004576.1	WIPF1	WAS%2FWASL interacting protein family%2C member 1
TCONS_00031976	rna7687	XM_004023418.1	GeneID:101113329,Genbank:XM_004023418.1	MAP1S	microtubule-associated protein 1S
TCONS_00014118	rna2677	XM_004004034.1	GeneID:101118501,Genbank:XM_004004034.1	FSD1L	fibronectin type III and SPRY domain containing 1-like
TCONS_00103217	rna23699	XM_004022259.1	GeneID:101109516,Genbank:XM_004022259.1	TKTL1	transketolase-like 1
TCONS_00067899	rna16184	XM_004015448.1	GeneID:101106454,Genbank:XM_004015448.1	LOC101106454	zinc finger protein 304-like
TCONS_00017644	rna4122	NM_001267884.1	GeneID:100913166,Genbank:NM_001267884.1	FABP3	fatty acid binding protein 3%2C muscle and heart %28mammary-derived growth inhibitor%29
TCONS_00066027	rna14594	XM_004014404.1	GeneID:101108330,Genbank:XM_004014404.1	ZNF512B	zinc finger protein 512B
	rna14595	XM_004014736.1	GeneID:101116335,Genbank:XM_004014736.1	UCKL1	uridine-cytidine kinase 1-like 1
TCONS_00003858	rna869	XM_004002338.1	GeneID:101118910,Genbank:XM_004002338.1	MAGI3	membrane associated guanylate kinase%2C WW and PDZ domain containing 3%2C transcript variant 2
	rna868	XM_004002337.1	GeneID:101118910,Genbank:XM_004002337.1	MAGI3	membrane associated guanylate kinase%2C WW and PDZ domain containing 3%2C transcript variant 1
TCONS_00003990	rna1586	XM_004003749.1	GeneID:101117134,Genbank:XM_004003749.1	BACH1	BTB and CNC homology 1%2C basic leucine zipper transcription factor 1
TCONS_00015372	rna2782	XM_004004103.1	GeneID:101116015,Genbank:XM_004004103.1	NTRK2	neurotrophic tyrosine kinase%2C receptor%2C type 2%2C transcript variant 2
TCONS_00042035	rna9754	XM_004010873.1	GeneID:101111715,Genbank:XM_004010873.1	IGDCC4	immunoglobulin superfamily%2C DCC subclass%2C member 4
	rna9753	XM_004023605.1	GeneID:101111458,Genbank:XM_004023605.1	IGDCC3	immunoglobulin superfamily%2C DCC subclass%2C member 3
TCONS_00046777	rna11208	XM_004011448.1	GeneID:101113765,Genbank:XM_004011448.1	QKI	QKI%2C KH domain containing%2C RNA binding
TCONS_00034330	rna8451	XM_004009491.1	GeneID:101117249,Genbank:XM_004009491.1	REXO1	REX1%2C RNA exonuclease 1 homolog %28S. cerevisiae%29
TCONS_00087380	rna19860	XM_004019024.1	GeneID:101118230,Genbank:XM_004019024.1	TRIM27	tripartite motif containing 27
TCONS_00086311	rna18865	XM_004018254.1	GeneID:101117705,Genbank:XM_004018254.1	CCDC13	coiled-coil domain containing 13
TCONS_00016500	rna3475	XM_004004582.1	GeneID:101111776,Genbank:XM_004004582.1	LOC101111776	mitogen-activated protein kinase kinase kinase MLT-like%2C transcript variant 1
TCONS_00094303	rna21546	XM_004020632.1	GeneID:101102196,Genbank:XM_004020632.1	TMEM200C	transmembrane protein 200C
TCONS_00063441	rna14878	XM_004014832.1	GeneID:101123653,Genbank:XM_004014832.1	LOC101123653	pyrin domain-containing protein 3-like
TCONS_00079906	rna17962	XM_004017411.1	GeneID:101116936,Genbank:XM_004017411.1	CCDC64	coiled-coil domain containing 64
TCONS_00008800	rna1388	XM_004002660.1	GeneID:101117892,Genbank:XM_004002660.1	KCNJ10	potassium inwardly-rectifying channel%2C subfamily J%2C member 10
	rna1387	XM_004002659.1	GeneID:101117633,Genbank:XM_004002659.1	PIGM	phosphatidylinositol glycan anchor biosynthesis%2C class M
TCONS_00051728	rna12040	XM_004012193.1	GeneID:101104159,Genbank:XM_004012193.1	RBM26	RNA binding motif protein 26%2C transcript variant 1
	rna12041	XM_004012194.1	GeneID:101104159,Genbank:XM_004012194.1	RBM26	RNA binding motif protein 26%2C transcript variant 2
TCONS_00007867	rna1317	XM_004002630.1	GeneID:101107487,Genbank:XM_004002630.1	RRNAD1	ribosomal RNA adenine dimethylase domain containing 1
	rna1319	XM_004003678.1	GeneID:101109237,Genbank:XM_004003678.1	HDGF	hepatoma-derived growth factor
	rna1318	XM_004002631.1	GeneID:101107747,Genbank:XM_004002631.1	MRPL24	mitochondrial ribosomal protein L24
TCONS_00033429	rna8885	XM_004023569.1	GeneID:101121774,Genbank:XM_004023569.1	NR2F1	nuclear receptor subfamily 2%2C group F%2C member 1
TCONS_00030254	rna6941	XM_004007807.1	GeneID:101114604,Genbank:XM_004007807.1	SEMA3C	sema domain%2C immunoglobulin domain %28Ig%29%2C short basic domain%2C secreted%2C %28semaphorin%29 3C
TCONS_00067885	rna16167	XM_004015917.1	GeneID:101110964,Genbank:XM_004015917.1	LOC101110964	zinc finger protein 850-like
TCONS_00099603	rna22465	XM_004021330.1	GeneID:101113904,Genbank:XM_004021330.1	TMEM184A	transmembrane protein 184A
TCONS_00099200	rna22038	XM_004021193.1	GeneID:101115339,Genbank:XM_004021193.1	METTL9	methyltransferase like 9
TCONS_00064093	rna14595	XM_004014736.1	GeneID:101116335,Genbank:XM_004014736.1	UCKL1	uridine-cytidine kinase 1-like 1
	rna14596	XM_004014405.1	GeneID:101108591,Genbank:XM_004014405.1	DNAJC5	DnaJ %28Hsp40%29 homolog%2C subfamily C%2C member 5
TCONS_00025463	rna6528	XM_004006951.1	GeneID:101117237,Genbank:XM_004006951.1	PARP11	poly %28ADP-ribose%29 polymerase family%2C member 11
TCONS_00026669	rna4650	XM_004005670.1	GeneID:101115266,Genbank:XM_004005670.1	RNF144A	ring finger protein 144A
TCONS_00088781	rna19347	XM_004018726.1	GeneID:101106290,Genbank:XM_004018726.1	RAB23	RAB23%2C member RAS oncogene family
TCONS_00070671	rna16185	XM_004015926.1	GeneID:101113523,Genbank:XM_004015926.1	LOC101113523	zinc finger protein 850-like
	rna16184	XM_004015448.1	GeneID:101106454,Genbank:XM_004015448.1	LOC101106454	zinc finger protein 304-like
TCONS_00013834	rna3237	XM_004004427.1	GeneID:101112791,Genbank:XM_004004427.1	ACO1	aconitase 1%2C soluble%2C transcript variant 1
	rna3238	XM_004004428.1	GeneID:101112791,Genbank:XM_004004428.1	ACO1	aconitase 1%2C soluble%2C transcript variant 2
	rna3240	XM_004005323.1	GeneID:101107257,Genbank:XM_004005323.1	DDX58	DEAD %28Asp-Glu-Ala-Asp%29 box polypeptide 58
TCONS_00016804	rna3119	XM_004005305.1	GeneID:101117143,Genbank:XM_004005305.1	VLDLR	very low density lipoprotein receptor
TCONS_00058963	rna13043	XM_004012911.1	GeneID:101119736,Genbank:XM_004012911.1	KLHL10	kelch-like 10 %28Drosophila%29%2C transcript variant 2
	rna13042	XM_004012910.1	GeneID:101119736,Genbank:XM_004012910.1	KLHL10	kelch-like 10 %28Drosophila%29%2C transcript variant 1
	rna13045	NM_001038622.1	GeneID:654404,Genbank:NM_001038622.1	ACLY	ATP citrate lyase
	rna13044	XM_004012912.1	GeneID:101120177,Genbank:XM_004012912.1	KLHL11	kelch-like 11 %28Drosophila%29
TCONS_00030527	rna6948	XM_004008223.1	GeneID:101102476,Genbank:XM_004008223.1	MAGI2	membrane associated guanylate kinase%2C WW and PDZ domain containing 2
TCONS_00051118	rna12103	XM_004012346.1	GeneID:101112991,Genbank:XM_004012346.1	PCCA	propionyl CoA carboxylase%2C alpha polypeptide
TCONS_00057812	rna12413	XM_004012528.1	GeneID:101112332,Genbank:XM_004012528.1	GOSR1	golgi SNAP receptor complex member 1%2C transcript variant 2
	rna12412	XM_004012527.1	GeneID:101112332,Genbank:XM_004012527.1	GOSR1	golgi SNAP receptor complex member 1%2C transcript variant 1
	rna12411	XM_004013234.1	GeneID:101122802,Genbank:XM_004013234.1	CPD	carboxypeptidase D
TCONS_00074478	rna16501	XM_004016121.1	GeneID:101114899,Genbank:XM_004016121.1	PIK3C2A	phosphatidylinositol-4-phosphate 3-kinase%2C catalytic subunit type 2 alpha
	rna16503	XM_004016123.1	GeneID:101115399,Genbank:XM_004016123.1	RPS13	ribosomal protein S13
TCONS_00026930	rna6177	XM_004006715.1	GeneID:101120401,Genbank:XM_004006715.1	HMGXB4	HMG box domain containing 4
TCONS_00057814	rna12429	XM_004013240.1	GeneID:101102501,Genbank:XM_004013240.1	DOC2B	double C2-like domains%2C beta
TCONS_00005247	rna2541	XM_004003954.1	GeneID:101115506,Genbank:XM_004003954.1	PP2D1	protein phosphatase 2C-like domain containing 1
	rna2540	NM_001161881.1	GeneID:100302084,Genbank:NM_001161881.1	RAB5A	RAB5A%2C member RAS oncogene family
TCONS_00024381	rna6224	XM_004006744.1	GeneID:101105646,Genbank:XM_004006744.1	BICD1	bicaudal D homolog 1 %28Drosophila%29%2C transcript variant 2
	rna6225	XM_004006743.1	GeneID:101105646,Genbank:XM_004006743.1	BICD1	bicaudal D homolog 1 %28Drosophila%29%2C transcript variant 1
TCONS_00053865	rna12641	XM_004013293.1	GeneID:101119918,Genbank:XM_004013293.1	CHD3	chromodomain helicase DNA binding protein 3
TCONS_00029173	rna6948	XM_004008223.1	GeneID:101102476,Genbank:XM_004008223.1	MAGI2	membrane associated guanylate kinase%2C WW and PDZ domain containing 2
TCONS_00070509	rna15416	XM_004015604.1	GeneID:101112669,Genbank:XM_004015604.1	VPS4A	vacuolar protein sorting 4 homolog A %28S. cerevisiae%29
	rna15415	XM_004015603.1	GeneID:101112414,Genbank:XM_004015603.1	SNTB2	syntrophin%2C beta 2 %28dystrophin-associated protein A1%2C 59kDa%2C basic component 2%29
TCONS_00071814	rna15159	XM_004015519.1	GeneID:101107302,Genbank:XM_004015519.1	SNAI3	snail homolog 3 %28Drosophila%29
	rna15160	XM_004015520.1	GeneID:101107546,Genbank:XM_004015520.1	RNF166	ring finger protein 166
	rna15161	XM_004014957.1	GeneID:101106960,Genbank:XM_004014957.1	CTU2	cytosolic thiouridylase subunit 2 homolog %28S. pombe%29
TCONS_00070657	rna16136	XM_004015901.1	GeneID:101105773,Genbank:XM_004015901.1	LENG9	leukocyte receptor cluster %28LRC%29 member 9
	rna16137	XM_004015902.1	GeneID:101106030,Genbank:XM_004015902.1	CDC42EP5	CDC42 effector protein %28Rho GTPase binding%29 5
TCONS_00061126	rna14159	XM_004013929.1	GeneID:101101906,Genbank:XM_004013929.1	LHX9	LIM homeobox 9
TCONS_00057958	rna13086	XM_004013400.1	GeneID:101111565,Genbank:XM_004013400.1	CNTNAP1	contactin associated protein 1
	rna13085	NM_001040287.1	GeneID:678671,Genbank:NM_001040287.1	CCR10	chemokine %28C-C motif%29 receptor 10
	rna13084	XM_004013399.1	GeneID:101111304,Genbank:XM_004013399.1	PLEKHH3	pleckstrin homology domain containing%2C family H %28with MyTH4 domain%29 member 3
	rna13083	XM_004013398.1	GeneID:101111036,Genbank:XM_004013398.1	TUBG2	tubulin%2C gamma 2
TCONS_00047073	rna10720	XM_004011465.1	GeneID:101118793,Genbank:XM_004011465.1	SENP6	SUMO1%2Fsentrin specific peptidase 6
TCONS_00020159	rna4955	XM_004005872.1	GeneID:101102633,Genbank:XM_004005872.1	VAMP8	vesicle-associated membrane protein 8
	rna4956	XM_004007260.1	GeneID:101102225,Genbank:XM_004007260.1	VAMP5	vesicle-associated membrane protein 5
	rna4957	XM_004005873.1	GeneID:101102887,Genbank:XM_004005873.1	RNF181	ring finger protein 181
TCONS_00052794	rna12236	XM_004012419.1	GeneID:101106782,Genbank:XM_004012419.1	RNFT1	ring finger protein%2C transmembrane 1
TCONS_00031475	rna7087	XM_004007915.1	GeneID:101120487,Genbank:XM_004007915.1	FKBP9	FK506 binding protein 9%2C 63 kDa
	rna7086	XM_004007913.1	GeneID:101119900,Genbank:XM_004007913.1	NT5C3	5%27-nucleotidase%2C cytosolic III%2C transcript variant 2
	rna7085	XM_004007912.1	GeneID:101119900,Genbank:XM_004007912.1	NT5C3	5%27-nucleotidase%2C cytosolic III%2C transcript variant 1
	rna7084	XM_004007914.1	GeneID:101119900,Genbank:XM_004007914.1	NT5C3	5%27-nucleotidase%2C cytosolic III%2C transcript variant 3
TCONS_00039988	rna9633	XM_004010159.1	GeneID:101105916,Genbank:XM_004010159.1	IDUA	iduronidase%2C alpha-L-
TCONS_00027687	rna5742	XM_004007436.1	GeneID:101107515,Genbank:XM_004007436.1	HDAC7	histone deacetylase 7
TCONS_00065100	rna14488	XM_004014715.1	GeneID:101108592,Genbank:XM_004014715.1	PFKP	phosphofructokinase%2C platelet
TCONS_00017411	rna2704	XM_004004049.1	GeneID:101122919,Genbank:XM_004004049.1	MURC	muscle-related coiled-coil protein
TCONS_00007190	rna1625	XM_004002817.1	GeneID:101116190,Genbank:XM_004002817.1	C1H21orf91	chromosome 1 open reading frame%2C human C21orf91%2C transcript variant 1
	rna1626	XM_004002818.1	GeneID:101116190,Genbank:XM_004002818.1	C1H21orf91	chromosome 1 open reading frame%2C human C21orf91%2C transcript variant 2
TCONS_00002308	rna2120	XM_004003172.1	GeneID:101118840,Genbank:XM_004003172.1	PHC3	polyhomeotic homolog 3 %28Drosophila%29
TCONS_00101894	rna22976	XM_004021757.1	GeneID:101105304,Genbank:XM_004021757.1	LOC101105304	general transcription factor IIE subunit 2-like
TCONS_00056195	rna12191	XM_004012389.1	GeneID:101120504,Genbank:XM_004012389.1	CUEDC1	CUE domain containing 1
TCONS_00043534	rna10619	NM_001166182.1	GeneID:443218,Genbank:NM_001166182.1	FOS	FBJ murine osteosarcoma viral oncogene homolog
TCONS_00087700	rna19494	XM_004019210.1	GeneID:101107479,Genbank:XM_004019210.1	UNC5CL	unc-5 homolog C %28C. elegans%29-like
TCONS_00056196	rna12191	XM_004012389.1	GeneID:101120504,Genbank:XM_004012389.1	CUEDC1	CUE domain containing 1
TCONS_00084089	rna19178	XM_004018658.1	GeneID:101118483,Genbank:XM_004018658.1	PRKAR2A	protein kinase%2C cAMP-dependent%2C regulatory%2C type II%2C alpha
TCONS_00014941	rna3069	NM_001163605.1	GeneID:100302558,Genbank:NM_001163605.1	ZFAND5	zinc finger%2C AN1-type domain 5
TCONS_00096884	rna22237	XM_004020953.1	GeneID:101112277,Genbank:XM_004020953.1	LOC101112277	GATS-like protein 2-like
	rna22238	XM_004020954.1	GeneID:101112531,Genbank:XM_004020954.1	LOC101112531	Williams-Beuren syndrome chromosomal region 16 protein-like
TCONS_00048261	rna11304	XM_004011898.1	GeneID:101109888,Genbank:XM_004011898.1	LOC101109888	HEAT repeat-containing protein 7A-like
	rna11303	XM_004023250.1	GeneID:101109624,Genbank:XM_004023250.1	BOP1	block of proliferation 1
TCONS_00013712	rna2642	XM_004005208.1	GeneID:101121664,Genbank:XM_004005208.1	DNAJC25	DnaJ %28Hsp40%29 homolog%2C subfamily C %2C member 25
TCONS_00041558	rna10391	XM_004010646.1	GeneID:101113763,Genbank:XM_004010646.1	BLOC1S6	biogenesis of lysosomal organelles complex-1%2C subunit 6%2C pallidin
TCONS_00090973	rna20333	XM_004019779.1	GeneID:101120120,Genbank:XM_004019779.1	ANO5	anoctamin 5
TCONS_00044281	rna10114	XM_004010980.1	GeneID:101113856,Genbank:XM_004010980.1	IVD	isovaleryl-CoA dehydrogenase
TCONS_00005745	rna2074	XM_004023285.1	GeneID:101109501,Genbank:XM_004023285.1	ZNF639	zinc finger protein 639
TCONS_00101797	rna23068	NM_001161883.1	GeneID:100302086,Genbank:NM_001161883.1	FNTA	farnesyltransferase%2C CAAX box%2C alpha
	rna23069	XM_004021882.1	GeneID:101123604,Genbank:XM_004021882.1	LOC101123604	protein kinase-like protein SgK196-like
TCONS_00101798	rna23068	NM_001161883.1	GeneID:100302086,Genbank:NM_001161883.1	FNTA	farnesyltransferase%2C CAAX box%2C alpha
	rna23069	XM_004021882.1	GeneID:101123604,Genbank:XM_004021882.1	LOC101123604	protein kinase-like protein SgK196-like
TCONS_00083073	rna18472	XM_004017859.1	GeneID:101110878,Genbank:XM_004017859.1	ISLR	immunoglobulin superfamily containing leucine-rich repeat%2C transcript variant 2
	rna18471	XM_004017858.1	GeneID:101110878,Genbank:XM_004017858.1	ISLR	immunoglobulin superfamily containing leucine-rich repeat%2C transcript variant 1
	rna18470	XM_004018101.1	GeneID:101120527,Genbank:XM_004018101.1	STRA6	stimulated by retinoic acid 6 homolog %28mouse%29
TCONS_00096998	rna22396	XM_004021035.1	GeneID:101109584,Genbank:XM_004021035.1	LOC101109584	pentatricopeptide repeat-containing protein 1%2C mitochondrial-like%2C transcript variant 3
	rna22395	XM_004021033.1	GeneID:101109584,Genbank:XM_004021033.1	LOC101109584	pentatricopeptide repeat-containing protein 1%2C mitochondrial-like%2C transcript variant 1
TCONS_00084979	rna19247	NM_001040286.1	GeneID:678667,Genbank:NM_001040286.1	CCR9	chemokine %28C-C motif%29 receptor 9
	rna19245	XM_004018680.1	GeneID:101104278,Genbank:XM_004018680.1	FYCO1	FYVE and coiled-coil domain containing 1
TCONS_00004409	rna126	XM_004003482.1	GeneID:101117812,Genbank:XM_004003482.1	STK40	serine%2Fthreonine kinase 40
	rna124	XM_004003480.1	GeneID:101117295,Genbank:XM_004003480.1	SH3D21	SH3 domain containing 21
	rna125	XM_004003481.1	GeneID:101117555,Genbank:XM_004003481.1	EVA1B	eva-1 homolog B %28C. elegans%29
TCONS_00077334	rna17857	NM_001127285.1	GeneID:100147794,Genbank:NM_001127285.1	RHOF	ras homolog family member F %28in filopodia%29
TCONS_00077335	rna17857	NM_001127285.1	GeneID:100147794,Genbank:NM_001127285.1	RHOF	ras homolog family member F %28in filopodia%29
TCONS_00061911	rna13634	XM_004013612.1	GeneID:101106607,Genbank:XM_004013612.1	TAF1A	TATA box binding protein %28TBP%29-associated factor%2C RNA polymerase I%2C A%2C 48kDa
TCONS_00025071	rna4552	XM_004005619.1	GeneID:101102214,Genbank:XM_004005619.1	SH2D3C	SH2 domain containing 3C%2C transcript variant 1
	rna4553	XM_004005620.1	GeneID:101102214,Genbank:XM_004005620.1	SH2D3C	SH2 domain containing 3C%2C transcript variant 2
	rna4551	XM_004007167.1	GeneID:101109788,Genbank:XM_004007167.1	CDK9	cyclin-dependent kinase 9
TCONS_00061236	rna13988	XM_004013810.1	GeneID:101114454,Genbank:XM_004013810.1	ZBTB37	zinc finger and BTB domain containing 37%2C transcript variant 1
	rna13989	XM_004013811.1	GeneID:101114454,Genbank:XM_004013811.1	ZBTB37	zinc finger and BTB domain containing 37%2C transcript variant 2
	rna13987	XM_004013809.1	GeneID:101114203,Genbank:XM_004013809.1	DARS2	aspartyl-tRNA synthetase 2%2C mitochondrial
TCONS_00061237	rna13988	XM_004013810.1	GeneID:101114454,Genbank:XM_004013810.1	ZBTB37	zinc finger and BTB domain containing 37%2C transcript variant 1
	rna13989	XM_004013811.1	GeneID:101114454,Genbank:XM_004013811.1	ZBTB37	zinc finger and BTB domain containing 37%2C transcript variant 2
	rna13987	XM_004013809.1	GeneID:101114203,Genbank:XM_004013809.1	DARS2	aspartyl-tRNA synthetase 2%2C mitochondrial
TCONS_00082483	rna18310	XM_004017755.1	GeneID:101105854,Genbank:XM_004017755.1	VPS33B	vacuolar protein sorting 33 homolog B %28yeast%29%2C transcript variant 1
	rna18311	XM_004017756.1	GeneID:101105854,Genbank:XM_004017756.1	VPS33B	vacuolar protein sorting 33 homolog B %28yeast%29%2C transcript variant 2
	rna18309	XM_004017754.1	GeneID:101105603,Genbank:XM_004017754.1	NGRN	neugrin%2C neurite outgrowth associated
TCONS_00095043	rna21688	XM_004020688.1	GeneID:101119868,Genbank:XM_004020688.1	KDSR	3-ketodihydrosphingosine reductase
	rna21689	XM_004020572.1	GeneID:101103111,Genbank:XM_004020572.1	VPS4B	vacuolar protein sorting 4 homolog B %28S. cerevisiae%29
TCONS_00088530	rna19637	XM_004018897.1	GeneID:101106291,Genbank:XM_004018897.1	LOC101106291	glutathione S-transferase A1-like%2C transcript variant 2
	rna19638	XM_004018896.1	GeneID:101106291,Genbank:XM_004018896.1	LOC101106291	glutathione S-transferase A1-like%2C transcript variant 1
TCONS_00056442	rna12188	XM_004013169.1	GeneID:101102321,Genbank:XM_004013169.1	MSI2	musashi homolog 2 %28Drosophila%29
TCONS_00052563	rna12103	XM_004012346.1	GeneID:101112991,Genbank:XM_004012346.1	PCCA	propionyl CoA carboxylase%2C alpha polypeptide
TCONS_00075771	rna17400	XM_004017122.1	GeneID:101113531,Genbank:XM_004017122.1	LOC101113531	chondroitin sulfate proteoglycan 4-like
TCONS_00094486	rna21480	XM_004020460.1	GeneID:101117127,Genbank:XM_004020460.1	KCTD1	potassium channel tetramerisation domain containing 1
TCONS_00086819	rna19423	XM_004019184.1	GeneID:101120704,Genbank:XM_004019184.1	UHRF1BP1	UHRF1 binding protein 1
	rna19424	XM_004019185.1	GeneID:101120963,Genbank:XM_004019185.1	TAF11	TAF11 RNA polymerase II%2C TATA box binding protein %28TBP%29-associated factor%2C 28kDa
TCONS_00083186	rna18686	NM_001122650.1	GeneID:100142657,Genbank:NM_001122650.1	DIO3	deiodinase%2C iodothyronine%2C type III
TCONS_00083187	rna18686	NM_001122650.1	GeneID:100142657,Genbank:NM_001122650.1	DIO3	deiodinase%2C iodothyronine%2C type III
TCONS_00019997	rna4648	XM_004007203.1	GeneID:101123366,Genbank:XM_004007203.1	CMPK2	cytidine monophosphate %28UMP-CMP%29 kinase 2%2C mitochondrial
	rna4649	XM_004005669.1	GeneID:101115013,Genbank:XM_004005669.1	RSAD2	radical S-adenosyl methionine domain containing 2
TCONS_00064005	rna14228	XM_004014647.1	GeneID:101105841,Genbank:XM_004014647.1	MACROD2	MACRO domain containing 2
	rna14227	XM_004014165.1	GeneID:101111474,Genbank:XM_004014165.1	SEL1L2	sel-1 suppressor of lin-12-like 2 %28C. elegans%29
TCONS_00036361	rna8101	XM_004009360.1	GeneID:101116396,Genbank:XM_004009360.1	PIAS4	protein inhibitor of activated STAT%2C 4
	rna8100	XM_004023528.1	GeneID:101116143,Genbank:XM_004023528.1	ZBTB7A	zinc finger and BTB domain containing 7A
TCONS_00104306	rna23689	XM_004022653.1	GeneID:101119886,Genbank:XM_004022653.1	ATP6AP1	ATPase%2C H%2B transporting%2C lysosomal accessory protein 1
TCONS_00018918	rna5166	XM_004006022.1	GeneID:101122094,Genbank:XM_004006022.1	CCDC75	coiled-coil domain containing 75
	rna5165	XM_004007300.1	GeneID:101121673,Genbank:XM_004007300.1	EIF2AK2	eukaryotic translation initiation factor 2-alpha kinase 2
TCONS_00059746	rna13862	XM_004013759.1	GeneID:101122293,Genbank:XM_004013759.1	RPL22	ribosomal protein L22
TCONS_00101716	rna22944	XM_004021851.1	GeneID:101111341,Genbank:XM_004021851.1	ZDHHC2	zinc finger%2C DHHC-type containing 2
	rna22943	XM_004021733.1	GeneID:101120985,Genbank:XM_004021733.1	CNOT7	CCR4-NOT transcription complex%2C subunit 7
TCONS_00071656	rna15700	XM_004015263.1	GeneID:101120771,Genbank:XM_004015263.1	C14H19orf54	chromosome 14 open reading frame%2C human C19orf54
	rna15699	XM_004015262.1	GeneID:101120515,Genbank:XM_004015262.1	ITPKC	inositol-trisphosphate 3-kinase C
TCONS_00059742	rna13858	XM_004013758.1	GeneID:101122042,Genbank:XM_004013758.1	GPR153	G protein-coupled receptor 153
	rna13859	XM_004014029.1	GeneID:101117436,Genbank:XM_004014029.1	HES3	hairy and enhancer of split 3 %28Drosophila%29
	rna13860	XM_004014030.1	GeneID:101117687,Genbank:XM_004014030.1	ICMT	isoprenylcysteine carboxyl methyltransferase
TCONS_00047412	rna11208	XM_004011448.1	GeneID:101113765,Genbank:XM_004011448.1	QKI	QKI%2C KH domain containing%2C RNA binding
TCONS_00056331	rna12916	XM_004012826.1	GeneID:101120849,Genbank:XM_004012826.1	PIP4K2B	phosphatidylinositol-5-phosphate 4-kinase%2C type II%2C beta
	rna12915	XM_004012825.1	GeneID:101120589,Genbank:XM_004012825.1	PSMB3	proteasome %28prosome%2C macropain%29 subunit%2C beta type%2C 3
TCONS_00047411	rna11208	XM_004011448.1	GeneID:101113765,Genbank:XM_004011448.1	QKI	QKI%2C KH domain containing%2C RNA binding
TCONS_00055264	rna12835	XM_004012774.1	GeneID:101108143,Genbank:XM_004012774.1	SGCA	sarcoglycan%2C alpha %2850kDa dystrophin-associated glycoprotein%29
	rna12834	XM_004012773.1	GeneID:443483,Genbank:XM_004012773.1	COL1A1	collagen%2C type I%2C alpha 1
TCONS_00010066	rna2545	XM_004005179.1	GeneID:101111940,Genbank:XM_004005179.1	SH3YL1	SH3 domain containing%2C Ysc84-like 1 %28S. cerevisiae%29
TCONS_00010065	rna2545	XM_004005179.1	GeneID:101111940,Genbank:XM_004005179.1	SH3YL1	SH3 domain containing%2C Ysc84-like 1 %28S. cerevisiae%29
TCONS_00015016	rna3440	XM_004004560.1	GeneID:101105552,Genbank:XM_004004560.1	HNRNPA3	heterogeneous nuclear ribonucleoprotein A3
	rna3437	XM_004004557.1	GeneID:101104966,Genbank:XM_004004557.1	NFE2L2	nuclear factor %28erythroid-derived 2%29-like 2%2C transcript variant 1
	rna3438	XM_004004558.1	GeneID:101104966,Genbank:XM_004004558.1	NFE2L2	nuclear factor %28erythroid-derived 2%29-like 2%2C transcript variant 2
	rna3439	XM_004004559.1	GeneID:101104966,Genbank:XM_004004559.1	NFE2L2	nuclear factor %28erythroid-derived 2%29-like 2%2C transcript variant 3
TCONS_00089536	rna19773	XM_004018991.1	GeneID:101107394,Genbank:XM_004018991.1	MRPS18B	mitochondrial ribosomal protein S18B
	rna19772	XM_004018989.1	GeneID:101106803,Genbank:XM_004018989.1	ATAT1	alpha tubulin acetyltransferase 1%2C transcript variant 2
	rna19771	XM_004018990.1	GeneID:101106803,Genbank:XM_004018990.1	ATAT1	alpha tubulin acetyltransferase 1%2C transcript variant 3
	rna19770	XM_004018988.1	GeneID:101106803,Genbank:XM_004018988.1	ATAT1	alpha tubulin acetyltransferase 1%2C transcript variant 1
	rna19774	XM_004018983.1	GeneID:101105696,Genbank:XM_004018983.1	PPP1R10	protein phosphatase 1%2C regulatory subunit 10
TCONS_00007642	rna37	XM_004001761.1	GeneID:101123160,Genbank:XM_004001761.1	UBE2F	ubiquitin-conjugating enzyme E2F %28putative%29
	rna36	XM_004003455.1	GeneID:101110111,Genbank:XM_004003455.1	SCLY	selenocysteine lyase
TCONS_00040347	rna9643	XM_004023579.1	GeneID:101108230,Genbank:XM_004023579.1	MFSD7	major facilitator superfamily domain containing 7
	rna9645	XM_004010022.1	GeneID:101111455,Genbank:XM_004010022.1	ATP5I	ATP synthase%2C H%2B transporting%2C mitochondrial Fo complex%2C subunit E%2C transcript variant 2
	rna9646	XM_004010168.1	GeneID:101108490,Genbank:XM_004010168.1	PDE6B	phosphodiesterase 6B%2C cGMP-specific%2C rod%2C beta
	rna9644	XM_004010021.1	GeneID:101111455,Genbank:XM_004010021.1	ATP5I	ATP synthase%2C H%2B transporting%2C mitochondrial Fo complex%2C subunit E%2C transcript variant 1
TCONS_00044891	rna10361	XM_004011021.1	GeneID:101108837,Genbank:XM_004011021.1	ATP8B4	ATPase%2C class I%2C type 8B%2C member 4
TCONS_00077896	rna18003	XM_004017614.1	GeneID:101114309,Genbank:XM_004017614.1	KCTD10	potassium channel tetramerisation domain containing 10
	rna18004	XM_004017615.1	GeneID:101114559,Genbank:XM_004017615.1	MYO1H	myosin IH
TCONS_00050192	rna11704	XM_004011831.1	GeneID:101109811,Genbank:XM_004011831.1	CCNE2	cyclin E2
TCONS_00055826	rna12191	XM_004012389.1	GeneID:101120504,Genbank:XM_004012389.1	CUEDC1	CUE domain containing 1
TCONS_00039797	rna9642	XM_004010167.1	GeneID:101107965,Genbank:XM_004010167.1	LOC101107965	uncharacterized LOC101107965
	rna9641	XM_004010166.1	GeneID:101107705,Genbank:XM_004010166.1	LOC101107705	uncharacterized LOC101107705
TCONS_00055820	rna12172	NM_001139450.1	GeneID:100192429,Genbank:NM_001139450.1	HLF	hepatic leukemia factor
TCONS_00091740	rna20512	XM_004019832.1	GeneID:101120284,Genbank:XM_004019832.1	ADAMTS15	ADAM metallopeptidase with thrombospondin type 1 motif%2C 15
TCONS_00004501	rna720	XM_004002225.1	GeneID:101111501,Genbank:XM_004002225.1	AGL	amylo-alpha-1%2C 6-glucosidase%2C 4-alpha-glucanotransferase%2C transcript variant 1
	rna721	XM_004002226.1	GeneID:101111501,Genbank:XM_004002226.1	AGL	amylo-alpha-1%2C 6-glucosidase%2C 4-alpha-glucanotransferase%2C transcript variant 2
TCONS_00000534	rna954	XM_004002396.1	GeneID:101113114,Genbank:XM_004002396.1	PRKAB2	protein kinase%2C AMP-activated%2C beta 2 non-catalytic subunit%2C transcript variant 1
	rna953	XM_004002398.1	GeneID:101113114,Genbank:XM_004002398.1	PRKAB2	protein kinase%2C AMP-activated%2C beta 2 non-catalytic subunit%2C transcript variant 3
	rna952	XM_004002397.1	GeneID:101113114,Genbank:XM_004002397.1	PRKAB2	protein kinase%2C AMP-activated%2C beta 2 non-catalytic subunit%2C transcript variant 2
TCONS_00050050	rna11549	XM_004011735.1	GeneID:101105828,Genbank:XM_004011735.1	MSC	musculin
TCONS_00042467	rna10361	XM_004011021.1	GeneID:101108837,Genbank:XM_004011021.1	ATP8B4	ATPase%2C class I%2C type 8B%2C member 4
TCONS_00055828	rna12192	XM_004012390.1	GeneID:101120760,Genbank:XM_004012390.1	VEZF1	vascular endothelial zinc finger 1
TCONS_00052796	rna12236	XM_004012419.1	GeneID:101106782,Genbank:XM_004012419.1	RNFT1	ring finger protein%2C transmembrane 1
TCONS_00084502	rna19068	XM_004018636.1	GeneID:101111838,Genbank:XM_004018636.1	SEMA3G	sema domain%2C immunoglobulin domain %28Ig%29%2C short basic domain%2C secreted%2C %28semaphorin%29 3G
TCONS_00012717	rna2975	XM_004004244.1	GeneID:101107163,Genbank:XM_004004244.1	FBXO10	F-box protein 10
	rna2976	XM_004004246.1	GeneID:101107666,Genbank:XM_004004246.1	POLR1E	polymerase %28RNA%29 I polypeptide E%2C 53kDa
TCONS_00077415	rna17959	XM_004017409.1	GeneID:101116511,Genbank:XM_004017409.1	ALDH2	aldehyde dehydrogenase 2 family %28mitochondrial%29%2C transcript variant 1
	rna17960	XM_004017410.1	GeneID:101116511,Genbank:XM_004017410.1	ALDH2	aldehyde dehydrogenase 2 family %28mitochondrial%29%2C transcript variant 2
TCONS_00077416	rna17959	XM_004017409.1	GeneID:101116511,Genbank:XM_004017409.1	ALDH2	aldehyde dehydrogenase 2 family %28mitochondrial%29%2C transcript variant 1
	rna17960	XM_004017410.1	GeneID:101116511,Genbank:XM_004017410.1	ALDH2	aldehyde dehydrogenase 2 family %28mitochondrial%29%2C transcript variant 2
	rna17962	XM_004017411.1	GeneID:101116936,Genbank:XM_004017411.1	CCDC64	coiled-coil domain containing 64
TCONS_00016745	rna2772	XM_004023248.1	GeneID:101114683,Genbank:XM_004023248.1	GAS1	growth arrest-specific 1
TCONS_00005091	rna1586	XM_004003749.1	GeneID:101117134,Genbank:XM_004003749.1	BACH1	BTB and CNC homology 1%2C basic leucine zipper transcription factor 1
TCONS_00000894	rna1789	XM_004003789.1	GeneID:101115755,Genbank:XM_004003789.1	LOC101115755	uncharacterized LOC101115755
TCONS_00082667	rna18545	XM_004018119.1	GeneID:101106287,Genbank:XM_004018119.1	CLEC14A	C-type lectin domain family 14%2C member A
	rna18544	XM_004017905.1	GeneID:443202,Genbank:XM_004017905.1	SST1	somatostatin receptor subtype 1
TCONS_00039670	rna9062	XM_004009661.1	GeneID:101106939,Genbank:XM_004009661.1	CISD2	CDGSH iron sulfur domain 2
TCONS_00095213	rna21684	XM_004020684.1	GeneID:101118842,Genbank:XM_004020684.1	TNFRSF11A	tumor necrosis factor receptor superfamily%2C member 11a%2C NFKB activator
TCONS_00085771	rna19047	XM_004018385.1	GeneID:101107229,Genbank:XM_004018385.1	TKT	transketolase%2C transcript variant 2
	rna19046	XM_004018384.1	GeneID:101107229,Genbank:XM_004018384.1	TKT	transketolase%2C transcript variant 1
TCONS_00093667	rna21163	XM_004020170.1	GeneID:101114574,Genbank:XM_004020170.1	SFR1	SWI5-dependent recombination repair 1
	rna21164	XM_004020171.1	GeneID:101114833,Genbank:XM_004020171.1	WDR96	WD repeat domain 96
TCONS_00016441	rna3186	XM_004005314.1	GeneID:101123274,Genbank:XM_004005314.1	HAUS6	HAUS augmin-like complex%2C subunit 6
	rna3185	NM_001161864.1	GeneID:100302067,Genbank:NM_001161864.1	RRAGA	Ras-related GTP binding A
TCONS_00039386	rna9526	XM_004009982.1	GeneID:101123041,Genbank:XM_004009982.1	SPARCL1	SPARC-like 1 %28hevin%29
	rna9525	NM_001202421.1	GeneID:100529154,Genbank:NM_001202421.1	NUDT9	nudix %28nucleoside diphosphate linked moiety X%29-type motif 9
TCONS_00008339	rna1524	XM_004002746.1	GeneID:101118149,Genbank:XM_004002746.1	SFT2D2	SFT2 domain containing 2
TCONS_00006608	rna925	XM_004002380.1	GeneID:101107915,Genbank:XM_004002380.1	VTCN1	V-set domain containing T cell activation inhibitor 1
TCONS_00077022	rna17572	XM_004023686.1	GeneID:101111395,Genbank:XM_004023686.1	NDUFS6	NADH dehydrogenase %28ubiquinone%29 Fe-S protein 6%2C 13kDa %28NADH-coenzyme Q reductase%29
TCONS_00079656	rna18042	XM_004017632.1	GeneID:101119165,Genbank:XM_004017632.1	MN1	meningioma %28disrupted in balanced translocation%29 1
TCONS_00018672	rna4735	XM_004005721.1	GeneID:101106753,Genbank:XM_004005721.1	FAM228A	family with sequence similarity 228%2C member A
	rna4736	XM_004007222.1	GeneID:101108644,Genbank:XM_004007222.1	ITSN2	intersectin 2
TCONS_00061062	rna13872	XM_004014033.1	GeneID:101118464,Genbank:XM_004014033.1	LRRC47	leucine rich repeat containing 47
	rna13871	XM_004013766.1	GeneID:101102160,Genbank:XM_004013766.1	CEP104	centrosomal protein 104kDa
TCONS_00009276	rna2525	XM_004003417.1	GeneID:101119271,Genbank:XM_004003417.1	ANKRD28	ankyrin repeat domain 28%2C transcript variant 2
	rna2524	XM_004003418.1	GeneID:101119271,Genbank:XM_004003418.1	ANKRD28	ankyrin repeat domain 28%2C transcript variant 3
	rna2523	XM_004003416.1	GeneID:101119271,Genbank:XM_004003416.1	ANKRD28	ankyrin repeat domain 28%2C transcript variant 1
	rna2526	XM_004003419.1	GeneID:101119271,Genbank:XM_004003419.1	ANKRD28	ankyrin repeat domain 28%2C transcript variant 4
TCONS_00006607	rna925	XM_004002380.1	GeneID:101107915,Genbank:XM_004002380.1	VTCN1	V-set domain containing T cell activation inhibitor 1
TCONS_00060940	rna14146	XM_004014117.1	GeneID:101105675,Genbank:XM_004014117.1	CD34	CD34 molecule
TCONS_00000739	rna1503	XM_004003734.1	GeneID:101110992,Genbank:XM_004003734.1	DUSP27	dual specificity phosphatase 27 %28putative%29
TCONS_00069337	rna15112	XM_004015497.1	GeneID:101122299,Genbank:XM_004015497.1	MLYCD	malonyl-CoA decarboxylase
TCONS_00051804	rna11923	XM_004012135.1	GeneID:101109715,Genbank:XM_004012135.1	N4BP2L1	NEDD4 binding protein 2-like 1
TCONS_00072594	rna16311	XM_004015999.1	GeneID:101105847,Genbank:XM_004015999.1	ATM	ataxia telangiectasia mutated
TCONS_00084862	rna18865	XM_004018254.1	GeneID:101117705,Genbank:XM_004018254.1	CCDC13	coiled-coil domain containing 13
	rna18866	XM_004018255.1	GeneID:101117970,Genbank:XM_004018255.1	HIGD1A	HIG1 hypoxia inducible domain family%2C member 1A
TCONS_00008482	rna2498	XM_004003937.1	GeneID:101109328,Genbank:XM_004003937.1	SIM2	single-minded homolog 2 %28Drosophila%29
TCONS_00008483	rna2498	XM_004003937.1	GeneID:101109328,Genbank:XM_004003937.1	SIM2	single-minded homolog 2 %28Drosophila%29
TCONS_00030565	rna7133	XM_004008252.1	GeneID:101114773,Genbank:XM_004008252.1	HOXA4	homeobox A4
	rna7134	XM_004008253.1	GeneID:101115026,Genbank:XM_004008253.1	HOXA3	homeobox A3
TCONS_00034207	rna8050	XM_004008579.1	GeneID:101107090,Genbank:XM_004008579.1	RFX2	regulatory factor X%2C 2 %28influences HLA class II expression%29%2C transcript variant 2
	rna8049	XM_004008578.1	GeneID:101107090,Genbank:XM_004008578.1	RFX2	regulatory factor X%2C 2 %28influences HLA class II expression%29%2C transcript variant 1
TCONS_00025427	rna6370	XM_004006850.1	GeneID:100127219,Genbank:XM_004006850.1	CDKN1B	cyclin-dependent kinase inhibitor 1B %28p27%2C Kip1%29
TCONS_00007631	rna7	XM_004003431.1	GeneID:101122750,Genbank:XM_004003431.1	BOK	BCL2-related ovarian killer
	rna6	XM_004003430.1	GeneID:101122490,Genbank:XM_004003430.1	THAP4	THAP domain containing 4
TCONS_00025030	rna4394	XM_004007083.1	GeneID:101107271,Genbank:XM_004007083.1	PPP1R26	protein phosphatase 1%2C regulatory subunit 26
TCONS_00043952	rna9863	XM_004010306.1	GeneID:101115461,Genbank:XM_004010306.1	MDP1	magnesium-dependent phosphatase 1
	rna9867	XM_004010309.1	GeneID:101116149,Genbank:XM_004010309.1	TM9SF1	transmembrane 9 superfamily member 1
	rna9866	XM_004010308.1	GeneID:101115710,Genbank:XM_004010308.1	TSSK4	testis-specific serine kinase 4%2C transcript variant 2
	rna9865	XM_004010307.1	GeneID:101115710,Genbank:XM_004010307.1	TSSK4	testis-specific serine kinase 4%2C transcript variant 1
	rna9864	XM_004010896.1	GeneID:101119907,Genbank:XM_004010896.1	CHMP4A	charged multivesicular body protein 4A
	rna9868	XM_004010897.1	GeneID:101120166,Genbank:XM_004010897.1	IPO4	importin 4
TCONS_00099080	rna22280	XM_004020975.1	GeneID:101117042,Genbank:XM_004020975.1	HIP1	huntingtin interacting protein 1
TCONS_00068602	rna16183	XM_004015442.1	GeneID:101104520,Genbank:XM_004015442.1	LOC101104520	zinc finger protein 805-like
TCONS_00095281	rna21688	XM_004020688.1	GeneID:101119868,Genbank:XM_004020688.1	KDSR	3-ketodihydrosphingosine reductase
TCONS_00096126	rna21889	XM_004020747.1	GeneID:101102279,Genbank:XM_004020747.1	HMOX2	heme oxygenase %28decycling%29 2
	rna21891	XM_004020750.1	GeneID:101102693,Genbank:XM_004020750.1	CDIP1	cell death-inducing p53 target 1%2C transcript variant 3
	rna21890	XM_004020748.1	GeneID:101102693,Genbank:XM_004020748.1	CDIP1	cell death-inducing p53 target 1%2C transcript variant 1
	rna21892	XM_004020749.1	GeneID:101102693,Genbank:XM_004020749.1	CDIP1	cell death-inducing p53 target 1%2C transcript variant 2
TCONS_00039701	rna9274	XM_004009818.1	GeneID:101102730,Genbank:XM_004009818.1	SLAIN2	SLAIN motif family%2C member 2
TCONS_00039252	rna9448	XM_004009929.1	GeneID:101110333,Genbank:XM_004009929.1	CCNI	cyclin I
	rna9447	XM_004010100.1	GeneID:101106774,Genbank:XM_004010100.1	2017-09-11	septin 11
TCONS_00029928	rna7162	XM_004008256.1	GeneID:101116564,Genbank:XM_004008256.1	ADAM22	ADAM metallopeptidase domain 22
	rna7163	NM_001163603.1	GeneID:100302556,Genbank:NM_001163603.1	SRI	sorcin
TCONS_00077203	rna17675	XM_004017526.1	GeneID:101105602,Genbank:XM_004017526.1	RAB33B	RAB33B%2C member RAS oncogene family
TCONS_00007323	rna2303	XM_004003878.1	GeneID:101108882,Genbank:XM_004003878.1	SPSB4	splA%2Fryanodine receptor domain and SOCS box containing 4
TCONS_00058050	rna13371	XM_004013111.1	GeneID:101105263,Genbank:XM_004013111.1	SPHK1	sphingosine kinase 1
	rna13370	XM_004013484.1	GeneID:101116847,Genbank:XM_004013484.1	UBE2O	ubiquitin-conjugating enzyme E2O
	rna13372	XM_004013485.1	GeneID:101117092,Genbank:XM_004013485.1	PRPSAP1	phosphoribosyl pyrophosphate synthetase-associated protein 1
TCONS_00090120	rna20298	XM_004019421.1	GeneID:101107234,Genbank:XM_004019421.1	RAB30	RAB30%2C member RAS oncogene family%2C transcript variant 2
	rna20297	XM_004019420.1	GeneID:101107234,Genbank:XM_004019420.1	RAB30	RAB30%2C member RAS oncogene family%2C transcript variant 1
TCONS_00055429	rna13392	XM_004013493.1	GeneID:101119148,Genbank:XM_004013493.1	UNC13D	unc-13 homolog D %28C. elegans%29
	rna13391	XM_004013122.1	GeneID:101108404,Genbank:XM_004013122.1	WBP2	WW domain binding protein 2
TCONS_00027645	rna5369	XM_004007349.1	GeneID:101115449,Genbank:XM_004007349.1	STARD7	StAR-related lipid transfer %28START%29 domain containing 7
TCONS_00029404	rna7506	XM_004008352.1	GeneID:101109172,Genbank:XM_004008352.1	REPIN1	replication initiator 1
TCONS_00011549	rna3256	XM_004004438.1	GeneID:101115683,Genbank:XM_004004438.1	PNOC	prepronociceptin
	rna3257	XM_004023268.1	GeneID:101108553,Genbank:XM_004023268.1	ZNF395	zinc finger protein 395
TCONS_00076598	rna17557	XM_004017157.1	GeneID:101107994,Genbank:XM_004017157.1	ADAMTS16	ADAM metallopeptidase with thrombospondin type 1 motif%2C 16
TCONS_00074900	rna17189	XM_004016506.1	GeneID:101111486,Genbank:XM_004016506.1	LOC101111486	olfactory receptor 4D9-like
TCONS_00069323	rna15052	XM_004015475.1	GeneID:101115396,Genbank:XM_004015475.1	EXOSC6	exosome component 6
	rna15050	XM_004014902.1	GeneID:101114460,Genbank:XM_004014902.1	AARS	alanyl-tRNA synthetase%2C transcript variant 1
	rna15051	XM_004014903.1	GeneID:101114460,Genbank:XM_004014903.1	AARS	alanyl-tRNA synthetase%2C transcript variant 2
TCONS_00023040	rna4471	XM_004005579.1	GeneID:101114252,Genbank:XM_004005579.1	PPAPDC3	phosphatidic acid phosphatase type 2 domain containing 3
TCONS_00103388	rna24024	XM_004022463.1	GeneID:101120810,Genbank:XM_004022463.1	GLRA4	glycine receptor%2C alpha 4
TCONS_00007046	rna639	XM_004002161.1	GeneID:101116521,Genbank:XM_004002161.1	SH3GLB1	SH3-domain GRB2-like endophilin B1%2C transcript variant 2
	rna636	XM_004002160.1	GeneID:101116521,Genbank:XM_004002160.1	SH3GLB1	SH3-domain GRB2-like endophilin B1%2C transcript variant 1
	rna637	XM_004002163.1	GeneID:101116521,Genbank:XM_004002163.1	SH3GLB1	SH3-domain GRB2-like endophilin B1%2C transcript variant 4
TCONS_00072045	rna15856	XM_004015766.1	GeneID:101121195,Genbank:XM_004015766.1	PNMAL1	paraneoplastic Ma antigen family-like 1
TCONS_00048947	rna11535	XM_004011725.1	GeneID:101103244,Genbank:XM_004011725.1	PREX2	phosphatidylinositol-3%2C4%2C5-trisphosphate-dependent Rac exchange factor 2
TCONS_00062492	rna14146	XM_004014117.1	GeneID:101105675,Genbank:XM_004014117.1	CD34	CD34 molecule
TCONS_00072762	rna16639	XM_004016209.1	GeneID:101117614,Genbank:XM_004016209.1	TRIM3	tripartite motif containing 3
	rna16640	XM_004016210.1	GeneID:101117872,Genbank:XM_004016210.1	HPX	hemopexin
TCONS_00104252	rna23417	XM_004022075.1	GeneID:101122836,Genbank:XM_004022075.1	NUDT11	nudix %28nucleoside diphosphate linked moiety X%29-type motif 11
TCONS_00008128	rna290	XM_004001909.1	GeneID:101119084,Genbank:XM_004001909.1	HPDL	4-hydroxyphenylpyruvate dioxygenase-like
	rna291	XM_004001910.1	GeneID:101119344,Genbank:XM_004001910.1	MUTYH	mutY homolog %28E. coli%29%2C transcript variant 1
	rna292	XM_004001911.1	GeneID:101119344,Genbank:XM_004001911.1	MUTYH	mutY homolog %28E. coli%29%2C transcript variant 2
TCONS_00065618	rna15005	XM_004014879.1	GeneID:101116928,Genbank:XM_004014879.1	SLC9A8	solute carrier family 9%2C subfamily A %28NHE8%2C cation proton antiporter 8%29%2C member 8
TCONS_00096548	rna22474	XM_004021338.1	GeneID:101115933,Genbank:XM_004021338.1	HEATR2	HEAT repeat containing 2
TCONS_00050373	rna11431	XM_004011662.1	GeneID:100037686,Genbank:XM_004011662.1	LOC100037686	Der1-like domain family member 1%2C transcript variant 1
	rna11432	XM_004011663.1	GeneID:100037686,Genbank:XM_004011663.1	LOC100037686	Der1-like domain family member 1%2C transcript variant 2
TCONS_00096547	rna22474	XM_004021338.1	GeneID:101115933,Genbank:XM_004021338.1	HEATR2	HEAT repeat containing 2
TCONS_00099793	rna22156	NM_001035124.1	GeneID:641296,Genbank:NM_001035124.1	ITGAL	integrin%2C alpha L %28antigen CD11A %28p180%29%2C lymphocyte function-associated antigen 1%3B alpha polypeptide%29
TCONS_00035689	rna8105	XM_004009361.1	GeneID:101116652,Genbank:XM_004009361.1	ATCAY	ataxia%2C cerebellar%2C Cayman type
TCONS_00042495	rna10499	XM_004010719.1	GeneID:101110063,Genbank:XM_004010719.1	HSPA2	heat shock 70kDa protein 2
	rna10498	XM_004010718.1	GeneID:101109805,Genbank:XM_004010718.1	ZBTB1	zinc finger and BTB domain containing 1
	rna10500	XM_004011047.1	GeneID:101119908,Genbank:XM_004011047.1	PPP1R36	protein phosphatase 1%2C regulatory subunit 36
TCONS_00098855	rna22399	XM_004021291.1	GeneID:101102867,Genbank:XM_004021291.1	PDAP1	PDGFA associated protein 1
	rna22397	XM_004021034.1	GeneID:101109584,Genbank:XM_004021034.1	LOC101109584	pentatricopeptide repeat-containing protein 1%2C mitochondrial-like%2C transcript variant 2
TCONS_00058598	rna13465	XM_004013147.1	GeneID:101114792,Genbank:XM_004013147.1	KCNJ16	potassium inwardly-rectifying channel%2C subfamily J%2C member 16
TCONS_00042916	rna9761	XM_004010238.1	GeneID:101120835,Genbank:XM_004010238.1	PTPLAD1	protein tyrosine phosphatase-like A domain containing 1
	rna9762	XM_004010239.1	GeneID:101121097,Genbank:XM_004010239.1	VWA9	von Willebrand factor A domain containing 9%2C transcript variant 1
	rna9763	XM_004010240.1	GeneID:101121097,Genbank:XM_004010240.1	VWA9	von Willebrand factor A domain containing 9%2C transcript variant 2
	rna9764	XM_004010241.1	GeneID:101121097,Genbank:XM_004010241.1	VWA9	von Willebrand factor A domain containing 9%2C transcript variant 3
	rna9765	XM_004010242.1	GeneID:101121097,Genbank:XM_004010242.1	VWA9	von Willebrand factor A domain containing 9%2C transcript variant 4
TCONS_00060803	rna14170	XM_004014128.1	GeneID:101108767,Genbank:XM_004014128.1	CACNA1S	calcium channel%2C voltage-dependent%2C L type%2C alpha 1S subunit
TCONS_00087843	rna19366	XM_004019162.1	GeneID:101114565,Genbank:XM_004019162.1	KLHL31	kelch-like 31 %28Drosophila%29
TCONS_00065203	rna15007	XM_004014631.1	GeneID:101122045,Genbank:XM_004014631.1	RNF114	ring finger protein 114
	rna15006	XM_004014880.1	GeneID:101117183,Genbank:XM_004014880.1	SPATA2	spermatogenesis associated 2
TCONS_00007357	rna2498	XM_004003937.1	GeneID:101109328,Genbank:XM_004003937.1	SIM2	single-minded homolog 2 %28Drosophila%29
TCONS_00007356	rna2498	XM_004003937.1	GeneID:101109328,Genbank:XM_004003937.1	SIM2	single-minded homolog 2 %28Drosophila%29
TCONS_00007299	rna2155	XM_004003199.1	GeneID:101104030,Genbank:XM_004003199.1	NMD3	NMD3 homolog %28S. cerevisiae%29
TCONS_00052282	rna11921	XM_004012133.1	GeneID:101108926,Genbank:XM_004012133.1	PDS5B	PDS5%2C regulator of cohesion maintenance%2C homolog B %28S. cerevisiae%29
TCONS_00011730	rna3624	XM_004004697.1	GeneID:101117649,Genbank:XM_004004697.1	STAM2	signal transducing adaptor molecule %28SH3 domain and ITAM motif%29 2
TCONS_00077966	rna18104	XM_004017652.1	GeneID:101103186,Genbank:XM_004017652.1	SMTN	smoothelin
TCONS_00045441	rna10941	XM_004011269.1	GeneID:101108056,Genbank:XM_004011269.1	MAP3K7	mitogen-activated protein kinase kinase kinase 7%2C transcript variant 3
	rna10940	XM_004011270.1	GeneID:101108056,Genbank:XM_004011270.1	MAP3K7	mitogen-activated protein kinase kinase kinase 7%2C transcript variant 4
	rna10938	XM_004011267.1	GeneID:101108056,Genbank:XM_004011267.1	MAP3K7	mitogen-activated protein kinase kinase kinase 7%2C transcript variant 1
	rna10939	XM_004011268.1	GeneID:101108056,Genbank:XM_004011268.1	MAP3K7	mitogen-activated protein kinase kinase kinase 7%2C transcript variant 2
TCONS_00023630	rna5060	NM_001145178.1	GeneID:100170399,Genbank:NM_001145178.1	RTN4	reticulon 4
	rna5061	XM_004005947.1	GeneID:101101879,Genbank:XM_004005947.1	EML6	echinoderm microtubule associated protein like 6
TCONS_00099929	rna22565	XM_004021377.1	GeneID:101118243,Genbank:XM_004021377.1	CSGALNACT2	chondroitin sulfate N-acetylgalactosaminyltransferase 2
	rna22566	XM_004021618.1	GeneID:101120047,Genbank:XM_004021618.1	RASGEF1A	RasGEF domain family%2C member 1A
TCONS_00091635	rna20865	NM_001009311.1	GeneID:443325,Genbank:NM_001009311.1	IGF2	insulin-like growth factor 2 %28somatomedin A%29
TCONS_00083494	rna18872	XM_004018256.1	GeneID:101118480,Genbank:XM_004018256.1	ANO10	anoctamin 10
TCONS_00091636	rna20865	NM_001009311.1	GeneID:443325,Genbank:NM_001009311.1	IGF2	insulin-like growth factor 2 %28somatomedin A%29
TCONS_00101562	rna22827	XM_004021572.1	GeneID:101120888,Genbank:XM_004021572.1	C25H10orf10	chromosome 25 open reading frame%2C human C10orf10
	rna22826	XM_004021571.1	GeneID:101120631,Genbank:XM_004021571.1	RASSF4	Ras association %28RalGDS%2FAF-6%29 domain family member 4
TCONS_00069948	rna15699	XM_004015262.1	GeneID:101120515,Genbank:XM_004015262.1	ITPKC	inositol-trisphosphate 3-kinase C
TCONS_00023887	rna6574	XM_004007611.1	GeneID:101117837,Genbank:XM_004007611.1	LOC101117837	uncharacterized LOC101117837
	rna6572	XM_004007610.1	GeneID:101117580,Genbank:XM_004007610.1	BCL2L13	BCL2-like 13 %28apoptosis facilitator%29
TCONS_00036538	rna7724	XM_004023586.1	GeneID:101117160,Genbank:XM_004023586.1	CHERP	calcium homeostasis endoplasmic reticulum protein
	rna7723	XM_004009181.1	GeneID:101116906,Genbank:XM_004009181.1	SLC35E1	solute carrier family 35%2C member E1
TCONS_00089369	rna20204	XM_004019146.1	GeneID:101109130,Genbank:XM_004019146.1	LYRM4	LYR motif containing 4
TCONS_00071681	rna15856	XM_004015766.1	GeneID:101121195,Genbank:XM_004015766.1	PNMAL1	paraneoplastic Ma antigen family-like 1
	rna15855	XM_004015765.1	GeneID:101120943,Genbank:XM_004015765.1	PPP5D1	PPP5 tetratricopeptide repeat domain containing 1
TCONS_00086918	rna19560	XM_004019229.1	GeneID:101113443,Genbank:XM_004019229.1	LRRC73	leucine rich repeat containing 73
	rna19561	XM_004018843.1	GeneID:101114564,Genbank:XM_004018843.1	YIPF3	Yip1 domain family%2C member 3
TCONS_00015883	rna3205	XM_004004406.1	GeneID:101105883,Genbank:XM_004004406.1	LOC101105883	interferon omega-1-like
	rna3206	XM_004005318.1	GeneID:101103702,Genbank:XM_004005318.1	LOC101103702	interferon beta-2-like
TCONS_00010299	rna2943	XM_004004226.1	GeneID:554326,Genbank:XM_004004226.1	TGFBR1	transforming growth factor%2C beta receptor 1
TCONS_00003846	rna764	XM_004002259.1	GeneID:101121642,Genbank:XM_004002259.1	FAM102B	family with sequence similarity 102%2C member B
TCONS_00035868	rna7598	XM_004009122.1	GeneID:101121346,Genbank:XM_004009122.1	RNF187	ring finger protein 187
TCONS_00051699	rna11898	XM_004012277.1	GeneID:101108665,Genbank:XM_004012277.1	ALG5	asparagine-linked glycosylation 5%2C dolichyl-phosphate beta-glucosyltransferase homolog %28S. cerevisiae%29
TCONS_00101032	rna22685	XM_004021466.1	GeneID:101117902,Genbank:XM_004021466.1	DNAJC9	DnaJ %28Hsp40%29 homolog%2C subfamily C%2C member 9
	rna22687	XM_004021467.1	GeneID:101118160,Genbank:XM_004021467.1	TTC18	tetratricopeptide repeat domain 18
	rna22686	XM_004021468.1	GeneID:101118413,Genbank:XM_004021468.1	MRPS16	mitochondrial ribosomal protein S16
TCONS_00010826	rna3911	NM_001129733.1	GeneID:443133,Genbank:NM_001129733.1	IGFBP5	insulin-like growth factor binding protein 5
	rna3910	NM_001009436.1	GeneID:443469,Genbank:NM_001009436.1	IGFBP2	insulin-like growth factor binding protein 2%2C 36kDa
TCONS_00023906	rna6679	XM_004007643.1	GeneID:101105651,Genbank:XM_004007643.1	LOC101105651	cytochrome P450 2D14-like
	rna6678	XM_004007025.1	GeneID:101114261,Genbank:XM_004007025.1	LOC101114261	uncharacterized LOC101114261
	rna6680	XM_004007026.1	GeneID:101114510,Genbank:XM_004007026.1	TCF20	transcription factor 20 %28AR1%29
TCONS_00033871	rna8105	XM_004009361.1	GeneID:101116652,Genbank:XM_004009361.1	ATCAY	ataxia%2C cerebellar%2C Cayman type
TCONS_00105486	rna23689	XM_004022653.1	GeneID:101119886,Genbank:XM_004022653.1	ATP6AP1	ATPase%2C H%2B transporting%2C lysosomal accessory protein 1
TCONS_00067483	rna15469	XM_004015134.1	GeneID:101107888,Genbank:XM_004015134.1	DPY19L3	dpy-19-like 3 %28C. elegans%29
TCONS_00047123	rna10974	XM_004011503.1	GeneID:101115376,Genbank:XM_004011503.1	ZNF292	zinc finger protein 292
TCONS_00033870	rna8105	XM_004009361.1	GeneID:101116652,Genbank:XM_004009361.1	ATCAY	ataxia%2C cerebellar%2C Cayman type
TCONS_00036077	rna8452	XM_004009492.1	GeneID:101117506,Genbank:XM_004009492.1	LOC101117506	abhydrolase domain-containing protein FAM108A-like
TCONS_00028342	rna5148	XM_004006010.1	GeneID:101118771,Genbank:XM_004006010.1	SRSF7	serine%2Farginine-rich splicing factor 7%2C transcript variant 2
	rna5147	XM_004006009.1	GeneID:101118771,Genbank:XM_004006009.1	SRSF7	serine%2Farginine-rich splicing factor 7%2C transcript variant 1
TCONS_00104396	rna24092	XM_004022754.1	GeneID:101103703,Genbank:XM_004022754.1	LOC101103703	uncharacterized LOC101103703
TCONS_00026993	rna6598	XM_004007620.1	GeneID:101120406,Genbank:XM_004007620.1	PICK1	protein interacting with PRKCA 1
	rna6599	XM_004007621.1	GeneID:101120657,Genbank:XM_004007621.1	SLC16A8	solute carrier family 16%2C member 8 %28monocarboxylic acid transporter 3%29
TCONS_00061876	rna14166	XM_004013934.1	GeneID:101103411,Genbank:XM_004013934.1	DDX59	DEAD %28Asp-Glu-Ala-Asp%29 box polypeptide 59
TCONS_00046342	rna11208	XM_004011448.1	GeneID:101113765,Genbank:XM_004011448.1	QKI	QKI%2C KH domain containing%2C RNA binding
TCONS_00035932	rna7841	XM_004008480.1	GeneID:101103232,Genbank:XM_004008480.1	LOC101103232	60S ribosomal protein L36-like
	rna7840	XM_004009255.1	GeneID:101120920,Genbank:XM_004009255.1	CACNA1A	calcium channel%2C voltage-dependent%2C P%2FQ type%2C alpha 1A subunit
TCONS_00056207	rna12236	XM_004012419.1	GeneID:101106782,Genbank:XM_004012419.1	RNFT1	ring finger protein%2C transmembrane 1
TCONS_00056206	rna12236	XM_004012419.1	GeneID:101106782,Genbank:XM_004012419.1	RNFT1	ring finger protein%2C transmembrane 1
TCONS_00035346	rna7841	XM_004008480.1	GeneID:101103232,Genbank:XM_004008480.1	LOC101103232	60S ribosomal protein L36-like
	rna7840	XM_004009255.1	GeneID:101120920,Genbank:XM_004009255.1	CACNA1A	calcium channel%2C voltage-dependent%2C P%2FQ type%2C alpha 1A subunit
TCONS_00023706	rna5421	XM_004006198.1	GeneID:101121247,Genbank:XM_004006198.1	ATXN7L3B	ataxin 7-like 3B
TCONS_00048025	rna11481	XM_004011964.1	GeneID:101109546,Genbank:XM_004011964.1	IMPAD1	inositol monophosphatase domain containing 1
TCONS_00055679	rna12893	XM_004012813.1	GeneID:101117430,Genbank:XM_004012813.1	SP2	Sp2 transcription factor
TCONS_00094865	rna21440	XM_004020441.1	GeneID:101112367,Genbank:XM_004020441.1	LOC101112367	dystrobrevin alpha-like
TCONS_00087394	rna19915	XM_004019037.1	GeneID:101121465,Genbank:XM_004019037.1	LOC101121465	zinc finger protein 192-like
	rna19914	XM_004019054.1	GeneID:101104612,Genbank:XM_004019054.1	LOC101104612	zinc finger protein 192-like
TCONS_00107641	rna24362	XM_004022973.1	GeneID:101104725,Genbank:XM_004022973.1	MRPL23	mitochondrial ribosomal protein L23
TCONS_00002488	rna2515	XM_004003413.1	GeneID:101118494,Genbank:XM_004003413.1	COL6A5	collagen%2C type VI%2C alpha 5
TCONS_00091521	rna20862	XM_004019962.1	GeneID:101120369,Genbank:XM_004019962.1	TSPAN32	tetraspanin 32
TCONS_00085812	rna19216	XM_004018499.1	GeneID:101113963,Genbank:XM_004018499.1	KIF9	kinesin family member 9%2C transcript variant 1
	rna19217	XM_004018500.1	GeneID:101113963,Genbank:XM_004018500.1	KIF9	kinesin family member 9%2C transcript variant 2
TCONS_00088549	rna19740	XM_004019268.1	GeneID:101105609,Genbank:XM_004019268.1	LOC101105609	BOLA class I histocompatibility antigen%2C alpha chain BL3-6-like
	rna19741	XM_004019269.1	GeneID:101105860,Genbank:XM_004019269.1	LOC101105860	MHC class I polypeptide-related sequence A-like
TCONS_00079627	rna17861	XM_004017348.1	GeneID:101102013,Genbank:XM_004017348.1	ORAI1	ORAI calcium release-activated calcium modulator 1
TCONS_00075464	rna17247	XM_004017105.1	GeneID:101105778,Genbank:XM_004017105.1	EFCAB9	EF-hand calcium binding domain 9
	rna17248	XM_004016867.1	GeneID:101107388,Genbank:XM_004016867.1	UBTD2	ubiquitin domain containing 2
TCONS_00001518	rna385	XM_004003539.1	GeneID:101115930,Genbank:XM_004003539.1	FAM159A	family with sequence similarity 159%2C member A
TCONS_00017401	rna2615	XM_004003993.1	GeneID:101106393,Genbank:XM_004003993.1	ALAD	aminolevulinate dehydratase%2C transcript variant 2
	rna2614	XM_004003992.1	GeneID:101106393,Genbank:XM_004003992.1	ALAD	aminolevulinate dehydratase%2C transcript variant 1
	rna2617	XM_004023406.1	GeneID:101119885,Genbank:XM_004023406.1	BSPRY	B-box and SPRY domain containing
	rna2616	XM_004003994.1	GeneID:101106823,Genbank:XM_004003994.1	HDHD3	haloacid dehalogenase-like hydrolase domain containing 3
TCONS_00095311	rna21370	XM_004020589.1	GeneID:101109665,Genbank:XM_004020589.1	ZNF236	zinc finger protein 236
TCONS_00015375	rna2796	XM_004005242.1	GeneID:101115944,Genbank:XM_004005242.1	IDNK	idnK%2C gluconokinase homolog %28E. coli%29
TCONS_00072794	rna16831	XM_004016710.1	GeneID:101104340,Genbank:XM_004016710.1	RELT	RELT tumor necrosis factor receptor
	rna16830	XM_004023597.1	GeneID:101104090,Genbank:XM_004023597.1	ARHGEF17	Rho guanine nucleotide exchange factor %28GEF%29 17
TCONS_00038603	rna9519	XM_004010112.1	GeneID:101111714,Genbank:XM_004010112.1	C6H4orf36	chromosome 6 open reading frame%2C human C4orf36
TCONS_00047445	rna10711	XM_004011107.1	GeneID:101109280,Genbank:XM_004011107.1	MTO1	mitochondrial translation optimization 1 homolog %28S. cerevisiae%29
TCONS_00052055	rna12035	XM_004012320.1	GeneID:101102993,Genbank:XM_004012320.1	MYCBP2	MYC binding protein 2%2C E3 ubiquitin protein ligase
	rna12034	NM_001129739.1	GeneID:100169937,Genbank:NM_001129739.1	FBXL3	F-box and leucine-rich repeat protein 3
TCONS_00076597	rna17557	XM_004017157.1	GeneID:101107994,Genbank:XM_004017157.1	ADAMTS16	ADAM metallopeptidase with thrombospondin type 1 motif%2C 16
TCONS_00076596	rna17551	XM_004017152.1	GeneID:101106461,Genbank:XM_004017152.1	PAPD7	PAP associated domain containing 7
TCONS_00007196	rna1657	XM_004003757.1	GeneID:101101949,Genbank:XM_004003757.1	VGLL3	vestigial like 3 %28Drosophila%29
TCONS_00079596	rna17748	XM_004017296.1	GeneID:101110538,Genbank:XM_004017296.1	ZNF605	zinc finger protein 605%2C transcript variant 2
	rna17749	XM_004017295.1	GeneID:101110538,Genbank:XM_004017295.1	ZNF605	zinc finger protein 605%2C transcript variant 1
	rna17750	XM_004017539.1	GeneID:101113626,Genbank:XM_004017539.1	ZNF26	zinc finger protein 26
TCONS_00052355	rna11830	XM_004012265.1	GeneID:101104836,Genbank:XM_004012265.1	NUDT15	nudix %28nucleoside diphosphate linked moiety X%29-type motif 15
TCONS_00088704	rna19560	XM_004019229.1	GeneID:101113443,Genbank:XM_004019229.1	LRRC73	leucine rich repeat containing 73
	rna19561	XM_004018843.1	GeneID:101114564,Genbank:XM_004018843.1	YIPF3	Yip1 domain family%2C member 3
TCONS_00009537	rna1329	XM_004003685.1	GeneID:101111337,Genbank:XM_004003685.1	LOC101111337	uncharacterized LOC101111337
TCONS_00041629	rna10531	XM_004010743.1	GeneID:101116317,Genbank:XM_004010743.1	RAD51B	RAD51 homolog B %28S. cerevisiae%29
TCONS_00044313	rna10217	XM_004010518.1	GeneID:101104912,Genbank:XM_004010518.1	NIN	ninein %28GSK3B interacting protein%29%2C transcript variant 1
	rna10219	XM_004010520.1	GeneID:101104912,Genbank:XM_004010520.1	NIN	ninein %28GSK3B interacting protein%29%2C transcript variant 3
	rna10218	XM_004010519.1	GeneID:101104912,Genbank:XM_004010519.1	NIN	ninein %28GSK3B interacting protein%29%2C transcript variant 2
	rna10220	XM_004010521.1	GeneID:101105505,Genbank:XM_004010521.1	ABHD12B	abhydrolase domain containing 12B
TCONS_00061621	rna14034	XM_004014098.1	GeneID:101119922,Genbank:XM_004014098.1	KIAA1614	KIAA1614 ortholog
TCONS_00049868	rna11702	XM_004011829.1	GeneID:101109367,Genbank:XM_004011829.1	TP53INP1	tumor protein p53 inducible nuclear protein 1%2C transcript variant 1
	rna11703	XM_004011830.1	GeneID:101109367,Genbank:XM_004011830.1	TP53INP1	tumor protein p53 inducible nuclear protein 1%2C transcript variant 2
	rna11704	XM_004011831.1	GeneID:101109811,Genbank:XM_004011831.1	CCNE2	cyclin E2
TCONS_00034246	rna8152	XM_004023454.1	GeneID:101121598,Genbank:XM_004023454.1	SF3A2	splicing factor 3a%2C subunit 2%2C 66kDa
	rna8153	XM_004009377.1	GeneID:101121773,Genbank:XM_004009377.1	AMH	anti-Mullerian hormone
	rna8154	XM_004008632.1	GeneID:101121852,Genbank:XM_004008632.1	AP3D1	adaptor-related protein complex 3%2C delta 1 subunit
TCONS_00020519	rna5616	XM_004007398.1	GeneID:101113577,Genbank:XM_004007398.1	GRASP	GRP1 %28general receptor for phosphoinositides 1%29-associated scaffold protein
	rna5617	XM_004007399.1	GeneID:101113836,Genbank:XM_004007399.1	ACVR1B	activin A receptor%2C type IB
TCONS_00049867	rna11693	XM_004011825.1	GeneID:101108318,Genbank:XM_004011825.1	MTERFD1	MTERF domain containing 1
	rna11694	XM_004012012.1	GeneID:101108663,Genbank:XM_004012012.1	LOC101108663	cytochrome b-c1 complex subunit 7-like
TCONS_00072851	rna16970	XM_004016734.1	GeneID:101114902,Genbank:XM_004016734.1	LDLRAD3	low density lipoprotein receptor class A domain containing 3
TCONS_00045300	rna10713	NM_001009742.1	GeneID:443098,Genbank:NM_001009742.1	SLC17A5	solute carrier family 17 %28anion%2Fsugar transporter%29%2C member 5
TCONS_00030445	rna7183	XM_004007976.1	GeneID:101114605,Genbank:XM_004007976.1	MYO1G	myosin IG
TCONS_00057057	rna12173	XM_004013162.1	GeneID:101120850,Genbank:XM_004013162.1	MMD	monocyte to macrophage differentiation-associated
TCONS_00026179	rna4471	XM_004005579.1	GeneID:101114252,Genbank:XM_004005579.1	PPAPDC3	phosphatidic acid phosphatase type 2 domain containing 3
TCONS_00044902	rna10447	XM_004010683.1	GeneID:101122697,Genbank:XM_004010683.1	ARID4A	AT rich interactive domain 4A %28RBP1-like%29
	rna10446	XM_004010682.1	GeneID:100381249,Genbank:XM_004010682.1	PSMA3	proteasome %28prosome%2C macropain%29 subunit%2C alpha type%2C 3%2C transcript variant 2
	rna10445	XM_004010681.1	GeneID:100381249,Genbank:XM_004010681.1	PSMA3	proteasome %28prosome%2C macropain%29 subunit%2C alpha type%2C 3%2C transcript variant 1
TCONS_00044905	rna10512	XM_004010727.1	GeneID:101112228,Genbank:XM_004010727.1	GPHN	gephyrin%2C transcript variant 2
	rna10511	XM_004010726.1	GeneID:101112228,Genbank:XM_004010726.1	GPHN	gephyrin%2C transcript variant 1
TCONS_00076941	rna17316	XM_004016922.1	GeneID:101122306,Genbank:XM_004016922.1	MAST4	microtubule associated serine%2Fthreonine kinase family member 4
TCONS_00085062	rna19010	XM_004018625.1	GeneID:101108429,Genbank:XM_004018625.1	PXK	PX domain containing serine%2Fthreonine kinase
	rna19009	XM_004018356.1	GeneID:101121975,Genbank:XM_004018356.1	PDHB	pyruvate dehydrogenase %28lipoamide%29 beta%2C transcript variant 1
	rna19008	XM_004018357.1	GeneID:101121975,Genbank:XM_004018357.1	PDHB	pyruvate dehydrogenase %28lipoamide%29 beta%2C transcript variant 2
TCONS_00004050	rna1873	XM_004003802.1	GeneID:101120630,Genbank:XM_004003802.1	KALRN	kalirin%2C RhoGEF kinase
	rna1875	XM_004002987.1	GeneID:101116528,Genbank:XM_004002987.1	UMPS	uridine monophosphate synthetase
TCONS_00012964	rna3911	NM_001129733.1	GeneID:443133,Genbank:NM_001129733.1	IGFBP5	insulin-like growth factor binding protein 5
	rna3910	NM_001009436.1	GeneID:443469,Genbank:NM_001009436.1	IGFBP2	insulin-like growth factor binding protein 2%2C 36kDa
TCONS_00009088	rna964	XM_004002404.1	GeneID:101115082,Genbank:XM_004002404.1	GJA5	gap junction protein%2C alpha 5%2C 40kDa
TCONS_00065580	rna14825	XM_004014823.1	GeneID:101120855,Genbank:XM_004014823.1	SPAG4	sperm associated antigen 4
	rna14826	NM_001161890.1	GeneID:100302101,Genbank:NM_001161890.1	CPNE1	copine I
TCONS_00086713	rna19208	XM_004023516.1	GeneID:101121300,Genbank:XM_004023516.1	DHX30	DEAH %28Asp-Glu-Ala-His%29 box polypeptide 30
TCONS_00057059	rna12191	XM_004012389.1	GeneID:101120504,Genbank:XM_004012389.1	CUEDC1	CUE domain containing 1
TCONS_00053021	rna12646	XM_004013296.1	GeneID:101120679,Genbank:XM_004013296.1	CNTROB	centrobin%2C centrosomal BRCA2 interacting protein
	rna12644	XM_004012677.1	GeneID:101105262,Genbank:XM_004012677.1	TRAPPC1	trafficking protein particle complex 1%2C transcript variant 2
	rna12642	XM_004013294.1	GeneID:101120178,Genbank:XM_004013294.1	LOC101120178	uncharacterized LOC101120178
	rna12643	XM_004013295.1	GeneID:101120425,Genbank:XM_004013295.1	KCNAB3	potassium voltage-gated channel%2C shaker-related subfamily%2C beta member 3
	rna12645	XM_004012676.1	GeneID:101105262,Genbank:XM_004012676.1	TRAPPC1	trafficking protein particle complex 1%2C transcript variant 1
	rna12641	XM_004013293.1	GeneID:101119918,Genbank:XM_004013293.1	CHD3	chromodomain helicase DNA binding protein 3
TCONS_00080530	rna18176	XM_004017690.1	GeneID:101119335,Genbank:XM_004017690.1	LOC101119335	cationic amino acid transporter 4-like
	rna18174	XM_004017688.1	GeneID:101118819,Genbank:XM_004017688.1	LOC101118819	P2X purinoceptor 6-like
	rna18175	XM_004017689.1	GeneID:101119078,Genbank:XM_004017689.1	LOC101119078	cationic amino acid transporter 4-like
TCONS_00050341	rna11286	XM_004011887.1	GeneID:101106780,Genbank:XM_004011887.1	LRRC14	leucine rich repeat containing 14
	rna11285	XM_004011886.1	GeneID:101106533,Genbank:XM_004011886.1	LRRC24	leucine rich repeat containing 24
	rna11284	XM_004011612.1	GeneID:101118030,Genbank:XM_004011612.1	C9H8orf82	chromosome 9 open reading frame%2C human C8orf82
	rna11283	XM_004011885.1	GeneID:101106270,Genbank:XM_004011885.1	ARHGAP39	Rho GTPase activating protein 39
TCONS_00001638	rna639	XM_004002161.1	GeneID:101116521,Genbank:XM_004002161.1	SH3GLB1	SH3-domain GRB2-like endophilin B1%2C transcript variant 2
	rna636	XM_004002160.1	GeneID:101116521,Genbank:XM_004002160.1	SH3GLB1	SH3-domain GRB2-like endophilin B1%2C transcript variant 1
	rna637	XM_004002163.1	GeneID:101116521,Genbank:XM_004002163.1	SH3GLB1	SH3-domain GRB2-like endophilin B1%2C transcript variant 4
	rna635	XM_004002159.1	GeneID:101116002,Genbank:XM_004002159.1	LOC101116002	epithelial chloride channel protein-like
TCONS_00095638	rna21563	XM_004020510.1	GeneID:101108096,Genbank:XM_004020510.1	NAPG	N-ethylmaleimide-sensitive factor attachment protein%2C gamma
TCONS_00013316	rna3371	XM_004004507.1	GeneID:101113042,Genbank:XM_004004507.1	OSGEPL1	O-sialoglycoprotein endopeptidase-like 1
	rna3370	XM_004004506.1	GeneID:101112289,Genbank:XM_004004506.1	ORMDL1	ORM1-like 1 %28S. cerevisiae%29%2C transcript variant 4
	rna3367	XM_004004503.1	GeneID:101112289,Genbank:XM_004004503.1	ORMDL1	ORM1-like 1 %28S. cerevisiae%29%2C transcript variant 1
	rna3368	XM_004004504.1	GeneID:101112289,Genbank:XM_004004504.1	ORMDL1	ORM1-like 1 %28S. cerevisiae%29%2C transcript variant 2
	rna3369	XM_004004505.1	GeneID:101112289,Genbank:XM_004004505.1	ORMDL1	ORM1-like 1 %28S. cerevisiae%29%2C transcript variant 3
TCONS_00064312	rna14363	XM_004014248.1	GeneID:101111214,Genbank:XM_004014248.1	STAM	signal transducing adaptor molecule %28SH3 domain and ITAM motif%29 1%2C transcript variant 1
	rna14364	XM_004014249.1	GeneID:101111214,Genbank:XM_004014249.1	STAM	signal transducing adaptor molecule %28SH3 domain and ITAM motif%29 1%2C transcript variant 2
TCONS_00059035	rna13486	XM_004013536.1	GeneID:101110606,Genbank:XM_004013536.1	CACNG1	calcium channel%2C voltage-dependent%2C gamma subunit 1
	rna13485	XM_004013535.1	GeneID:101110347,Genbank:XM_004013535.1	LOC101110347	uncharacterized LOC101110347
TCONS_00035713	rna8228	XM_004008687.1	GeneID:101114952,Genbank:XM_004008687.1	TNFAIP8	tumor necrosis factor%2C alpha-induced protein 8%2C transcript variant 1
	rna8229	XM_004008688.1	GeneID:101114952,Genbank:XM_004008688.1	TNFAIP8	tumor necrosis factor%2C alpha-induced protein 8%2C transcript variant 2
TCONS_00039642	rna8965	XM_004009586.1	GeneID:101109357,Genbank:XM_004009586.1	PDE5A	phosphodiesterase 5A%2C cGMP-specific%2C transcript variant 1
	rna8967	XM_004009588.1	GeneID:101109799,Genbank:XM_004009588.1	FABP2	fatty acid binding protein 2%2C intestinal
	rna8966	XM_004009587.1	GeneID:101109357,Genbank:XM_004009587.1	PDE5A	phosphodiesterase 5A%2C cGMP-specific%2C transcript variant 2
	rna8969	XM_004009589.1	GeneID:101110058,Genbank:XM_004009589.1	USP53	ubiquitin specific peptidase 53
TCONS_00026601	rna4394	XM_004007083.1	GeneID:101107271,Genbank:XM_004007083.1	PPP1R26	protein phosphatase 1%2C regulatory subunit 26
TCONS_00048984	rna11699	XM_004011826.1	GeneID:101108579,Genbank:XM_004011826.1	C9H8orf37	chromosome 9 open reading frame%2C human C8orf37
TCONS_00082053	rna18240	XM_004018028.1	GeneID:101113702,Genbank:XM_004018028.1	RGMA	RGM domain family%2C member A
TCONS_00079930	rna18099	XM_004017649.1	GeneID:101102426,Genbank:XM_004017649.1	LOC101102426	uncharacterized LOC101102426
	rna18100	XM_004017650.1	GeneID:101102676,Genbank:XM_004017650.1	DUSP18	dual specificity phosphatase 18
TCONS_00095227	rna21483	XM_004020463.1	GeneID:101117893,Genbank:XM_004020463.1	SS18	synovial sarcoma translocation%2C chromosome 18
TCONS_00101819	rna22838	XM_004021824.1	GeneID:101102370,Genbank:XM_004021824.1	ERICH1	glutamate-rich 1
TCONS_00079621	rna17818	XM_004017567.1	GeneID:101122056,Genbank:XM_004017567.1	TMED2	transmembrane emp24 domain trafficking protein 2
	rna17819	XM_004017321.1	GeneID:101117448,Genbank:XM_004017321.1	RILPL1	Rab interacting lysosomal protein-like 1
TCONS_00056113	rna13465	XM_004013147.1	GeneID:101114792,Genbank:XM_004013147.1	KCNJ16	potassium inwardly-rectifying channel%2C subfamily J%2C member 16
TCONS_00018741	rna4859	XM_004005809.1	GeneID:101106505,Genbank:XM_004005809.1	PCBP1	poly%28rC%29 binding protein 1
TCONS_00018747	rna4879	XM_004007247.1	GeneID:101116898,Genbank:XM_004007247.1	APLF	aprataxin and PNKP like factor
TCONS_00018744	rna4869	XM_004005814.1	GeneID:101107942,Genbank:XM_004005814.1	NFU1	NFU1 iron-sulfur cluster scaffold homolog %28S. cerevisiae%29
TCONS_00033430	rna8885	XM_004023569.1	GeneID:101121774,Genbank:XM_004023569.1	NR2F1	nuclear receptor subfamily 2%2C group F%2C member 1
TCONS_00043430	rna10005	XM_004010391.1	GeneID:101115711,Genbank:XM_004010391.1	KLHL33	kelch-like 33 %28Drosophila%29
TCONS_00090044	rna20862	XM_004019962.1	GeneID:101120369,Genbank:XM_004019962.1	TSPAN32	tetraspanin 32
TCONS_00043432	rna10070	XM_004010416.1	GeneID:101122361,Genbank:XM_004010416.1	SLC12A6	solute carrier family 12 %28potassium%2Fchloride transporters%29%2C member 6%2C transcript variant 2
TCONS_00076641	rna17333	XM_004016938.1	GeneID:101104091,Genbank:XM_004016938.1	CWC27	CWC27 spliceosome-associated protein homolog %28S. cerevisiae%29
TCONS_00076956	rna17550	XM_004017094.1	GeneID:101102089,Genbank:XM_004017094.1	ADCY2	adenylate cyclase 2 %28brain%29
TCONS_00061054	rna13826	XM_004014017.1	GeneID:101114124,Genbank:XM_004014017.1	H6PD	hexose-6-phosphate dehydrogenase %28glucose 1-dehydrogenase%29
TCONS_00083903	rna18872	XM_004018256.1	GeneID:101118480,Genbank:XM_004018256.1	ANO10	anoctamin 10
	rna18871	XM_004018599.1	GeneID:101120870,Genbank:XM_004018599.1	SNRK	SNF related kinase
TCONS_00018585	rna4589	XM_004007176.1	GeneID:101112387,Genbank:XM_004007176.1	OLFML2A	olfactomedin-like 2A
TCONS_00056208	rna12236	XM_004012419.1	GeneID:101106782,Genbank:XM_004012419.1	RNFT1	ring finger protein%2C transmembrane 1
TCONS_00090049	rna20865	NM_001009311.1	GeneID:443325,Genbank:NM_001009311.1	IGF2	insulin-like growth factor 2 %28somatomedin A%29
TCONS_00061750	rna13590	XM_004013586.1	GeneID:443163,Genbank:XM_004013586.1	RGS2	regulator of G-protein signaling 2%2C 24kDa
TCONS_00007700	rna369	XM_004001969.1	GeneID:101111671,Genbank:XM_004001969.1	NRD1	nardilysin %28N-arginine dibasic convertase%29%2C transcript variant 1
	rna371	XM_004001971.1	GeneID:101112608,Genbank:XM_004001971.1	RAB3B	RAB3B%2C member RAS oncogene family
	rna370	XM_004001970.1	GeneID:101111671,Genbank:XM_004001970.1	NRD1	nardilysin %28N-arginine dibasic convertase%29%2C transcript variant 2
TCONS_00084740	rna19184	XM_004018661.1	GeneID:101119261,Genbank:XM_004018661.1	COL7A1	collagen%2C type VII%2C alpha 1
	rna19185	XM_004018484.1	GeneID:101110368,Genbank:XM_004018484.1	UCN2	urocortin 2
	rna19186	XM_004018485.1	GeneID:101110626,Genbank:XM_004018485.1	PFKFB4	6-phosphofructo-2-kinase%2Ffructose-2%2C6-biphosphatase 4
TCONS_00045150	rna10666	XM_004010825.1	GeneID:101116835,Genbank:XM_004010825.1	CEP128	centrosomal protein 128kDa
TCONS_00039639	rna9632	XM_004010158.1	GeneID:101105659,Genbank:XM_004010158.1	LOC101105659	basement membrane-specific heparan sulfate proteoglycan core protein-like
TCONS_00024554	rna4747	XM_004007223.1	GeneID:100500776,Genbank:XM_004007223.1	DNMT3A	DNA %28cytosine-5-%29-methyltransferase 3 alpha
TCONS_00045157	rna9686	XM_004010191.1	GeneID:100568292,Genbank:XM_004010191.1	DRD1	dopamine receptor D1
TCONS_00011861	rna3915	XM_004005419.1	GeneID:101109946,Genbank:XM_004005419.1	TNS1	tensin 1
TCONS_00015925	rna3462	XM_004004575.1	GeneID:101110120,Genbank:XM_004004575.1	CHRNA1	cholinergic receptor%2C nicotinic%2C alpha 1 %28muscle%29
TCONS_00057155	rna12571	XM_004012620.1	GeneID:101113685,Genbank:XM_004012620.1	ALOX12	arachidonate 12-lipoxygenase
	rna12572	XM_004012621.1	GeneID:101113944,Genbank:XM_004012621.1	RNASEK	ribonuclease%2C RNase K
	rna12573	XM_004012622.1	GeneID:101114201,Genbank:XM_004012622.1	C11H17orf49	chromosome 11 open reading frame%2C human C17orf49
TCONS_00080229	rna17959	XM_004017409.1	GeneID:101116511,Genbank:XM_004017409.1	ALDH2	aldehyde dehydrogenase 2 family %28mitochondrial%29%2C transcript variant 1
	rna17960	XM_004017410.1	GeneID:101116511,Genbank:XM_004017410.1	ALDH2	aldehyde dehydrogenase 2 family %28mitochondrial%29%2C transcript variant 2
TCONS_00050506	rna11549	XM_004011735.1	GeneID:101105828,Genbank:XM_004011735.1	MSC	musculin
TCONS_00013412	rna3749	XM_004004788.1	GeneID:101121070,Genbank:XM_004004788.1	ANKRD44	ankyrin repeat domain 44
TCONS_00080152	rna17633	NM_001009433.1	GeneID:443465,Genbank:NM_001009433.1	EDNRA	endothelin receptor type A
TCONS_00068248	rna15071	XM_004014912.1	GeneID:101117010,Genbank:XM_004014912.1	LOC101117010	craniofacial development protein 2-like
	rna15072	XM_004015484.1	GeneID:101117957,Genbank:XM_004015484.1	TMEM170A	transmembrane protein 170A
TCONS_00081328	rna18732	XM_004018174.1	GeneID:101105191,Genbank:XM_004018174.1	LOC101105191	uncharacterized LOC101105191
	rna18733	XM_004018175.1	GeneID:101105444,Genbank:XM_004018175.1	CDCA4	cell division cycle associated 4
TCONS_00057738	rna13436	XM_004013137.1	GeneID:780527,Genbank:XM_004013137.1	SLC9A3R1	solute carrier family 9%2C subfamily A %28NHE3%2C cation proton antiporter 3%29%2C member 3 regulator 1
	rna13434	XM_004013136.1	GeneID:101112074,Genbank:XM_004013136.1	TMEM104	transmembrane protein 104
	rna13435	XM_004013513.1	GeneID:101103166,Genbank:XM_004013513.1	NAT9	N-acetyltransferase 9 %28GCN5-related%2C putative%29
TCONS_00033012	rna8051	XM_004008580.1	GeneID:101107519,Genbank:XM_004008580.1	RANBP3	RAN binding protein 3
	rna8050	XM_004008579.1	GeneID:101107090,Genbank:XM_004008579.1	RFX2	regulatory factor X%2C 2 %28influences HLA class II expression%29%2C transcript variant 2
	rna8049	XM_004008578.1	GeneID:101107090,Genbank:XM_004008578.1	RFX2	regulatory factor X%2C 2 %28influences HLA class II expression%29%2C transcript variant 1
TCONS_00036880	rna8121	XM_004008617.1	GeneID:101117501,Genbank:XM_004008617.1	DOHH	deoxyhypusine hydroxylase%2Fmonooxygenase
TCONS_00018998	rna5311	XM_004006131.1	GeneID:101104647,Genbank:XM_004006131.1	NPAS2	neuronal PAS domain protein 2%2C transcript variant 1
	rna5310	XM_004006130.1	GeneID:101104219,Genbank:XM_004006130.1	RPL31	ribosomal protein L31%2C transcript variant 2
	rna5312	XM_004006132.1	GeneID:101104647,Genbank:XM_004006132.1	NPAS2	neuronal PAS domain protein 2%2C transcript variant 2
	rna5308	XM_004006128.1	GeneID:101103960,Genbank:XM_004006128.1	TBC1D8	TBC1 domain family%2C member 8 %28with GRAM domain%29
	rna5309	XM_004006129.1	GeneID:101104219,Genbank:XM_004006129.1	RPL31	ribosomal protein L31%2C transcript variant 1
TCONS_00096868	rna22191	XM_004021234.1	GeneID:101106488,Genbank:XM_004021234.1	TRIM72	tripartite motif containing 72
TCONS_00034155	rna7843	XM_004009256.1	GeneID:101121171,Genbank:XM_004009256.1	STX10	syntaxin 10
	rna7842	XM_004023290.1	GeneID:101103471,Genbank:XM_004023290.1	IER2	immediate early response 2
	rna7841	XM_004008480.1	GeneID:101103232,Genbank:XM_004008480.1	LOC101103232	60S ribosomal protein L36-like
	rna7840	XM_004009255.1	GeneID:101120920,Genbank:XM_004009255.1	CACNA1A	calcium channel%2C voltage-dependent%2C P%2FQ type%2C alpha 1A subunit
TCONS_00034154	rna7841	XM_004008480.1	GeneID:101103232,Genbank:XM_004008480.1	LOC101103232	60S ribosomal protein L36-like
	rna7840	XM_004009255.1	GeneID:101120920,Genbank:XM_004009255.1	CACNA1A	calcium channel%2C voltage-dependent%2C P%2FQ type%2C alpha 1A subunit
TCONS_00058306	rna13304	XM_004013457.1	GeneID:101109374,Genbank:XM_004013457.1	BAHCC1	BAH domain and coiled-coil containing 1
TCONS_00104545	rna23718	XM_004022664.1	GeneID:101123191,Genbank:XM_004022664.1	PNCK	pregnancy up-regulated non-ubiquitously expressed CaM kinase
TCONS_00053237	rna13064	XM_004013396.1	GeneID:101110525,Genbank:XM_004013396.1	PTRF	polymerase I and transcript release factor
TCONS_00061216	rna13872	XM_004014033.1	GeneID:101118464,Genbank:XM_004014033.1	LRRC47	leucine rich repeat containing 47
	rna13873	XM_004013767.1	GeneID:101102407,Genbank:XM_004013767.1	LOC101102407	uncharacterized LOC101102407
TCONS_00037478	rna8713	XM_004008965.1	GeneID:101121771,Genbank:XM_004008965.1	PPARGC1B	peroxisome proliferator-activated receptor gamma%2C coactivator 1 beta
TCONS_00032361	rna8256	XM_004008709.1	GeneID:101120660,Genbank:XM_004008709.1	FGFR4	fibroblast growth factor receptor 4
TCONS_00043500	rna10447	XM_004010683.1	GeneID:101122697,Genbank:XM_004010683.1	ARID4A	AT rich interactive domain 4A %28RBP1-like%29
	rna10446	XM_004010682.1	GeneID:100381249,Genbank:XM_004010682.1	PSMA3	proteasome %28prosome%2C macropain%29 subunit%2C alpha type%2C 3%2C transcript variant 2
	rna10445	XM_004010681.1	GeneID:100381249,Genbank:XM_004010681.1	PSMA3	proteasome %28prosome%2C macropain%29 subunit%2C alpha type%2C 3%2C transcript variant 1
TCONS_00090178	rna20494	XM_004019542.1	GeneID:101117375,Genbank:XM_004019542.1	JAM3	junctional adhesion molecule 3
TCONS_00060478	rna13818	XM_004013739.1	GeneID:101116332,Genbank:XM_004013739.1	LZIC	leucine zipper and CTNNBIP1 domain containing%2C transcript variant 3
	rna13816	XM_004013737.1	GeneID:101116332,Genbank:XM_004013737.1	LZIC	leucine zipper and CTNNBIP1 domain containing%2C transcript variant 1
	rna13817	XM_004013738.1	GeneID:101116332,Genbank:XM_004013738.1	LZIC	leucine zipper and CTNNBIP1 domain containing%2C transcript variant 2
TCONS_00067798	rna16051	XM_004015850.1	GeneID:101106103,Genbank:XM_004015850.1	LOC101106103	vomeronasal type-1 receptor 4-like
TCONS_00048279	rna11323	XM_004011906.1	GeneID:101111976,Genbank:XM_004011906.1	SCRIB	scribbled homolog %28Drosophila%29
TCONS_00046183	rna11162	XM_004011423.1	GeneID:101105923,Genbank:XM_004011423.1	TIAM2	T-cell lymphoma invasion and metastasis 2
	rna11163	XM_004011425.1	GeneID:101106438,Genbank:XM_004011425.1	LOC101106438	mitochondrial dimethyladenosine transferase 1-like
TCONS_00034204	rna8040	XM_004008574.1	GeneID:101105818,Genbank:XM_004008574.1	SLC25A41	solute carrier family 25%2C member 41
	rna8039	XM_004009336.1	GeneID:101109176,Genbank:XM_004009336.1	SLC25A23	solute carrier family 25 %28mitochondrial carrier%3B phosphate carrier%29%2C member 23
	rna8041	XM_004009337.1	GeneID:101109446,Genbank:XM_004009337.1	KHSRP	KH-type splicing regulatory protein
TCONS_00089287	rna19439	XM_004018773.1	GeneID:101118823,Genbank:XM_004018773.1	ARMC12	armadillo repeat containing 12
TCONS_00089286	rna19439	XM_004018773.1	GeneID:101118823,Genbank:XM_004018773.1	ARMC12	armadillo repeat containing 12
TCONS_00057813	rna12420	XM_004013237.1	GeneID:101123570,Genbank:XM_004013237.1	NXN	nucleoredoxin
	rna12421	XM_004013238.1	GeneID:101102000,Genbank:XM_004013238.1	RNMTL1	RNA methyltransferase like 1
TCONS_00085332	rna19267	XM_004018528.1	GeneID:101121462,Genbank:XM_004018528.1	SLC6A1	solute carrier family 6 %28neurotransmitter transporter%2C GABA%29%2C member 1
TCONS_00093023	rna21061	XM_004020095.1	GeneID:101117632,Genbank:XM_004020095.1	PYROXD2	pyridine nucleotide-disulphide oxidoreductase domain 2
TCONS_00000688	rna1388	XM_004002660.1	GeneID:101117892,Genbank:XM_004002660.1	KCNJ10	potassium inwardly-rectifying channel%2C subfamily J%2C member 10
	rna1387	XM_004002659.1	GeneID:101117633,Genbank:XM_004002659.1	PIGM	phosphatidylinositol glycan anchor biosynthesis%2C class M
TCONS_00074681	rna16537	XM_004016145.1	GeneID:101121880,Genbank:XM_004016145.1	MICAL2	microtubule associated monoxygenase%2C calponin and LIM domain containing 2
TCONS_00065875	rna14416	XM_004014290.1	GeneID:101121441,Genbank:XM_004014290.1	LOC101121441	zinc finger protein 133-like
TCONS_00037251	rna8123	XM_004008619.1	GeneID:101118017,Genbank:XM_004008619.1	LOC101118017	transmembrane protein C19orf77-like
	rna8122	XM_004008618.1	GeneID:101117756,Genbank:XM_004008618.1	LOC101117756	transmembrane protein C19orf77-like
	rna8124	XM_004009367.1	GeneID:101118187,Genbank:XM_004009367.1	NFIC	nuclear factor I%2FC %28CCAAT-binding transcription factor%29
TCONS_00083825	rna19332	XM_004018712.1	GeneID:101114819,Genbank:XM_004018712.1	SLC41A3	solute carrier family 41%2C member 3
	rna19331	XM_004023257.1	GeneID:101114563,Genbank:XM_004023257.1	ZXDC	ZXD family zinc finger C
TCONS_00014080	rna4309	XM_004005527.1	GeneID:101102630,Genbank:XM_004005527.1	FAM43B	family with sequence similarity 43%2C member B
	rna4310	XM_004005160.1	GeneID:101106408,Genbank:XM_004005160.1	MUL1	mitochondrial E3 ubiquitin protein ligase 1
TCONS_00091559	rna20360	XM_004019460.1	GeneID:101117027,Genbank:XM_004019460.1	UEVLD	UEV and lactate%2Fmalate dehyrogenase domains%2C transcript variant 3
	rna20361	XM_004019459.1	GeneID:101117027,Genbank:XM_004019459.1	UEVLD	UEV and lactate%2Fmalate dehyrogenase domains%2C transcript variant 2
	rna20359	XM_004019458.1	GeneID:101117027,Genbank:XM_004019458.1	UEVLD	UEV and lactate%2Fmalate dehyrogenase domains%2C transcript variant 1
	rna20358	XM_004019457.1	GeneID:101116776,Genbank:XM_004019457.1	SPTY2D1	SPT2%2C Suppressor of Ty%2C domain containing 1 %28S. cerevisiae%29
TCONS_00098881	rna22465	XM_004021330.1	GeneID:101113904,Genbank:XM_004021330.1	TMEM184A	transmembrane protein 184A
TCONS_00074418	rna17177	XM_004016500.1	GeneID:101109907,Genbank:XM_004016500.1	MPEG1	macrophage expressed 1
	rna17176	XM_004016829.1	GeneID:101110361,Genbank:XM_004016829.1	DTX4	deltex homolog 4 %28Drosophila%29
TCONS_00077282	rna17779	XM_004017554.1	GeneID:101118476,Genbank:XM_004017554.1	LOC101118476	uncharacterized LOC101118476
TCONS_00085399	rna19011	XM_004018358.1	GeneID:101122389,Genbank:XM_004018358.1	RPP14	ribonuclease P%2FMRP 14kDa subunit
TCONS_00057081	rna12266	XM_004012437.1	GeneID:101111892,Genbank:XM_004012437.1	TADA2A	transcriptional adaptor 2A
	rna12264	XM_004012435.1	GeneID:101111465,Genbank:XM_004012435.1	C11H17orf78	chromosome 11 open reading frame%2C human C17orf78%2C transcript variant 1
	rna12265	XM_004012436.1	GeneID:101111465,Genbank:XM_004012436.1	C11H17orf78	chromosome 11 open reading frame%2C human C17orf78%2C transcript variant 2
TCONS_00014948	rna3119	XM_004005305.1	GeneID:101117143,Genbank:XM_004005305.1	VLDLR	very low density lipoprotein receptor
TCONS_00098442	rna22411	XM_004021051.1	GeneID:101114841,Genbank:XM_004021051.1	LOC101114841	oncomodulin-like
	rna22412	XM_004021052.1	GeneID:101115090,Genbank:XM_004021052.1	CCZ1	CCZ1 vacuolar protein trafficking and biogenesis associated homolog %28S. cerevisiae%29
TCONS_00096911	rna22270	XM_004021256.1	GeneID:101113721,Genbank:XM_004021256.1	BCL7B	B-cell CLL%2Flymphoma 7B
	rna22271	XM_004021257.1	GeneID:101113982,Genbank:XM_004021257.1	BAZ1B	bromodomain adjacent to zinc finger domain%2C 1B
TCONS_00107199	rna24256	XM_004022883.1	GeneID:101120904,Genbank:XM_004022883.1	LOC101120904	cationic amino acid transporter 3-like
TCONS_00063326	rna14648	XM_004014425.1	GeneID:101113779,Genbank:XM_004014425.1	PPP1R3D	protein phosphatase 1%2C regulatory subunit 3D
	rna14647	XM_004014758.1	GeneID:101123227,Genbank:XM_004014758.1	FAM217B	family with sequence similarity 217%2C member B
TCONS_00036839	rna7836	XM_004008477.1	GeneID:101102478,Genbank:XM_004008477.1	ZSWIM4	zinc finger%2C SWIM-type containing 4
TCONS_00076424	rna17536	XM_004017149.1	GeneID:101105441,Genbank:XM_004017149.1	LOC101105441	ankyrin repeat domain-containing protein 33B-like
TCONS_00083879	rna18828	XM_004018587.1	GeneID:101117282,Genbank:XM_004018587.1	WDR48	WD repeat domain 48
TCONS_00047018	rna11076	XM_004011370.1	GeneID:101112653,Genbank:XM_004011370.1	IL20RA	interleukin 20 receptor%2C alpha
TCONS_00047019	rna11076	XM_004011370.1	GeneID:101112653,Genbank:XM_004011370.1	IL20RA	interleukin 20 receptor%2C alpha
TCONS_00077554	rna18161	XM_004017508.1	GeneID:101119936,Genbank:XM_004017508.1	YPEL1	yippee-like 1 %28Drosophila%29
TCONS_00027781	rna6577	XM_004007614.1	GeneID:101118605,Genbank:XM_004007614.1	TUBA8	tubulin%2C alpha 8
TCONS_00052934	rna12521	XM_004013275.1	GeneID:101113774,Genbank:XM_004013275.1	WSCD1	WSC domain containing 1
TCONS_00091567	rna20494	XM_004019542.1	GeneID:101117375,Genbank:XM_004019542.1	JAM3	junctional adhesion molecule 3
TCONS_00094724	rna21370	XM_004020589.1	GeneID:101109665,Genbank:XM_004020589.1	ZNF236	zinc finger protein 236
TCONS_00084415	rna18859	XM_004018251.1	GeneID:101116940,Genbank:XM_004018251.1	SEC22C	SEC22 vesicle trafficking protein homolog C %28S. cerevisiae%29
TCONS_00058420	rna12571	XM_004012620.1	GeneID:101113685,Genbank:XM_004012620.1	ALOX12	arachidonate 12-lipoxygenase
	rna12572	XM_004012621.1	GeneID:101113944,Genbank:XM_004012621.1	RNASEK	ribonuclease%2C RNase K
	rna12573	XM_004012622.1	GeneID:101114201,Genbank:XM_004012622.1	C11H17orf49	chromosome 11 open reading frame%2C human C17orf49
TCONS_00092582	rna20962	XM_004020024.1	GeneID:101122150,Genbank:XM_004020024.1	PANK1	pantothenate kinase 1%2C transcript variant 1
	rna20964	XM_004020026.1	GeneID:101122564,Genbank:XM_004020026.1	KIF20B	kinesin family member 20B%2C transcript variant 1
	rna20965	XM_004020027.1	GeneID:101122564,Genbank:XM_004020027.1	KIF20B	kinesin family member 20B%2C transcript variant 2
TCONS_00105727	rna23832	XM_004022694.1	GeneID:101119285,Genbank:XM_004022694.1	GPC3	glypican 3
TCONS_00082771	rna18200	XM_004017706.1	GeneID:101113797,Genbank:XM_004017706.1	LOC101113797	small nuclear ribonucleoprotein-associated protein N-like%2C transcript variant 1
TCONS_00089036	rna19589	XM_004018860.1	GeneID:101119340,Genbank:XM_004018860.1	CLIC5	chloride intracellular channel 5%2C transcript variant 1
TCONS_00059821	rna13988	XM_004013810.1	GeneID:101114454,Genbank:XM_004013810.1	ZBTB37	zinc finger and BTB domain containing 37%2C transcript variant 1
	rna13989	XM_004013811.1	GeneID:101114454,Genbank:XM_004013811.1	ZBTB37	zinc finger and BTB domain containing 37%2C transcript variant 2
	rna13987	XM_004013809.1	GeneID:101114203,Genbank:XM_004013809.1	DARS2	aspartyl-tRNA synthetase 2%2C mitochondrial
TCONS_00078544	rna17861	XM_004017348.1	GeneID:101102013,Genbank:XM_004017348.1	ORAI1	ORAI calcium release-activated calcium modulator 1
	rna17863	XM_004017579.1	GeneID:101103759,Genbank:XM_004017579.1	KDM2B	lysine %28K%29-specific demethylase 2B
TCONS_00074192	rna17166	XM_004016827.1	GeneID:100885759,Genbank:XM_004016827.1	LOC100885759	ciliary neurotrophic factor
	rna17167	XM_004016493.1	GeneID:101107894,Genbank:XM_004016493.1	LOC101107894	ciliary neurotrophic factor-like
TCONS_00015716	rna4303	XM_004005157.1	GeneID:101105636,Genbank:XM_004005157.1	HP1BP3	heterochromatin protein 1%2C binding protein 3
TCONS_00086942	rna19574	XM_004018853.1	GeneID:101117541,Genbank:XM_004018853.1	SLC29A1	solute carrier family 29 %28nucleoside transporters%29%2C member 1
TCONS_00106638	rna23594	XM_004022196.1	GeneID:101112704,Genbank:XM_004022196.1	LOC101112704	cellular nucleic acid-binding protein-like
TCONS_00012803	rna3347	XM_004004492.1	GeneID:101109331,Genbank:XM_004004492.1	IWS1	IWS1 homolog %28S. cerevisiae%29
TCONS_00038643	rna8965	XM_004009586.1	GeneID:101109357,Genbank:XM_004009586.1	PDE5A	phosphodiesterase 5A%2C cGMP-specific%2C transcript variant 1
	rna8967	XM_004009588.1	GeneID:101109799,Genbank:XM_004009588.1	FABP2	fatty acid binding protein 2%2C intestinal
	rna8966	XM_004009587.1	GeneID:101109357,Genbank:XM_004009587.1	PDE5A	phosphodiesterase 5A%2C cGMP-specific%2C transcript variant 2
	rna8969	XM_004009589.1	GeneID:101110058,Genbank:XM_004009589.1	USP53	ubiquitin specific peptidase 53
TCONS_00053649	rna12299	XM_004012458.1	GeneID:101116741,Genbank:XM_004012458.1	PEX12	peroxisomal biogenesis factor 12
	rna12300	XM_004013201.1	GeneID:101113085,Genbank:XM_004013201.1	SLFN14	schlafen family member 14
TCONS_00069919	rna15489	XM_004015145.1	GeneID:101110862,Genbank:XM_004015145.1	PEPD	peptidase D%2C transcript variant 2
	rna15488	XM_004015144.1	GeneID:101110862,Genbank:XM_004015144.1	PEPD	peptidase D%2C transcript variant 1
	rna15487	XM_004015143.1	GeneID:101110612,Genbank:XM_004015143.1	CEBPG	CCAAT%2Fenhancer binding protein %28C%2FEBP%29%2C gamma
	rna15490	XM_004015146.1	GeneID:101110862,Genbank:XM_004015146.1	PEPD	peptidase D%2C transcript variant 3
TCONS_00055271	rna12881	XM_004013361.1	GeneID:101120851,Genbank:XM_004013361.1	HOXB4	homeobox B4
	rna12882	XM_004013362.1	GeneID:101121109,Genbank:XM_004013362.1	HOXB3	homeobox B3
	rna12883	XM_004013363.1	GeneID:101121362,Genbank:XM_004013363.1	HOXB2	homeobox B2
TCONS_00053467	rna13354	XM_004013102.1	GeneID:101102574,Genbank:XM_004013102.1	MFSD11	major facilitator superfamily domain containing 11%2C transcript variant 1
	rna13355	XM_004013103.1	GeneID:101102574,Genbank:XM_004013103.1	MFSD11	major facilitator superfamily domain containing 11%2C transcript variant 2
TCONS_00058601	rna13474	XM_004013531.1	GeneID:101109028,Genbank:XM_004013531.1	WIPI1	WD repeat domain%2C phosphoinositide interacting 1
TCONS_00058600	rna13474	XM_004013531.1	GeneID:101109028,Genbank:XM_004013531.1	WIPI1	WD repeat domain%2C phosphoinositide interacting 1
TCONS_00017838	rna2883	NM_001127287.1	GeneID:100147796,Genbank:NM_001127287.1	SLC25A37	solute carrier family 25 %28mitochondrial iron transporter%29%2C member 37
TCONS_00037027	rna7841	XM_004008480.1	GeneID:101103232,Genbank:XM_004008480.1	LOC101103232	60S ribosomal protein L36-like
	rna7840	XM_004009255.1	GeneID:101120920,Genbank:XM_004009255.1	CACNA1A	calcium channel%2C voltage-dependent%2C P%2FQ type%2C alpha 1A subunit
TCONS_00038946	rna9448	XM_004009929.1	GeneID:101110333,Genbank:XM_004009929.1	CCNI	cyclin I
	rna9447	XM_004010100.1	GeneID:101106774,Genbank:XM_004010100.1	2017-09-11	septin 11
TCONS_00099762	rna21913	XM_004021165.1	GeneID:101105300,Genbank:XM_004021165.1	RBFOX1	RNA binding protein%2C fox-1 homolog %28C. elegans%29 1
TCONS_00078829	rna18086	XM_004017475.1	GeneID:101110876,Genbank:XM_004017475.1	SEC14L2	SEC14-like 2 %28S. cerevisiae%29%2C transcript variant 1
	rna18087	XM_004017478.1	GeneID:101110876,Genbank:XM_004017478.1	SEC14L2	SEC14-like 2 %28S. cerevisiae%29%2C transcript variant 4
	rna18088	XM_004017476.1	GeneID:101110876,Genbank:XM_004017476.1	SEC14L2	SEC14-like 2 %28S. cerevisiae%29%2C transcript variant 2
	rna18089	XM_004017477.1	GeneID:101110876,Genbank:XM_004017477.1	SEC14L2	SEC14-like 2 %28S. cerevisiae%29%2C transcript variant 3
	rna18091	XM_004017480.1	GeneID:101111910,Genbank:XM_004017480.1	SEC14L3	SEC14-like 3 %28S. cerevisiae%29
	rna18090	XM_004017479.1	GeneID:101111663,Genbank:XM_004017479.1	MTFP1	mitochondrial fission process 1
TCONS_00075330	rna16323	XM_004016548.1	GeneID:101106880,Genbank:XM_004016548.1	C15H11orf53	chromosome 15 open reading frame%2C human C11orf53
	rna16324	XM_004016006.1	GeneID:101107466,Genbank:XM_004016006.1	C15H11orf93	chromosome 15 open reading frame%2C human C11orf93
TCONS_00097924	rna22191	XM_004021234.1	GeneID:101106488,Genbank:XM_004021234.1	TRIM72	tripartite motif containing 72
	rna22190	XM_004020925.1	GeneID:101105208,Genbank:XM_004020925.1	PYCARD	PYD and CARD domain containing%2C transcript variant 2
	rna22189	XM_004020924.1	GeneID:101105208,Genbank:XM_004020924.1	PYCARD	PYD and CARD domain containing%2C transcript variant 1
TCONS_00041065	rna10487	XM_004010710.1	GeneID:101107792,Genbank:XM_004010710.1	PPP2R5E	protein phosphatase 2%2C regulatory subunit B%27%2C epsilon isoform
TCONS_00061144	rna14190	XM_004014143.1	GeneID:101113425,Genbank:XM_004014143.1	SHISA4	shisa homolog 4 %28Xenopus laevis%29
	rna14191	XM_004014144.1	GeneID:101113691,Genbank:XM_004014144.1	LMOD1	leiomodin 1 %28smooth muscle%29
	rna14189	XM_004014142.1	GeneID:101113164,Genbank:XM_004014142.1	IPO9	importin 9
TCONS_00054201	rna13200	XM_004013012.1	GeneID:101122708,Genbank:XM_004013012.1	TLK2	tousled-like kinase 2%2C transcript variant 1
	rna13199	XM_004013013.1	GeneID:101122708,Genbank:XM_004013013.1	TLK2	tousled-like kinase 2%2C transcript variant 2
TCONS_00102546	rna23068	NM_001161883.1	GeneID:100302086,Genbank:NM_001161883.1	FNTA	farnesyltransferase%2C CAAX box%2C alpha
	rna23069	XM_004021882.1	GeneID:101123604,Genbank:XM_004021882.1	LOC101123604	protein kinase-like protein SgK196-like
TCONS_00028233	rna4472	XM_004007135.1	GeneID:101121926,Genbank:XM_004007135.1	FAM78A	family with sequence similarity 78%2C member A
	rna4471	XM_004005579.1	GeneID:101114252,Genbank:XM_004005579.1	PPAPDC3	phosphatidic acid phosphatase type 2 domain containing 3
TCONS_00096734	rna21949	XM_004021175.1	GeneID:101109141,Genbank:XM_004021175.1	SNX29	sorting nexin 29
TCONS_00025737	rna5369	XM_004007349.1	GeneID:101115449,Genbank:XM_004007349.1	STARD7	StAR-related lipid transfer %28START%29 domain containing 7
TCONS_00025736	rna5368	XM_004006168.1	GeneID:101113833,Genbank:XM_004006168.1	TMEM127	transmembrane protein 127
	rna5369	XM_004007349.1	GeneID:101115449,Genbank:XM_004007349.1	STARD7	StAR-related lipid transfer %28START%29 domain containing 7
TCONS_00079095	rna17798	XM_004017561.1	GeneID:101120525,Genbank:XM_004017561.1	BRI3BP	BRI3 binding protein
TCONS_00029711	rna7087	XM_004007915.1	GeneID:101120487,Genbank:XM_004007915.1	FKBP9	FK506 binding protein 9%2C 63 kDa
	rna7086	XM_004007913.1	GeneID:101119900,Genbank:XM_004007913.1	NT5C3	5%27-nucleotidase%2C cytosolic III%2C transcript variant 2
	rna7085	XM_004007912.1	GeneID:101119900,Genbank:XM_004007912.1	NT5C3	5%27-nucleotidase%2C cytosolic III%2C transcript variant 1
	rna7084	XM_004007914.1	GeneID:101119900,Genbank:XM_004007914.1	NT5C3	5%27-nucleotidase%2C cytosolic III%2C transcript variant 3
TCONS_00105381	rna23123	XM_004021897.1	GeneID:101117303,Genbank:XM_004021897.1	PNPLA4	patatin-like phospholipase domain containing 4
TCONS_00035134	rna8084	XM_004009354.1	GeneID:101114610,Genbank:XM_004009354.1	LOC101114610	hepatoma-derived growth factor-related protein 2-like
	rna8083	XM_004009353.1	GeneID:101114356,Genbank:XM_004009353.1	PLIN4	perilipin 4
TCONS_00086059	rna19247	NM_001040286.1	GeneID:678667,Genbank:NM_001040286.1	CCR9	chemokine %28C-C motif%29 receptor 9
	rna19245	XM_004018680.1	GeneID:101104278,Genbank:XM_004018680.1	FYCO1	FYVE and coiled-coil domain containing 1
TCONS_00050765	rna11926	XM_004012280.1	GeneID:101110521,Genbank:XM_004012280.1	FRY	furry homolog %28Drosophila%29
TCONS_00039015	rna9082	XM_004009677.1	GeneID:101111193,Genbank:XM_004009677.1	TRMT10A	tRNA methyltransferase 10 homolog A %28S. cerevisiae%29
TCONS_00068850	rna15798	XM_004015732.1	GeneID:101110963,Genbank:XM_004015732.1	PVR	poliovirus receptor
	rna15797	XM_004015731.1	GeneID:101110700,Genbank:XM_004015731.1	LOC101110700	carcinoembryonic antigen-related cell adhesion molecule 7-like
TCONS_00071581	rna15112	XM_004015497.1	GeneID:101122299,Genbank:XM_004015497.1	MLYCD	malonyl-CoA decarboxylase
TCONS_00075317	rna17167	XM_004016493.1	GeneID:101107894,Genbank:XM_004016493.1	LOC101107894	ciliary neurotrophic factor-like
TCONS_00086683	rna18987	XM_004018344.1	GeneID:101119080,Genbank:XM_004018344.1	ADAMTS9	ADAM metallopeptidase with thrombospondin type 1 motif%2C 9
TCONS_00023692	rna5368	XM_004006168.1	GeneID:101113833,Genbank:XM_004006168.1	TMEM127	transmembrane protein 127
	rna5369	XM_004007349.1	GeneID:101115449,Genbank:XM_004007349.1	STARD7	StAR-related lipid transfer %28START%29 domain containing 7
TCONS_00055707	rna13086	XM_004013400.1	GeneID:101111565,Genbank:XM_004013400.1	CNTNAP1	contactin associated protein 1
	rna13085	NM_001040287.1	GeneID:678671,Genbank:NM_001040287.1	CCR10	chemokine %28C-C motif%29 receptor 10
	rna13084	XM_004013399.1	GeneID:101111304,Genbank:XM_004013399.1	PLEKHH3	pleckstrin homology domain containing%2C family H %28with MyTH4 domain%29 member 3
	rna13083	XM_004013398.1	GeneID:101111036,Genbank:XM_004013398.1	TUBG2	tubulin%2C gamma 2
TCONS_00038544	rna9247	XM_004009799.1	GeneID:101119822,Genbank:XM_004009799.1	KCTD8	potassium channel tetramerisation domain containing 8
TCONS_00071948	rna15052	XM_004015475.1	GeneID:101115396,Genbank:XM_004015475.1	EXOSC6	exosome component 6
	rna15050	XM_004014902.1	GeneID:101114460,Genbank:XM_004014902.1	AARS	alanyl-tRNA synthetase%2C transcript variant 1
	rna15051	XM_004014903.1	GeneID:101114460,Genbank:XM_004014903.1	AARS	alanyl-tRNA synthetase%2C transcript variant 2
TCONS_00052751	rna12172	NM_001139450.1	GeneID:100192429,Genbank:NM_001139450.1	HLF	hepatic leukemia factor
TCONS_00067273	rna15081	XM_004015487.1	GeneID:101118722,Genbank:XM_004015487.1	MON1B	MON1 homolog B %28yeast%29
TCONS_00052757	rna12176	XM_004012384.1	GeneID:101119229,Genbank:XM_004012384.1	LOC101119229	phosphatidylcholine transfer protein-like
TCONS_00052756	rna12176	XM_004012384.1	GeneID:101119229,Genbank:XM_004012384.1	LOC101119229	phosphatidylcholine transfer protein-like
TCONS_00078444	rna17597	NM_001163053.1	GeneID:100302355,Genbank:NM_001163053.1	SFRP2	secreted frizzled-related protein 2
TCONS_00026649	rna4530	XM_004007161.1	GeneID:101108213,Genbank:XM_004007161.1	TRUB2	TruB pseudouridine %28psi%29 synthase homolog 2 %28E. coli%29
	rna4531	XM_004005606.1	GeneID:101120905,Genbank:XM_004005606.1	SWI5	SWI5 recombination repair homolog %28yeast%29
TCONS_00095776	rna21563	XM_004020510.1	GeneID:101108096,Genbank:XM_004020510.1	NAPG	N-ethylmaleimide-sensitive factor attachment protein%2C gamma
TCONS_00040215	rna9449	XM_004009930.1	GeneID:101110594,Genbank:XM_004009930.1	CCNG2	cyclin G2
TCONS_00010070	rna2549	XM_004005181.1	GeneID:101112458,Genbank:XM_004005181.1	TMEM18	transmembrane protein 18
TCONS_00009269	rna2498	XM_004003937.1	GeneID:101109328,Genbank:XM_004003937.1	SIM2	single-minded homolog 2 %28Drosophila%29
TCONS_00087297	rna19590	XM_004018862.1	GeneID:101119767,Genbank:XM_004018862.1	ENPP4	ectonucleotide pyrophosphatase%2Fphosphodiesterase 4 %28putative%29
TCONS_00086574	rna18865	XM_004018254.1	GeneID:101117705,Genbank:XM_004018254.1	CCDC13	coiled-coil domain containing 13
TCONS_00046254	rna10829	XM_004011483.1	GeneID:101106083,Genbank:XM_004011483.1	LOC101106083	uncharacterized LOC101106083
TCONS_00102092	rna22963	XM_004021746.1	GeneID:101102369,Genbank:XM_004021746.1	MFHAS1	malignant fibrous histiocytoma amplified sequence 1
TCONS_00041613	rna10499	XM_004010719.1	GeneID:101110063,Genbank:XM_004010719.1	HSPA2	heat shock 70kDa protein 2
	rna10498	XM_004010718.1	GeneID:101109805,Genbank:XM_004010718.1	ZBTB1	zinc finger and BTB domain containing 1
	rna10500	XM_004011047.1	GeneID:101119908,Genbank:XM_004011047.1	PPP1R36	protein phosphatase 1%2C regulatory subunit 36
TCONS_00036142	rna8885	XM_004023569.1	GeneID:101121774,Genbank:XM_004023569.1	NR2F1	nuclear receptor subfamily 2%2C group F%2C member 1
TCONS_00020422	rna5449	NM_001134782.1	GeneID:100188930,Genbank:NM_001134782.1	MYF6	myogenic factor 6 %28herculin%29
	rna5448	XM_004006218.1	GeneID:101103961,Genbank:XM_004006218.1	PTPRQ	protein tyrosine phosphatase%2C receptor type%2C Q
TCONS_00020423	rna5449	NM_001134782.1	GeneID:100188930,Genbank:NM_001134782.1	MYF6	myogenic factor 6 %28herculin%29
	rna5448	XM_004006218.1	GeneID:101103961,Genbank:XM_004006218.1	PTPRQ	protein tyrosine phosphatase%2C receptor type%2C Q
TCONS_00045190	rna10070	XM_004010416.1	GeneID:101122361,Genbank:XM_004010416.1	SLC12A6	solute carrier family 12 %28potassium%2Fchloride transporters%29%2C member 6%2C transcript variant 2
TCONS_00076373	rna17245	XM_004016866.1	GeneID:101107136,Genbank:XM_004016866.1	FBXW11	F-box and WD repeat domain containing 11
TCONS_00010494	rna3328	XM_004004479.1	GeneID:101104965,Genbank:XM_004004479.1	FAM168B	family with sequence similarity 168%2C member B
	rna3327	XM_004004478.1	GeneID:101104720,Genbank:XM_004004478.1	ARHGEF4	Rho guanine nucleotide exchange factor %28GEF%29 4
TCONS_00023255	rna5535	XM_004006279.1	GeneID:101120819,Genbank:XM_004006279.1	LOC101120819	heterogeneous nuclear ribonucleoprotein A1-like%2C transcript variant 2
	rna5534	XM_004006278.1	GeneID:101120819,Genbank:XM_004006278.1	LOC101120819	heterogeneous nuclear ribonucleoprotein A1-like%2C transcript variant 1
	rna5536	XM_004006280.1	GeneID:101120819,Genbank:XM_004006280.1	LOC101120819	heterogeneous nuclear ribonucleoprotein A1-like%2C transcript variant 3
	rna5531	XM_004006276.1	GeneID:101120229,Genbank:XM_004006276.1	NFE2	nuclear factor %28erythroid-derived 2%29%2C 45kDa%2C transcript variant 2
	rna5530	XM_004006275.1	GeneID:101120229,Genbank:XM_004006275.1	NFE2	nuclear factor %28erythroid-derived 2%29%2C 45kDa%2C transcript variant 1
	rna5532	XM_004006277.1	GeneID:101120229,Genbank:XM_004006277.1	NFE2	nuclear factor %28erythroid-derived 2%29%2C 45kDa%2C transcript variant 3
TCONS_00070674	rna16185	XM_004015926.1	GeneID:101113523,Genbank:XM_004015926.1	LOC101113523	zinc finger protein 850-like
TCONS_00081273	rna18637	XM_004017966.1	GeneID:101116607,Genbank:XM_004017966.1	DDX24	DEAD %28Asp-Glu-Ala-Asp%29 box polypeptide 24
	rna18636	XM_004018139.1	GeneID:101114561,Genbank:XM_004018139.1	OTUB2	OTU domain%2C ubiquitin aldehyde binding 2
TCONS_00069209	rna15676	XM_004015689.1	GeneID:101117958,Genbank:XM_004015689.1	DYRK1B	dual-specificity tyrosine-%28Y%29-phosphorylation regulated kinase 1B
TCONS_00025743	rna5396	XM_004006186.1	GeneID:101117916,Genbank:XM_004006186.1	ANAPC1	anaphase promoting complex subunit 1
TCONS_00045298	rna10713	NM_001009742.1	GeneID:443098,Genbank:NM_001009742.1	SLC17A5	solute carrier family 17 %28anion%2Fsugar transporter%29%2C member 5
TCONS_00045299	rna10713	NM_001009742.1	GeneID:443098,Genbank:NM_001009742.1	SLC17A5	solute carrier family 17 %28anion%2Fsugar transporter%29%2C member 5
TCONS_00078469	rna17660	XM_004017233.1	GeneID:101113958,Genbank:XM_004017233.1	RNF150	ring finger protein 150
TCONS_00030478	rna7320	XM_004008286.1	GeneID:101106679,Genbank:XM_004008286.1	PODXL	podocalyxin-like
TCONS_00015035	rna3583	XM_004004669.1	GeneID:101110210,Genbank:XM_004004669.1	CD302	CD302 molecule
TCONS_00084683	rna18959	XM_004018611.1	GeneID:101104097,Genbank:XM_004018611.1	PDZRN3	PDZ domain containing ring finger 3
TCONS_00060880	rna13902	XM_004014048.1	GeneID:101102255,Genbank:XM_004014048.1	SLC35E2	solute carrier family 35%2C member E2
	rna13901	XM_004013775.1	GeneID:101104592,Genbank:XM_004013775.1	NADK	NAD kinase
TCONS_00105044	rna23131	XM_004021898.1	GeneID:100125626,Genbank:XM_004021898.1	CLC4	chloride channel ClC4
TCONS_00050316	rna11691	XM_004012011.1	GeneID:101108398,Genbank:XM_004012011.1	SDC2	syndecan 2
TCONS_00051381	rna12035	XM_004012320.1	GeneID:101102993,Genbank:XM_004012320.1	MYCBP2	MYC binding protein 2%2C E3 ubiquitin protein ligase
TCONS_00051380	rna12035	XM_004012320.1	GeneID:101102993,Genbank:XM_004012320.1	MYCBP2	MYC binding protein 2%2C E3 ubiquitin protein ligase
TCONS_00047958	rna11366	XM_004011624.1	GeneID:101121430,Genbank:XM_004011624.1	CHRAC1	chromatin accessibility complex 1
TCONS_00091323	rna20478	XM_004019827.1	GeneID:101118490,Genbank:XM_004019827.1	TIRAP	toll-interleukin 1 receptor %28TIR%29 domain containing adaptor protein
	rna20479	XM_004019531.1	GeneID:101114475,Genbank:XM_004019531.1	DCPS	decapping enzyme%2C scavenger
TCONS_00064930	rna14813	XM_004014818.1	GeneID:101119580,Genbank:XM_004014818.1	MMP24	matrix metallopeptidase 24 %28membrane-inserted%29
	rna14815	XM_004014819.1	GeneID:101119841,Genbank:XM_004014819.1	FAM83C	family with sequence similarity 83%2C member C
	rna14814	NM_001162563.1	GeneID:100302338,Genbank:NM_001162563.1	EIF6	eukaryotic translation initiation factor 6
TCONS_00046752	rna11114	XM_004011527.1	GeneID:101102494,Genbank:XM_004011527.1	EPM2A	epilepsy%2C progressive myoclonus type 2A%2C Lafora disease %28laforin%29
TCONS_00077883	rna17982	XM_004017608.1	GeneID:101112765,Genbank:XM_004017608.1	MLEC	malectin
	rna17983	XM_004017609.1	GeneID:101113013,Genbank:XM_004017609.1	UNC119B	unc-119 homolog B %28C. elegans%29
TCONS_00060432	rna13693	XM_004013998.1	GeneID:101107118,Genbank:XM_004013998.1	HNRNPU	heterogeneous nuclear ribonucleoprotein U %28scaffold attachment factor A%29
TCONS_00089085	rna20133	XM_004019339.1	GeneID:101110976,Genbank:XM_004019339.1	SOX4	SRY %28sex determining region Y%29-box 4
TCONS_00016771	rna2944	XM_004004227.1	GeneID:101102453,Genbank:XM_004004227.1	COL15A1	collagen%2C type XV%2C alpha 1
TCONS_00039280	rna8965	XM_004009586.1	GeneID:101109357,Genbank:XM_004009586.1	PDE5A	phosphodiesterase 5A%2C cGMP-specific%2C transcript variant 1
	rna8967	XM_004009588.1	GeneID:101109799,Genbank:XM_004009588.1	FABP2	fatty acid binding protein 2%2C intestinal
	rna8966	XM_004009587.1	GeneID:101109357,Genbank:XM_004009587.1	PDE5A	phosphodiesterase 5A%2C cGMP-specific%2C transcript variant 2
	rna8969	XM_004009589.1	GeneID:101110058,Genbank:XM_004009589.1	USP53	ubiquitin specific peptidase 53
TCONS_00082971	rna18659	XM_004017981.1	GeneID:101120526,Genbank:XM_004017981.1	GLRX5	glutaredoxin 5
TCONS_00084176	rna19321	XM_004018705.1	GeneID:101112768,Genbank:XM_004018705.1	C19H3orf37	chromosome 19 open reading frame%2C human C3orf37
	rna19322	XM_004018554.1	GeneID:101106288,Genbank:XM_004018554.1	LOC101106288	histone H1x-like
TCONS_00106074	rna23573	XM_004022630.1	GeneID:101102704,Genbank:XM_004022630.1	NHSL2	NHS-like 2
TCONS_00033403	rna8811	XM_004009035.1	GeneID:101116571,Genbank:XM_004009035.1	SLU7	SLU7 splicing factor homolog %28S. cerevisiae%29
	rna8810	XM_004009034.1	GeneID:101116311,Genbank:XM_004009034.1	C5H5orf54	chromosome 5 open reading frame%2C human C5orf54
TCONS_00032249	rna8105	XM_004009361.1	GeneID:101116652,Genbank:XM_004009361.1	ATCAY	ataxia%2C cerebellar%2C Cayman type
TCONS_00050828	rna11999	XM_004012310.1	GeneID:101119484,Genbank:XM_004012310.1	MPHOSPH8	M-phase phosphoprotein 8
TCONS_00032878	rna7842	XM_004023290.1	GeneID:101103471,Genbank:XM_004023290.1	IER2	immediate early response 2
	rna7841	XM_004008480.1	GeneID:101103232,Genbank:XM_004008480.1	LOC101103232	60S ribosomal protein L36-like
	rna7840	XM_004009255.1	GeneID:101120920,Genbank:XM_004009255.1	CACNA1A	calcium channel%2C voltage-dependent%2C P%2FQ type%2C alpha 1A subunit
TCONS_00032879	rna7842	XM_004023290.1	GeneID:101103471,Genbank:XM_004023290.1	IER2	immediate early response 2
	rna7841	XM_004008480.1	GeneID:101103232,Genbank:XM_004008480.1	LOC101103232	60S ribosomal protein L36-like
	rna7840	XM_004009255.1	GeneID:101120920,Genbank:XM_004009255.1	CACNA1A	calcium channel%2C voltage-dependent%2C P%2FQ type%2C alpha 1A subunit
TCONS_00007847	rna1227	XM_004023607.1	GeneID:101104627,Genbank:XM_004023607.1	PBXIP1	pre-B-cell leukemia homeobox interacting protein 1
	rna1229	XM_004002564.1	GeneID:101113548,Genbank:XM_004002564.1	SHC1	SHC %28Src homology 2 domain containing%29 transforming protein 1%2C transcript variant 2
	rna1228	XM_004002562.1	GeneID:101113289,Genbank:XM_004002562.1	PYGO2	pygopus homolog 2 %28Drosophila%29
	rna1230	XM_004002563.1	GeneID:101113548,Genbank:XM_004002563.1	SHC1	SHC %28Src homology 2 domain containing%29 transforming protein 1%2C transcript variant 1
TCONS_00080278	rna17674	XM_004017242.1	GeneID:101115990,Genbank:XM_004017242.1	SETD7	SET domain containing %28lysine methyltransferase%29 7
TCONS_00095187	rna21572	XM_004020513.1	GeneID:101109137,Genbank:XM_004020513.1	SLMO1	slowmo homolog 1 %28Drosophila%29
	rna21573	XM_004020647.1	GeneID:101106482,Genbank:XM_004020647.1	SPIRE1	spire homolog 1 %28Drosophila%29
TCONS_00095186	rna21572	XM_004020513.1	GeneID:101109137,Genbank:XM_004020513.1	SLMO1	slowmo homolog 1 %28Drosophila%29
	rna21573	XM_004020647.1	GeneID:101106482,Genbank:XM_004020647.1	SPIRE1	spire homolog 1 %28Drosophila%29
TCONS_00021924	rna5545	XM_004007385.1	GeneID:101108379,Genbank:XM_004007385.1	HOXC11	homeobox C11
	rna5546	XM_004006285.1	GeneID:101122680,Genbank:XM_004006285.1	HOXC12	homeobox C12
TCONS_00021925	rna5545	XM_004007385.1	GeneID:101108379,Genbank:XM_004007385.1	HOXC11	homeobox C11
	rna5546	XM_004006285.1	GeneID:101122680,Genbank:XM_004006285.1	HOXC12	homeobox C12
TCONS_00065563	rna14728	XM_004014792.1	GeneID:101111384,Genbank:XM_004014792.1	HM13	histocompatibility %28minor%29 13
TCONS_00048406	rna11570	XM_004011748.1	GeneID:101109187,Genbank:XM_004011748.1	PI15	peptidase inhibitor 15
TCONS_00032877	rna7842	XM_004023290.1	GeneID:101103471,Genbank:XM_004023290.1	IER2	immediate early response 2
	rna7841	XM_004008480.1	GeneID:101103232,Genbank:XM_004008480.1	LOC101103232	60S ribosomal protein L36-like
	rna7840	XM_004009255.1	GeneID:101120920,Genbank:XM_004009255.1	CACNA1A	calcium channel%2C voltage-dependent%2C P%2FQ type%2C alpha 1A subunit
TCONS_00024162	rna4987	XM_004005898.1	GeneID:101108999,Genbank:XM_004005898.1	FABP1	fatty acid binding protein 1%2C liver
TCONS_00051139	rna12132	XM_004012356.1	GeneID:101115805,Genbank:XM_004012356.1	COL4A2	collagen%2C type IV%2C alpha 2
TCONS_00028974	rna7331	XM_004008081.1	GeneID:101121849,Genbank:XM_004008081.1	TMEM140	transmembrane protein 140
	rna7332	XM_004008082.1	GeneID:101122102,Genbank:XM_004008082.1	C4H7orf49	chromosome 4 open reading frame%2C human C7orf49
TCONS_00080025	rna17924	XM_004017387.1	GeneID:101110875,Genbank:XM_004017387.1	TBX3	T-box 3%2C transcript variant 2
	rna17925	XM_004017386.1	GeneID:101110875,Genbank:XM_004017386.1	TBX3	T-box 3%2C transcript variant 1
TCONS_00100999	rna22576	XM_004021620.1	GeneID:101120801,Genbank:XM_004021620.1	CCDC6	coiled-coil domain containing 6
TCONS_00075548	rna17421	XM_004017008.1	GeneID:101122055,Genbank:XM_004017008.1	PAIP1	poly%28A%29 binding protein interacting protein 1
	rna17422	XM_004023609.1	GeneID:101122307,Genbank:XM_004023609.1	C16H5orf34	chromosome 16 open reading frame%2C human C5orf34
TCONS_00084190	rna19333	XM_004018713.1	GeneID:100913154,Genbank:XM_004018713.1	ALDH1L1	aldehyde dehydrogenase 1 family%2C member L1
TCONS_00067699	rna15869	XM_004015772.1	GeneID:101122720,Genbank:XM_004015772.1	LOC101122720	uncharacterized LOC101122720
	rna15868	XM_004015332.1	GeneID:101117354,Genbank:XM_004015332.1	ARHGAP35	Rho GTPase activating protein 35
TCONS_00013905	rna3425	XM_004004548.1	GeneID:101102536,Genbank:XM_004004548.1	OSBPL6	oxysterol binding protein-like 6%2C transcript variant 2
	rna3424	XM_004004550.1	GeneID:101102536,Genbank:XM_004004550.1	OSBPL6	oxysterol binding protein-like 6%2C transcript variant 4
	rna3426	XM_004004547.1	GeneID:101102536,Genbank:XM_004004547.1	OSBPL6	oxysterol binding protein-like 6%2C transcript variant 1
	rna3423	XM_004004549.1	GeneID:101102536,Genbank:XM_004004549.1	OSBPL6	oxysterol binding protein-like 6%2C transcript variant 3
TCONS_00013904	rna3425	XM_004004548.1	GeneID:101102536,Genbank:XM_004004548.1	OSBPL6	oxysterol binding protein-like 6%2C transcript variant 2
	rna3424	XM_004004550.1	GeneID:101102536,Genbank:XM_004004550.1	OSBPL6	oxysterol binding protein-like 6%2C transcript variant 4
	rna3426	XM_004004547.1	GeneID:101102536,Genbank:XM_004004547.1	OSBPL6	oxysterol binding protein-like 6%2C transcript variant 1
	rna3423	XM_004004549.1	GeneID:101102536,Genbank:XM_004004549.1	OSBPL6	oxysterol binding protein-like 6%2C transcript variant 3
TCONS_00013907	rna3445	XM_004005363.1	GeneID:101103879,Genbank:XM_004005363.1	HOXD8	homeobox D8
TCONS_00036878	rna8105	XM_004009361.1	GeneID:101116652,Genbank:XM_004009361.1	ATCAY	ataxia%2C cerebellar%2C Cayman type
TCONS_00036879	rna8105	XM_004009361.1	GeneID:101116652,Genbank:XM_004009361.1	ATCAY	ataxia%2C cerebellar%2C Cayman type
TCONS_00052533	rna11898	XM_004012277.1	GeneID:101108665,Genbank:XM_004012277.1	ALG5	asparagine-linked glycosylation 5%2C dolichyl-phosphate beta-glucosyltransferase homolog %28S. cerevisiae%29
TCONS_00052532	rna11898	XM_004012277.1	GeneID:101108665,Genbank:XM_004012277.1	ALG5	asparagine-linked glycosylation 5%2C dolichyl-phosphate beta-glucosyltransferase homolog %28S. cerevisiae%29
TCONS_00033004	rna8040	XM_004008574.1	GeneID:101105818,Genbank:XM_004008574.1	SLC25A41	solute carrier family 25%2C member 41
	rna8039	XM_004009336.1	GeneID:101109176,Genbank:XM_004009336.1	SLC25A23	solute carrier family 25 %28mitochondrial carrier%3B phosphate carrier%29%2C member 23
	rna8041	XM_004009337.1	GeneID:101109446,Genbank:XM_004009337.1	KHSRP	KH-type splicing regulatory protein
TCONS_00006595	rna821	XM_004002305.1	GeneID:101110981,Genbank:XM_004002305.1	SLC16A4	solute carrier family 16%2C member 4 %28monocarboxylic acid transporter 5%29
TCONS_00088564	rna19915	XM_004019037.1	GeneID:101121465,Genbank:XM_004019037.1	LOC101121465	zinc finger protein 192-like
	rna19914	XM_004019054.1	GeneID:101104612,Genbank:XM_004019054.1	LOC101104612	zinc finger protein 192-like
TCONS_00099261	rna22315	XM_004020992.1	GeneID:101120796,Genbank:XM_004020992.1	RABL5	RAB%2C member RAS oncogene family-like 5%2C transcript variant 2
	rna22314	XM_004020991.1	GeneID:101120796,Genbank:XM_004020991.1	RABL5	RAB%2C member RAS oncogene family-like 5%2C transcript variant 1
TCONS_00024648	rna5340	XM_004006154.1	GeneID:101109605,Genbank:XM_004006154.1	INPP4A	inositol polyphosphate-4-phosphatase%2C type I%2C 107kDa%2C transcript variant 4
	rna5339	XM_004006152.1	GeneID:101109605,Genbank:XM_004006152.1	INPP4A	inositol polyphosphate-4-phosphatase%2C type I%2C 107kDa%2C transcript variant 2
	rna5338	XM_004006153.1	GeneID:101109605,Genbank:XM_004006153.1	INPP4A	inositol polyphosphate-4-phosphatase%2C type I%2C 107kDa%2C transcript variant 3
	rna5336	XM_004006150.1	GeneID:101109345,Genbank:XM_004006150.1	LOC101109345	cytochrome c oxidase assembly factor 5-like
	rna5337	XM_004006151.1	GeneID:101109605,Genbank:XM_004006151.1	INPP4A	inositol polyphosphate-4-phosphatase%2C type I%2C 107kDa%2C transcript variant 1
TCONS_00086572	rna18865	XM_004018254.1	GeneID:101117705,Genbank:XM_004018254.1	CCDC13	coiled-coil domain containing 13
	rna18866	XM_004018255.1	GeneID:101117970,Genbank:XM_004018255.1	HIGD1A	HIG1 hypoxia inducible domain family%2C member 1A
TCONS_00032431	rna8447	XM_004008783.1	GeneID:101119469,Genbank:XM_004008783.1	MBD3	methyl-CpG binding domain protein 3
	rna8449	XM_004009489.1	GeneID:101116477,Genbank:XM_004009489.1	LOC101116477	transcription factor E2-alpha-like
	rna8448	XM_004008784.1	GeneID:101119721,Genbank:XM_004008784.1	LOC101119721	cytochrome b-c1 complex subunit 10-like
TCONS_00032432	rna8447	XM_004008783.1	GeneID:101119469,Genbank:XM_004008783.1	MBD3	methyl-CpG binding domain protein 3
	rna8449	XM_004009489.1	GeneID:101116477,Genbank:XM_004009489.1	LOC101116477	transcription factor E2-alpha-like
	rna8448	XM_004008784.1	GeneID:101119721,Genbank:XM_004008784.1	LOC101119721	cytochrome b-c1 complex subunit 10-like
TCONS_00010428	rna3206	XM_004005318.1	GeneID:101103702,Genbank:XM_004005318.1	LOC101103702	interferon beta-2-like
TCONS_00043651	rna9674	XM_004010182.1	GeneID:101106591,Genbank:XM_004010182.1	LOC101106591	transmembrane emp24 domain-containing protein 7-like%2C transcript variant 1
TCONS_00043652	rna9674	XM_004010182.1	GeneID:101106591,Genbank:XM_004010182.1	LOC101106591	transmembrane emp24 domain-containing protein 7-like%2C transcript variant 1
TCONS_00051148	rna12137	XM_004012359.1	GeneID:101116585,Genbank:XM_004012359.1	ANKRD10	ankyrin repeat domain 10
TCONS_00051639	rna12035	XM_004012320.1	GeneID:101102993,Genbank:XM_004012320.1	MYCBP2	MYC binding protein 2%2C E3 ubiquitin protein ligase
TCONS_00059902	rna14132	XM_004013916.1	GeneID:101120348,Genbank:XM_004013916.1	KCNH1	potassium voltage-gated channel%2C subfamily H %28eag-related%29%2C member 1%2C transcript variant 2
	rna14133	XM_004013915.1	GeneID:101120348,Genbank:XM_004013915.1	KCNH1	potassium voltage-gated channel%2C subfamily H %28eag-related%29%2C member 1%2C transcript variant 1
TCONS_00043498	rna10447	XM_004010683.1	GeneID:101122697,Genbank:XM_004010683.1	ARID4A	AT rich interactive domain 4A %28RBP1-like%29
	rna10446	XM_004010682.1	GeneID:100381249,Genbank:XM_004010682.1	PSMA3	proteasome %28prosome%2C macropain%29 subunit%2C alpha type%2C 3%2C transcript variant 2
	rna10445	XM_004010681.1	GeneID:100381249,Genbank:XM_004010681.1	PSMA3	proteasome %28prosome%2C macropain%29 subunit%2C alpha type%2C 3%2C transcript variant 1
TCONS_00093795	rna21189	XM_004020191.1	GeneID:101119433,Genbank:XM_004020191.1	RBM20	RNA binding motif protein 20
TCONS_00098987	rna21829	XM_004020729.1	GeneID:101119270,Genbank:XM_004020729.1	ZNF205	zinc finger protein 205
	rna21831	XM_004021142.1	GeneID:101120797,Genbank:XM_004021142.1	CASP16	caspase 16%2C apoptosis-related cysteine peptidase %28putative%29
	rna21830	XM_004021141.1	GeneID:101120542,Genbank:XM_004021141.1	ZNF213	zinc finger protein 213
TCONS_00093658	rna21096	XM_004020317.1	GeneID:101112689,Genbank:XM_004020317.1	KAZALD1	Kazal-type serine peptidase inhibitor domain 1
TCONS_00071192	rna15700	XM_004015263.1	GeneID:101120771,Genbank:XM_004015263.1	C14H19orf54	chromosome 14 open reading frame%2C human C19orf54
	rna15699	XM_004015262.1	GeneID:101120515,Genbank:XM_004015262.1	ITPKC	inositol-trisphosphate 3-kinase C
TCONS_00093373	rna21098	XM_004020319.1	GeneID:101113186,Genbank:XM_004020319.1	LBX1	ladybird homeobox 1
TCONS_00072551	rna17177	XM_004016500.1	GeneID:101109907,Genbank:XM_004016500.1	MPEG1	macrophage expressed 1
	rna17176	XM_004016829.1	GeneID:101110361,Genbank:XM_004016829.1	DTX4	deltex homolog 4 %28Drosophila%29
TCONS_00058251	rna12899	XM_004013366.1	GeneID:101122370,Genbank:XM_004013366.1	TBKBP1	TBK1 binding protein 1
	rna12901	XM_004012820.1	GeneID:101118967,Genbank:XM_004012820.1	KPNB1	karyopherin %28importin%29 beta 1%2C transcript variant 2
	rna12900	XM_004012819.1	GeneID:101118967,Genbank:XM_004012819.1	KPNB1	karyopherin %28importin%29 beta 1%2C transcript variant 1
TCONS_00040550	rna9521	XM_004009978.1	GeneID:101122109,Genbank:XM_004009978.1	KLHL8	kelch-like 8 %28Drosophila%29
TCONS_00093375	rna21114	XM_004020128.1	GeneID:101103859,Genbank:XM_004020128.1	KCNIP2	Kv channel interacting protein 2%2C transcript variant 2
	rna21115	XM_004020134.1	GeneID:101103859,Genbank:XM_004020134.1	KCNIP2	Kv channel interacting protein 2%2C transcript variant 8
	rna21116	XM_004020130.1	GeneID:101103859,Genbank:XM_004020130.1	KCNIP2	Kv channel interacting protein 2%2C transcript variant 4
	rna21110	XM_004020132.1	GeneID:101103859,Genbank:XM_004020132.1	KCNIP2	Kv channel interacting protein 2%2C transcript variant 6
	rna21112	XM_004020127.1	GeneID:101103859,Genbank:XM_004020127.1	KCNIP2	Kv channel interacting protein 2%2C transcript variant 1
	rna21113	XM_004020129.1	GeneID:101103859,Genbank:XM_004020129.1	KCNIP2	Kv channel interacting protein 2%2C transcript variant 3
	rna21118	XM_004020135.1	GeneID:101103859,Genbank:XM_004020135.1	KCNIP2	Kv channel interacting protein 2%2C transcript variant 9
	rna21119	XM_004020136.1	GeneID:101105456,Genbank:XM_004020136.1	C22H10orf76	chromosome 22 open reading frame%2C human C10orf76
	rna21111	XM_004020131.1	GeneID:101103859,Genbank:XM_004020131.1	KCNIP2	Kv channel interacting protein 2%2C transcript variant 5
TCONS_00057982	rna13166	XM_004012994.1	GeneID:101117775,Genbank:XM_004012994.1	NMT1	N-myristoyltransferase 1
TCONS_00071283	rna16175	XM_004015454.1	GeneID:101107984,Genbank:XM_004015454.1	LOC101107984	uncharacterized LOC101107984%2C transcript variant 1
	rna16176	XM_004015455.1	GeneID:101107984,Genbank:XM_004015455.1	LOC101107984	uncharacterized LOC101107984%2C transcript variant 2
TCONS_00080087	rna18176	XM_004017690.1	GeneID:101119335,Genbank:XM_004017690.1	LOC101119335	cationic amino acid transporter 4-like
	rna18174	XM_004017688.1	GeneID:101118819,Genbank:XM_004017688.1	LOC101118819	P2X purinoceptor 6-like
	rna18175	XM_004017689.1	GeneID:101119078,Genbank:XM_004017689.1	LOC101119078	cationic amino acid transporter 4-like
TCONS_00071286	rna16185	XM_004015926.1	GeneID:101113523,Genbank:XM_004015926.1	LOC101113523	zinc finger protein 850-like
TCONS_00058528	rna13200	XM_004013012.1	GeneID:101122708,Genbank:XM_004013012.1	TLK2	tousled-like kinase 2%2C transcript variant 1
	rna13199	XM_004013013.1	GeneID:101122708,Genbank:XM_004013013.1	TLK2	tousled-like kinase 2%2C transcript variant 2
TCONS_00078989	rna18141	XM_004017665.1	GeneID:101111129,Genbank:XM_004017665.1	SLC2A11	solute carrier family 2 %28facilitated glucose transporter%29%2C member 11
TCONS_00075075	rna17125	XM_004016804.1	GeneID:101119671,Genbank:XM_004016804.1	TNKS1BP1	tankyrase 1 binding protein 1%2C 182kDa
TCONS_00093987	rna21347	XM_004020386.1	GeneID:101113117,Genbank:XM_004020386.1	LOC101113117	uncharacterized LOC101113117
TCONS_00026825	rna5409	XM_004006192.1	GeneID:101119806,Genbank:XM_004006192.1	THAP2	THAP domain containing%2C apoptosis associated protein 2
	rna5410	XM_004006193.1	GeneID:101120066,Genbank:XM_004006193.1	TMEM19	transmembrane protein 19
TCONS_00058841	rna12191	XM_004012389.1	GeneID:101120504,Genbank:XM_004012389.1	CUEDC1	CUE domain containing 1
TCONS_00058840	rna12188	XM_004013169.1	GeneID:101102321,Genbank:XM_004013169.1	MSI2	musashi homolog 2 %28Drosophila%29
TCONS_00056236	rna12400	XM_004012519.1	GeneID:101110425,Genbank:XM_004012519.1	ANKRD13B	ankyrin repeat domain 13B
	rna12401	XM_004012522.1	GeneID:101110686,Genbank:XM_004012522.1	CORO6	coronin 6%2C transcript variant 3
	rna12402	XM_004012521.1	GeneID:101110686,Genbank:XM_004012521.1	CORO6	coronin 6%2C transcript variant 2
	rna12403	XM_004012520.1	GeneID:101110686,Genbank:XM_004012520.1	CORO6	coronin 6%2C transcript variant 1
TCONS_00058842	rna12192	XM_004012390.1	GeneID:101120760,Genbank:XM_004012390.1	VEZF1	vascular endothelial zinc finger 1
TCONS_00083623	rna19066	XM_004018635.1	GeneID:101111584,Genbank:XM_004018635.1	NISCH	nischarin
	rna19065	XM_004023166.1	GeneID:101111323,Genbank:XM_004023166.1	STAB1	stabilin 1
TCONS_00014041	rna4143	XM_004005483.1	GeneID:101109600,Genbank:XM_004005483.1	OPRD1	opioid receptor%2C delta 1
TCONS_00077311	rna17826	XM_004017325.1	GeneID:101118475,Genbank:XM_004017325.1	MPHOSPH9	M-phase phosphoprotein 9
TCONS_00089739	rna20355	XM_004019782.1	GeneID:101121131,Genbank:XM_004019782.1	PTPN5	protein tyrosine phosphatase%2C non-receptor type 5 %28striatum-enriched%29
	rna20356	XM_004019783.1	GeneID:101121384,Genbank:XM_004019783.1	IGSF22	immunoglobulin superfamily%2C member 22
TCONS_00049781	rna11357	XM_004011620.1	GeneID:101120416,Genbank:XM_004011620.1	PTP4A3	protein tyrosine phosphatase type IVA%2C member 3%2C transcript variant 2
	rna11358	XM_004011619.1	GeneID:101120416,Genbank:XM_004011619.1	PTP4A3	protein tyrosine phosphatase type IVA%2C member 3%2C transcript variant 1
TCONS_00023496	rna4472	XM_004007135.1	GeneID:101121926,Genbank:XM_004007135.1	FAM78A	family with sequence similarity 78%2C member A
	rna4471	XM_004005579.1	GeneID:101114252,Genbank:XM_004005579.1	PPAPDC3	phosphatidic acid phosphatase type 2 domain containing 3
TCONS_00057111	rna12399	XM_004013232.1	GeneID:101122040,Genbank:XM_004013232.1	GIT1	G protein-coupled receptor kinase interacting ArfGAP 1
	rna12400	XM_004012519.1	GeneID:101110425,Genbank:XM_004012519.1	ANKRD13B	ankyrin repeat domain 13B
TCONS_00105552	rna23969	XM_004022727.1	GeneID:101113829,Genbank:XM_004022727.1	AMMECR1	Alport syndrome%2C mental retardation%2C midface hypoplasia and elliptocytosis chromosomal region gene 1
TCONS_00077466	rna18043	XM_004017633.1	GeneID:101119423,Genbank:XM_004017633.1	PITPNB	phosphatidylinositol transfer protein%2C beta
	rna18044	XM_004017634.1	GeneID:101119674,Genbank:XM_004017634.1	TTC28	tetratricopeptide repeat domain 28
TCONS_00007083	rna869	XM_004002338.1	GeneID:101118910,Genbank:XM_004002338.1	MAGI3	membrane associated guanylate kinase%2C WW and PDZ domain containing 3%2C transcript variant 2
	rna868	XM_004002337.1	GeneID:101118910,Genbank:XM_004002337.1	MAGI3	membrane associated guanylate kinase%2C WW and PDZ domain containing 3%2C transcript variant 1
TCONS_00079561	rna17633	NM_001009433.1	GeneID:443465,Genbank:NM_001009433.1	EDNRA	endothelin receptor type A
TCONS_00058419	rna12570	XM_004012618.1	GeneID:101113251,Genbank:XM_004012618.1	LOC101113251	arachidonate 12-lipoxygenase%2C epidermal-type-like%2C transcript variant 1
	rna12571	XM_004012620.1	GeneID:101113685,Genbank:XM_004012620.1	ALOX12	arachidonate 12-lipoxygenase
	rna12572	XM_004012621.1	GeneID:101113944,Genbank:XM_004012621.1	RNASEK	ribonuclease%2C RNase K
	rna12573	XM_004012622.1	GeneID:101114201,Genbank:XM_004012622.1	C11H17orf49	chromosome 11 open reading frame%2C human C17orf49
	rna12569	XM_004012619.1	GeneID:101113251,Genbank:XM_004012619.1	LOC101113251	arachidonate 12-lipoxygenase%2C epidermal-type-like%2C transcript variant 2
TCONS_00079567	rna17660	XM_004017233.1	GeneID:101113958,Genbank:XM_004017233.1	RNF150	ring finger protein 150
TCONS_00056464	rna12299	XM_004012458.1	GeneID:101116741,Genbank:XM_004012458.1	PEX12	peroxisomal biogenesis factor 12
	rna12300	XM_004013201.1	GeneID:101113085,Genbank:XM_004013201.1	SLFN14	schlafen family member 14
TCONS_00085918	rna18790	XM_004018207.1	GeneID:101105857,Genbank:XM_004018207.1	UBP1	upstream binding protein 1 %28LBP-1a%29%2C transcript variant 2
	rna18789	XM_004018209.1	GeneID:101105857,Genbank:XM_004018209.1	UBP1	upstream binding protein 1 %28LBP-1a%29%2C transcript variant 4
	rna18788	XM_004018208.1	GeneID:101105857,Genbank:XM_004018208.1	UBP1	upstream binding protein 1 %28LBP-1a%29%2C transcript variant 3
	rna18787	XM_004018206.1	GeneID:101105857,Genbank:XM_004018206.1	UBP1	upstream binding protein 1 %28LBP-1a%29%2C transcript variant 1
	rna18786	XM_004018574.1	GeneID:101113704,Genbank:XM_004018574.1	FBXL2	F-box and leucine-rich repeat protein 2
TCONS_00016886	rna3685	XM_004004741.1	GeneID:101108195,Genbank:XM_004004741.1	LYPD1	LY6%2FPLAUR domain containing 1
TCONS_00086153	rna19037	XM_004018630.1	GeneID:101109745,Genbank:XM_004018630.1	WNT5A	wingless-type MMTV integration site family%2C member 5A
TCONS_00026387	rna5676	XM_004006377.1	GeneID:101122937,Genbank:XM_004006377.1	FMNL3	formin-like 3%2C transcript variant 2
	rna5677	XM_004007410.1	GeneID:101117921,Genbank:XM_004007410.1	PRPF40B	PRP40 pre-mRNA processing factor 40 homolog B %28S. cerevisiae%29
	rna5675	XM_004006376.1	GeneID:101122937,Genbank:XM_004006376.1	FMNL3	formin-like 3%2C transcript variant 1
TCONS_00077663	rna17670	XM_004017239.1	GeneID:101115315,Genbank:XM_004017239.1	MAML3	mastermind-like 3 %28Drosophila%29
	rna17672	XM_004017240.1	GeneID:101115574,Genbank:XM_004017240.1	MGST2	microsomal glutathione S-transferase 2%2C transcript variant 1
	rna17673	XM_004017241.1	GeneID:101115574,Genbank:XM_004017241.1	MGST2	microsomal glutathione S-transferase 2%2C transcript variant 2
TCONS_00017412	rna2704	XM_004004049.1	GeneID:101122919,Genbank:XM_004004049.1	MURC	muscle-related coiled-coil protein
TCONS_00025793	rna5616	XM_004007398.1	GeneID:101113577,Genbank:XM_004007398.1	GRASP	GRP1 %28general receptor for phosphoinositides 1%29-associated scaffold protein
	rna5617	XM_004007399.1	GeneID:101113836,Genbank:XM_004007399.1	ACVR1B	activin A receptor%2C type IB
TCONS_00004596	rna1199	XM_004002542.1	GeneID:101108973,Genbank:XM_004002542.1	TPM3	tropomyosin 3%2C transcript variant 2
	rna1197	XM_004003656.1	GeneID:101102613,Genbank:XM_004003656.1	NUP210L	nucleoporin 210kDa-like
	rna1202	XM_004002544.1	GeneID:101108973,Genbank:XM_004002544.1	TPM3	tropomyosin 3%2C transcript variant 4
	rna1201	XM_004002543.1	GeneID:101108973,Genbank:XM_004002543.1	TPM3	tropomyosin 3%2C transcript variant 3
	rna1200	XM_004002541.1	GeneID:101108973,Genbank:XM_004002541.1	TPM3	tropomyosin 3%2C transcript variant 1
TCONS_00025794	rna5616	XM_004007398.1	GeneID:101113577,Genbank:XM_004007398.1	GRASP	GRP1 %28general receptor for phosphoinositides 1%29-associated scaffold protein
	rna5617	XM_004007399.1	GeneID:101113836,Genbank:XM_004007399.1	ACVR1B	activin A receptor%2C type IB
TCONS_00076116	rna17353	XM_004016952.1	GeneID:101107993,Genbank:XM_004016952.1	NDUFAF2	NADH dehydrogenase %28ubiquinone%29 complex I%2C assembly factor 2
	rna17352	XM_004016951.1	GeneID:101107733,Genbank:XM_004016951.1	C16H5orf43	chromosome 16 open reading frame%2C human C5orf43
TCONS_00065871	rna14397	XM_004014276.1	GeneID:101117863,Genbank:XM_004014276.1	WAC	WW domain containing adaptor with coiled-coil
TCONS_00102445	rna23048	XM_004021875.1	GeneID:101121315,Genbank:XM_004021875.1	NKX6-3	NK6 homeobox 3
	rna23049	XM_004021800.1	GeneID:101117646,Genbank:XM_004021800.1	LOC101117646	uncharacterized LOC101117646%2C transcript variant 1
	rna23050	XM_004021801.1	GeneID:101117646,Genbank:XM_004021801.1	LOC101117646	uncharacterized LOC101117646%2C transcript variant 2
TCONS_00039482	rna8947	XM_004009574.1	GeneID:101106328,Genbank:XM_004009574.1	TMA16	translation machinery associated 16 homolog %28S. cerevisiae%29
	rna8946	XM_004009573.1	GeneID:101106078,Genbank:XM_004009573.1	2017-03-01	membrane-associated ring finger %28C3HC4%29 1%2C E3 ubiquitin protein ligase
TCONS_00057494	rna12236	XM_004012419.1	GeneID:101106782,Genbank:XM_004012419.1	RNFT1	ring finger protein%2C transmembrane 1
TCONS_00095309	rna21369	XM_004020588.1	GeneID:101109407,Genbank:XM_004020588.1	MBP	myelin basic protein
TCONS_00060488	rna13847	XM_004014025.1	GeneID:101116162,Genbank:XM_004014025.1	PHF13	PHD finger protein 13
	rna13848	XM_004013754.1	GeneID:101120765,Genbank:XM_004013754.1	KLHL21	kelch-like 21 %28Drosophila%29
TCONS_00032884	rna7847	XM_004008482.1	GeneID:101103719,Genbank:XM_004008482.1	NFIX	nuclear factor I%2FX %28CCAAT-binding transcription factor%29%2C transcript variant 2
	rna7846	XM_004009259.1	GeneID:101121935,Genbank:XM_004009259.1	LYL1	lymphoblastic leukemia derived sequence 1
	rna7845	XM_004009258.1	GeneID:101121680,Genbank:XM_004009258.1	TRMT1	tRNA methyltransferase 1 homolog %28S. cerevisiae%29
	rna7848	XM_004008481.1	GeneID:101103719,Genbank:XM_004008481.1	NFIX	nuclear factor I%2FX %28CCAAT-binding transcription factor%29%2C transcript variant 1
TCONS_00040315	rna9526	XM_004009982.1	GeneID:101123041,Genbank:XM_004009982.1	SPARCL1	SPARC-like 1 %28hevin%29
	rna9525	NM_001202421.1	GeneID:100529154,Genbank:NM_001202421.1	NUDT9	nudix %28nucleoside diphosphate linked moiety X%29-type motif 9
TCONS_00017485	rna3119	XM_004005305.1	GeneID:101117143,Genbank:XM_004005305.1	VLDLR	very low density lipoprotein receptor
TCONS_00086092	rna19336	XM_004018716.1	GeneID:101115832,Genbank:XM_004018716.1	PODXL2	podocalyxin-like 2
	rna19335	XM_004018715.1	GeneID:101115578,Genbank:XM_004018715.1	ABTB1	ankyrin repeat and BTB %28POZ%29 domain containing 1
TCONS_00052321	rna12112	XM_004012227.1	GeneID:101113506,Genbank:XM_004012227.1	METTL21C	methyltransferase like 21C
TCONS_00002334	rna2209	XM_004003237.1	GeneID:101114154,Genbank:XM_004003237.1	LOC101114154	ras-related protein Rap-2a-like
TCONS_00044306	rna10165	NM_001009212.1	GeneID:443038,Genbank:NM_001009212.1	CAPN3	calpain 3%2C %28p94%29
	rna10167	XM_004010479.1	GeneID:101117165,Genbank:XM_004010479.1	ZFP106	zinc finger protein 106 homolog %28mouse%29%2C transcript variant 1
	rna10166	XM_004010480.1	GeneID:101117165,Genbank:XM_004010480.1	ZFP106	zinc finger protein 106 homolog %28mouse%29%2C transcript variant 2
TCONS_00032059	rna7844	XM_004009257.1	GeneID:101121422,Genbank:XM_004009257.1	NACC1	nucleus accumbens associated 1%2C BEN and BTB %28POZ%29 domain containing
	rna7843	XM_004009256.1	GeneID:101121171,Genbank:XM_004009256.1	STX10	syntaxin 10
TCONS_00036615	rna8160	XM_004009380.1	GeneID:101122522,Genbank:XM_004009380.1	KIF3A	kinesin family member 3A
	rna8159	XM_004009379.1	GeneID:101122277,Genbank:XM_004009379.1	2017-09-08	septin 8
TCONS_00084582	rna19298	XM_004018548.1	GeneID:101104533,Genbank:XM_004018548.1	NR2C2	nuclear receptor subfamily 2%2C group C%2C member 2
	rna19297	XM_004018547.1	GeneID:101104277,Genbank:XM_004018547.1	MRPS25	mitochondrial ribosomal protein S25
TCONS_00047221	rna10763	XM_004011141.1	GeneID:101117768,Genbank:XM_004011141.1	NCOA7	nuclear receptor coactivator 7%2C transcript variant 3
	rna10762	XM_004011139.1	GeneID:101117768,Genbank:XM_004011139.1	NCOA7	nuclear receptor coactivator 7%2C transcript variant 1
	rna10761	XM_004011140.1	GeneID:101117768,Genbank:XM_004011140.1	NCOA7	nuclear receptor coactivator 7%2C transcript variant 2
TCONS_00028678	rna6875	XM_004007766.1	GeneID:101103559,Genbank:XM_004007766.1	MEOX2	mesenchyme homeobox 2
TCONS_00068970	rna16184	XM_004015448.1	GeneID:101106454,Genbank:XM_004015448.1	LOC101106454	zinc finger protein 304-like
TCONS_00072845	rna16952	XM_004016394.1	GeneID:101103589,Genbank:XM_004016394.1	NAT10	N-acetyltransferase 10 %28GCN5-related%29
	rna16951	XM_004016729.1	GeneID:101113623,Genbank:XM_004016729.1	CAPRIN1	cell cycle associated protein 1
TCONS_00079692	rna18141	XM_004017665.1	GeneID:101111129,Genbank:XM_004017665.1	SLC2A11	solute carrier family 2 %28facilitated glucose transporter%29%2C member 11
TCONS_00076818	rna17530	XM_004017146.1	GeneID:101103924,Genbank:XM_004017146.1	TRIO	trio Rho guanine nucleotide exchange factor
TCONS_00055966	rna12743	XM_004013318.1	GeneID:101106699,Genbank:XM_004013318.1	FAM211A	family with sequence similarity 211%2C member A
TCONS_00029874	rna6934	XM_004007804.1	GeneID:101113580,Genbank:XM_004007804.1	SEMA3A	sema domain%2C immunoglobulin domain %28Ig%29%2C short basic domain%2C secreted%2C %28semaphorin%29 3A
TCONS_00029875	rna6941	XM_004007807.1	GeneID:101114604,Genbank:XM_004007807.1	SEMA3C	sema domain%2C immunoglobulin domain %28Ig%29%2C short basic domain%2C secreted%2C %28semaphorin%29 3C
TCONS_00015757	rna2571	XM_004003966.1	GeneID:101121825,Genbank:XM_004003966.1	C5	complement component 5
TCONS_00000048	rna76	XM_004003465.1	GeneID:101112941,Genbank:XM_004003465.1	INPP5D	inositol polyphosphate-5-phosphatase%2C 145kDa
TCONS_00049716	rna11691	XM_004012011.1	GeneID:101108398,Genbank:XM_004012011.1	SDC2	syndecan 2
TCONS_00049715	rna11691	XM_004012011.1	GeneID:101108398,Genbank:XM_004012011.1	SDC2	syndecan 2
TCONS_00050351	rna11307	XM_004011595.1	GeneID:101113157,Genbank:XM_004011595.1	MAF1	MAF1 homolog %28S. cerevisiae%29%2C transcript variant 2
	rna11306	XM_004011900.1	GeneID:101110421,Genbank:XM_004011900.1	LOC101110421	WD repeat-containing protein KIAA1875-like
	rna11308	XM_004011594.1	GeneID:101113157,Genbank:XM_004011594.1	MAF1	MAF1 homolog %28S. cerevisiae%29%2C transcript variant 1
	rna11309	XM_004011603.1	GeneID:101115285,Genbank:XM_004011603.1	SHARPIN	SHANK-associated RH domain interactor
TCONS_00052482	rna11944	XM_004023338.1	GeneID:101113603,Genbank:XM_004023338.1	POMP	proteasome maturation protein
TCONS_00068710	rna15303	XM_004015568.1	GeneID:101122213,Genbank:XM_004015568.1	MMP15	matrix metallopeptidase 15 %28membrane-inserted%29
TCONS_00035468	rna8751	NM_001009429.1	GeneID:443451,Genbank:NM_001009429.1	ATOX1	ATX1 antioxidant protein 1 homolog %28yeast%29
TCONS_00040174	rna9017	XM_004009624.1	GeneID:101119820,Genbank:XM_004009624.1	CASP6	caspase 6%2C apoptosis-related cysteine peptidase
	rna9018	XM_004009625.1	GeneID:101120082,Genbank:XM_004009625.1	CCDC109B	coiled-coil domain containing 109B
TCONS_00050358	rna11375	XM_004011629.1	GeneID:101122606,Genbank:XM_004011629.1	ST3GAL1	ST3 beta-galactoside alpha-2%2C3-sialyltransferase 1
TCONS_00100092	rna22834	XM_004021667.1	GeneID:101119183,Genbank:XM_004021667.1	ZNF239	zinc finger protein 239
TCONS_00069376	rna15236	XM_004015557.1	GeneID:101118378,Genbank:XM_004015557.1	IRX5	iroquois homeobox 5
TCONS_00052774	rna12204	XM_004013174.1	GeneID:101104839,Genbank:XM_004013174.1	BZRAP1	benzodiazapine receptor %28peripheral%29 associated protein 1
TCONS_00052645	rna12100	XM_004012343.1	GeneID:101111978,Genbank:XM_004012343.1	CLYBL	citrate lyase beta like
TCONS_00052644	rna12100	XM_004012343.1	GeneID:101111978,Genbank:XM_004012343.1	CLYBL	citrate lyase beta like
TCONS_00024816	rna6402	XM_004007563.1	GeneID:101102227,Genbank:XM_004007563.1	LOC101102227	natural killer cells antigen CD94-like
TCONS_00079631	rna17885	XM_004017582.1	GeneID:101104785,Genbank:XM_004017582.1	HVCN1	hydrogen voltage-gated channel 1
TCONS_00015807	rna2863	XM_004004172.1	GeneID:101110026,Genbank:XM_004004172.1	BNIP3L	BCL2%2Fadenovirus E1B 19kDa interacting protein 3-like
TCONS_00099586	rna22397	XM_004021034.1	GeneID:101109584,Genbank:XM_004021034.1	LOC101109584	pentatricopeptide repeat-containing protein 1%2C mitochondrial-like%2C transcript variant 2
	rna22396	XM_004021035.1	GeneID:101109584,Genbank:XM_004021035.1	LOC101109584	pentatricopeptide repeat-containing protein 1%2C mitochondrial-like%2C transcript variant 3
	rna22395	XM_004021033.1	GeneID:101109584,Genbank:XM_004021033.1	LOC101109584	pentatricopeptide repeat-containing protein 1%2C mitochondrial-like%2C transcript variant 1
TCONS_00014257	rna3440	XM_004004560.1	GeneID:101105552,Genbank:XM_004004560.1	HNRNPA3	heterogeneous nuclear ribonucleoprotein A3
	rna3437	XM_004004557.1	GeneID:101104966,Genbank:XM_004004557.1	NFE2L2	nuclear factor %28erythroid-derived 2%29-like 2%2C transcript variant 1
	rna3438	XM_004004558.1	GeneID:101104966,Genbank:XM_004004558.1	NFE2L2	nuclear factor %28erythroid-derived 2%29-like 2%2C transcript variant 2
	rna3439	XM_004004559.1	GeneID:101104966,Genbank:XM_004004559.1	NFE2L2	nuclear factor %28erythroid-derived 2%29-like 2%2C transcript variant 3
TCONS_00033445	rna8915	XM_004023318.1	GeneID:101111545,Genbank:XM_004023318.1	RGMB	RGM domain family%2C member B
TCONS_00007365	rna2514	XM_004003942.1	GeneID:101111424,Genbank:XM_004003942.1	COL6A6	collagen%2C type VI%2C alpha 6
TCONS_00090071	rna20886	XM_004019979.1	GeneID:101103359,Genbank:XM_004019979.1	CDHR5	cadherin-related family member 5
TCONS_00052033	rna11944	XM_004023338.1	GeneID:101113603,Genbank:XM_004023338.1	POMP	proteasome maturation protein
TCONS_00011313	rna2787	XM_004004110.1	GeneID:101117560,Genbank:XM_004004110.1	HNRNPK	heterogeneous nuclear ribonucleoprotein K%2C transcript variant 3
	rna2786	XM_004004109.1	GeneID:101117560,Genbank:XM_004004109.1	HNRNPK	heterogeneous nuclear ribonucleoprotein K%2C transcript variant 2
	rna2785	XM_004004108.1	GeneID:101117560,Genbank:XM_004004108.1	HNRNPK	heterogeneous nuclear ribonucleoprotein K%2C transcript variant 1
TCONS_00061762	rna13652	XM_004013623.1	GeneID:101109551,Genbank:XM_004013623.1	WDR26	WD repeat domain 26
	rna13651	XM_004013622.1	GeneID:101109287,Genbank:XM_004013622.1	CNIH4	cornichon homolog 4 %28Drosophila%29
TCONS_00029267	rna7136	XM_004007943.1	GeneID:101106161,Genbank:XM_004007943.1	HOXA2	homeobox A2
	rna7134	XM_004008253.1	GeneID:101115026,Genbank:XM_004008253.1	HOXA3	homeobox A3
TCONS_00086065	rna19285	XM_004018688.1	GeneID:101107312,Genbank:XM_004018688.1	CAND2	cullin-associated and neddylation-dissociated 2 %28putative%29
TCONS_00020861	rna6484	XM_004007581.1	GeneID:101109350,Genbank:XM_004007581.1	LAG3	lymphocyte-activation gene 3
TCONS_00096120	rna21880	XM_004020741.1	GeneID:101122401,Genbank:XM_004020741.1	ADCY9	adenylate cyclase 9
TCONS_00001939	rna1287	XM_004002607.1	GeneID:101102276,Genbank:XM_004002607.1	PMF1	polyamine-modulated factor 1
	rna1289	XM_004002608.1	GeneID:101102524,Genbank:XM_004002608.1	PAQR6	progestin and adipoQ receptor family member VI
	rna1288	NM_001040009.1	GeneID:677670,Genbank:NM_001040009.1	BGLAP	bone gamma-carboxyglutamate %28gla%29 protein
	rna1290	XM_004002609.1	GeneID:101102770,Genbank:XM_004002609.1	SMG5	smg-5 homolog%2C nonsense mediated mRNA decay factor %28C. elegans%29
TCONS_00076512	rna17565	XM_004023333.1	GeneID:101103266,Genbank:XM_004023333.1	EXOC3	exocyst complex component 3
	rna17566	XM_004017162.1	GeneID:494437,Genbank:XM_004017162.1	SLC9A3	solute carrier family 9%2C subfamily A %28NHE3%2C cation proton antiporter 3%29%2C member 3
TCONS_00035798	rna8634	XM_004009519.1	GeneID:101106077,Genbank:XM_004009519.1	PCDH12	protocadherin 12
	rna8633	XM_004008905.1	GeneID:101108385,Genbank:XM_004008905.1	KIAA0141	KIAA0141 ortholog
TCONS_00020982	rna6677	XM_004007024.1	GeneID:101114007,Genbank:XM_004007024.1	NDUFA6	NADH dehydrogenase %28ubiquinone%29 1 alpha subcomplex%2C 6%2C 14kDa
	rna6676	XM_004007642.1	GeneID:101105406,Genbank:XM_004007642.1	C3H22orf32	chromosome 3 open reading frame%2C human C22orf32
	rna6675	XM_004023564.1	GeneID:101113748,Genbank:XM_004023564.1	FAM109B	family with sequence similarity 109%2C member B
	rna6674	NM_001126345.1	GeneID:100145858,Genbank:NM_001126345.1	NAGA	N-acetylgalactosaminidase%2C alpha-
TCONS_00044802	rna10624	XM_004010800.1	GeneID:101110679,Genbank:XM_004010800.1	LOC101110679	probable ergosterol biosynthetic protein 28-like
TCONS_00044803	rna10624	XM_004010800.1	GeneID:101110679,Genbank:XM_004010800.1	LOC101110679	probable ergosterol biosynthetic protein 28-like
TCONS_00032951	rna7953	XM_004008532.1	GeneID:101117071,Genbank:XM_004008532.1	KANK2	KN motif and ankyrin repeat domains 2%2C transcript variant 1
	rna7955	XM_004009302.1	GeneID:101119818,Genbank:XM_004009302.1	DOCK6	dedicator of cytokinesis 6
	rna7954	XM_004008533.1	GeneID:101117071,Genbank:XM_004008533.1	KANK2	KN motif and ankyrin repeat domains 2%2C transcript variant 2
TCONS_00085542	rna18824	XM_004018230.1	GeneID:101111131,Genbank:XM_004018230.1	EXOG	endo%2Fexonuclease %285%27-3%27%29%2C endonuclease G-like%2C transcript variant 2
	rna18823	XM_004018229.1	GeneID:101111131,Genbank:XM_004018229.1	EXOG	endo%2Fexonuclease %285%27-3%27%29%2C endonuclease G-like%2C transcript variant 1
TCONS_00016372	rna2773	XM_004004096.1	GeneID:101114240,Genbank:XM_004004096.1	ZCCHC6	zinc finger%2C CCHC domain containing 6
TCONS_00010641	rna3603	XM_004004684.1	GeneID:101113990,Genbank:XM_004004684.1	GALNT5	UDP-N-acetyl-alpha-D-galactosamine:polypeptide N-acetylgalactosaminyltransferase 5 %28GalNAc-T5%29
	rna3602	XM_004004683.1	GeneID:101113731,Genbank:XM_004004683.1	ERMN	ermin%2C ERM-like protein
TCONS_00080067	rna18116	XM_004017499.1	GeneID:101116175,Genbank:XM_004017499.1	EIF4ENIF1	eukaryotic translation initiation factor 4E nuclear import factor 1%2C transcript variant 3
	rna18117	XM_004017498.1	GeneID:101116175,Genbank:XM_004017498.1	EIF4ENIF1	eukaryotic translation initiation factor 4E nuclear import factor 1%2C transcript variant 2
	rna18118	XM_004017497.1	GeneID:101116175,Genbank:XM_004017497.1	EIF4ENIF1	eukaryotic translation initiation factor 4E nuclear import factor 1%2C transcript variant 1
TCONS_00068628	rna16221	XM_004015948.1	GeneID:101121196,Genbank:XM_004015948.1	TRIM28	tripartite motif containing 28
	rna16224	XM_004015468.1	GeneID:101112505,Genbank:XM_004015468.1	CHMP2A	charged multivesicular body protein 2A%2C transcript variant 3
	rna16225	XM_004015949.1	GeneID:101121449,Genbank:XM_004015949.1	UBE2M	ubiquitin-conjugating enzyme E2M
	rna16226	XM_004015950.1	GeneID:101121704,Genbank:XM_004015950.1	LOC101121704	uncharacterized LOC101121704
	rna16222	XM_004015467.1	GeneID:101112505,Genbank:XM_004015467.1	CHMP2A	charged multivesicular body protein 2A%2C transcript variant 2
	rna16223	XM_004015466.1	GeneID:101112505,Genbank:XM_004015466.1	CHMP2A	charged multivesicular body protein 2A%2C transcript variant 1
TCONS_00085545	rna18832	XM_004018234.1	GeneID:101112518,Genbank:XM_004018234.1	CSRNP1	cysteine-serine-rich nuclear protein 1
TCONS_00048217	rna11258	XM_004011877.1	GeneID:101102992,Genbank:XM_004011877.1	COL9A1	collagen%2C type IX%2C alpha 1
	rna11259	XM_004011878.1	GeneID:101103246,Genbank:XM_004011878.1	COL19A1	collagen%2C type XIX%2C alpha 1
TCONS_00080146	rna17612	XM_004017198.1	GeneID:101105280,Genbank:XM_004017198.1	FAM160A1	family with sequence similarity 160%2C member A1
	rna17611	XM_004017518.1	GeneID:101102338,Genbank:XM_004017518.1	PET112	PET112 homolog %28yeast%29
TCONS_00018394	rna4394	XM_004007083.1	GeneID:101107271,Genbank:XM_004007083.1	PPP1R26	protein phosphatase 1%2C regulatory subunit 26
TCONS_00018397	rna4397	XM_004007085.1	GeneID:101107777,Genbank:XM_004007085.1	COL5A1	collagen%2C type V%2C alpha 1
TCONS_00018396	rna4394	XM_004007083.1	GeneID:101107271,Genbank:XM_004007083.1	PPP1R26	protein phosphatase 1%2C regulatory subunit 26
TCONS_00098202	rna21817	XM_004021136.1	GeneID:101119273,Genbank:XM_004021136.1	KREMEN2	kringle containing transmembrane protein 2
TCONS_00074283	rna16415	XM_004016067.1	GeneID:101122302,Genbank:XM_004016067.1	MPZL2	myelin protein zero-like 2
	rna16414	XM_004016068.1	GeneID:101122547,Genbank:XM_004016068.1	MPZL3	myelin protein zero-like 3
TCONS_00058923	rna12698	XM_004023388.1	GeneID:101102405,Genbank:XM_004023388.1	USP43	ubiquitin specific peptidase 43
	rna12701	XM_004012698.1	GeneID:101110775,Genbank:XM_004012698.1	DHRS7C	dehydrogenase%2Freductase %28SDR family%29 member 7C%2C transcript variant 2
	rna12700	XM_004012697.1	GeneID:101110775,Genbank:XM_004012697.1	DHRS7C	dehydrogenase%2Freductase %28SDR family%29 member 7C%2C transcript variant 1
TCONS_00011480	rna3091	XM_004004325.1	GeneID:101105722,Genbank:XM_004004325.1	PTAR1	protein prenyltransferase alpha subunit repeat containing 1
TCONS_00003626	rna2462	XM_004003926.1	GeneID:101105469,Genbank:XM_004003926.1	ADARB1	adenosine deaminase%2C RNA-specific%2C B1
TCONS_00034007	rna8729	XM_004008977.1	GeneID:101102810,Genbank:XM_004008977.1	NDST1	N-deacetylase%2FN-sulfotransferase %28heparan glucosaminyl%29 1
TCONS_00019573	rna6527	NM_001127290.1	GeneID:100147799,Genbank:NM_001127290.1	CCND2	cyclin D2
TCONS_00060367	rna14166	XM_004013934.1	GeneID:101103411,Genbank:XM_004013934.1	DDX59	DEAD %28Asp-Glu-Ala-Asp%29 box polypeptide 59
TCONS_00019574	rna6527	NM_001127290.1	GeneID:100147799,Genbank:NM_001127290.1	CCND2	cyclin D2
TCONS_00063255	rna14547	XM_004014371.1	GeneID:101121956,Genbank:XM_004014371.1	ITPA	inosine triphosphatase %28nucleoside triphosphate pyrophosphatase%29%2C transcript variant 3
	rna14546	XM_004014369.1	GeneID:101121956,Genbank:XM_004014369.1	ITPA	inosine triphosphatase %28nucleoside triphosphate pyrophosphatase%29%2C transcript variant 1
	rna14545	XM_004014368.1	GeneID:101121698,Genbank:XM_004014368.1	SLC4A11	solute carrier family 4%2C sodium borate transporter%2C member 11
	rna14544	XM_004014726.1	GeneID:101112247,Genbank:XM_004014726.1	C13H20orf194	chromosome 13 open reading frame%2C human C20orf194
	rna14548	XM_004014370.1	GeneID:101121956,Genbank:XM_004014370.1	ITPA	inosine triphosphatase %28nucleoside triphosphate pyrophosphatase%29%2C transcript variant 2
TCONS_00011561	rna3291	XM_004004456.1	GeneID:101120384,Genbank:XM_004004456.1	HAND2	heart and neural crest derivatives expressed 2
TCONS_00011649	rna3443	XM_004004563.1	GeneID:101106307,Genbank:XM_004004563.1	HOXD3	homeobox D3
	rna3442	XM_004004562.1	GeneID:101106056,Genbank:XM_004004562.1	HOXD1	homeobox D1
TCONS_00012897	rna3678	XM_004004736.1	GeneID:101106913,Genbank:XM_004004736.1	CCNT2	cyclin T2
	rna3679	XM_004004737.1	GeneID:101107168,Genbank:XM_004004737.1	ACMSD	aminocarboxymuconate semialdehyde decarboxylase
TCONS_00006431	rna1	XM_004003425.1	GeneID:101121227,Genbank:XM_004003425.1	GAL3ST2	galactose-3-O-sulfotransferase 2
TCONS_00011569	rna3294	XM_004004458.1	GeneID:101120892,Genbank:XM_004004458.1	HMGB2	high mobility group box 2
	rna3295	XM_004005341.1	GeneID:101113735,Genbank:XM_004005341.1	GALNT7	UDP-N-acetyl-alpha-D-galactosamine:polypeptide N-acetylgalactosaminyltransferase 7 %28GalNAc-T7%29
TCONS_00009649	rna2238	XM_004003259.1	GeneID:101119523,Genbank:XM_004003259.1	EIF2A	eukaryotic translation initiation factor 2A%2C 65kDa%2C transcript variant 3
	rna2237	XM_004003258.1	GeneID:101119523,Genbank:XM_004003258.1	EIF2A	eukaryotic translation initiation factor 2A%2C 65kDa%2C transcript variant 2
	rna2236	XM_004003257.1	GeneID:101119523,Genbank:XM_004003257.1	EIF2A	eukaryotic translation initiation factor 2A%2C 65kDa%2C transcript variant 1
TCONS_00068751	rna15462	XM_004015131.1	GeneID:101107124,Genbank:XM_004015131.1	CCNE1	cyclin E1
TCONS_00055063	rna12192	XM_004012390.1	GeneID:101120760,Genbank:XM_004012390.1	VEZF1	vascular endothelial zinc finger 1
TCONS_00053103	rna12792	XM_004013341.1	GeneID:101113688,Genbank:XM_004013341.1	PLD6	phospholipase D family%2C member 6
	rna12793	XM_004013342.1	GeneID:101113946,Genbank:XM_004013342.1	MPRIP	myosin phosphatase Rho interacting protein
TCONS_00011646	rna3437	XM_004004557.1	GeneID:101104966,Genbank:XM_004004557.1	NFE2L2	nuclear factor %28erythroid-derived 2%29-like 2%2C transcript variant 1
	rna3438	XM_004004558.1	GeneID:101104966,Genbank:XM_004004558.1	NFE2L2	nuclear factor %28erythroid-derived 2%29-like 2%2C transcript variant 2
	rna3439	XM_004004559.1	GeneID:101104966,Genbank:XM_004004559.1	NFE2L2	nuclear factor %28erythroid-derived 2%29-like 2%2C transcript variant 3
TCONS_00031304	rna6934	XM_004007804.1	GeneID:101113580,Genbank:XM_004007804.1	SEMA3A	sema domain%2C immunoglobulin domain %28Ig%29%2C short basic domain%2C secreted%2C %28semaphorin%29 3A
TCONS_00003075	rna19	XM_004003442.1	GeneID:101104198,Genbank:XM_004003442.1	CAPN10	calpain 10
TCONS_00085216	rna18865	XM_004018254.1	GeneID:101117705,Genbank:XM_004018254.1	CCDC13	coiled-coil domain containing 13
	rna18866	XM_004018255.1	GeneID:101117970,Genbank:XM_004018255.1	HIGD1A	HIG1 hypoxia inducible domain family%2C member 1A
TCONS_00031309	rna6948	XM_004008223.1	GeneID:101102476,Genbank:XM_004008223.1	MAGI2	membrane associated guanylate kinase%2C WW and PDZ domain containing 2
TCONS_00024560	rna4781	XM_004005748.1	GeneID:101113479,Genbank:XM_004005748.1	KHK	ketohexokinase %28fructokinase%29%2C transcript variant 1
	rna4780	XM_004005747.1	GeneID:101113218,Genbank:XM_004005747.1	EMILIN1	elastin microfibril interfacer 1
	rna4783	XM_004005749.1	GeneID:101113479,Genbank:XM_004005749.1	KHK	ketohexokinase %28fructokinase%29%2C transcript variant 2
	rna4782	XM_004005750.1	GeneID:101113479,Genbank:XM_004005750.1	KHK	ketohexokinase %28fructokinase%29%2C transcript variant 3
	rna4784	XM_004005754.1	GeneID:101114762,Genbank:XM_004005754.1	CGREF1	cell growth regulator with EF-hand domain 1
TCONS_00007180	rna1586	XM_004003749.1	GeneID:101117134,Genbank:XM_004003749.1	BACH1	BTB and CNC homology 1%2C basic leucine zipper transcription factor 1
TCONS_00011417	rna2974	XM_004004245.1	GeneID:101107412,Genbank:XM_004004245.1	TOMM5	translocase of outer mitochondrial membrane 5 homolog %28yeast%29
TCONS_00085214	rna18863	XM_004018595.1	GeneID:101119589,Genbank:XM_004018595.1	KBTBD5	kelch repeat and BTB %28POZ%29 domain containing 5
	rna18864	XM_004018253.1	GeneID:101117452,Genbank:XM_004018253.1	HHATL	hedgehog acyltransferase-like
	rna18865	XM_004018254.1	GeneID:101117705,Genbank:XM_004018254.1	CCDC13	coiled-coil domain containing 13
TCONS_00044055	rna10561	XM_004011059.1	GeneID:101103160,Genbank:XM_004011059.1	MAP3K9	mitogen-activated protein kinase kinase kinase 9
TCONS_00102662	rna23019	XM_004021782.1	GeneID:101112880,Genbank:XM_004021782.1	WHSC1L1	Wolf-Hirschhorn syndrome candidate 1-like 1%2C transcript variant 2
	rna23017	XM_004021779.1	GeneID:101112451,Genbank:XM_004021779.1	DDHD2	DDHD domain containing 2%2C transcript variant 1
	rna23018	XM_004021867.1	GeneID:101118758,Genbank:XM_004021867.1	PPAPDC1B	phosphatidic acid phosphatase type 2 domain containing 1B
TCONS_00037384	rna7842	XM_004023290.1	GeneID:101103471,Genbank:XM_004023290.1	IER2	immediate early response 2
TCONS_00087903	rna19590	XM_004018862.1	GeneID:101119767,Genbank:XM_004018862.1	ENPP4	ectonucleotide pyrophosphatase%2Fphosphodiesterase 4 %28putative%29
TCONS_00042387	rna10005	XM_004010391.1	GeneID:101115711,Genbank:XM_004010391.1	KLHL33	kelch-like 33 %28Drosophila%29
TCONS_00042386	rna10005	XM_004010391.1	GeneID:101115711,Genbank:XM_004010391.1	KLHL33	kelch-like 33 %28Drosophila%29
TCONS_00084994	rna19298	XM_004018548.1	GeneID:101104533,Genbank:XM_004018548.1	NR2C2	nuclear receptor subfamily 2%2C group C%2C member 2
	rna19297	XM_004018547.1	GeneID:101104277,Genbank:XM_004018547.1	MRPS25	mitochondrial ribosomal protein S25
TCONS_00049299	rna11702	XM_004011829.1	GeneID:101109367,Genbank:XM_004011829.1	TP53INP1	tumor protein p53 inducible nuclear protein 1%2C transcript variant 1
	rna11703	XM_004011830.1	GeneID:101109367,Genbank:XM_004011830.1	TP53INP1	tumor protein p53 inducible nuclear protein 1%2C transcript variant 2
TCONS_00055097	rna12299	XM_004012458.1	GeneID:101116741,Genbank:XM_004012458.1	PEX12	peroxisomal biogenesis factor 12
	rna12300	XM_004013201.1	GeneID:101113085,Genbank:XM_004013201.1	SLFN14	schlafen family member 14
TCONS_00003757	rna385	XM_004003539.1	GeneID:101115930,Genbank:XM_004003539.1	FAM159A	family with sequence similarity 159%2C member A
TCONS_00027417	rna6228	XM_004006747.1	GeneID:101106760,Genbank:XM_004006747.1	AMN1	antagonist of mitotic exit network 1 homolog %28S. cerevisiae%29
	rna6229	XM_004006748.1	GeneID:101107011,Genbank:XM_004006748.1	METTL20	methyltransferase like 20
TCONS_00054358	rna13400	XM_004013126.1	GeneID:101109464,Genbank:XM_004013126.1	RECQL5	RecQ protein-like 5%2C transcript variant 2
	rna13399	XM_004013125.1	GeneID:101109464,Genbank:XM_004013125.1	RECQL5	RecQ protein-like 5%2C transcript variant 1
TCONS_00082968	rna18656	XM_004018142.1	GeneID:101115830,Genbank:XM_004018142.1	CLMN	calmin %28calponin-like%2C transmembrane%29
TCONS_00105042	rna23123	XM_004021897.1	GeneID:101117303,Genbank:XM_004021897.1	PNPLA4	patatin-like phospholipase domain containing 4
TCONS_00049660	rna11366	XM_004011624.1	GeneID:101121430,Genbank:XM_004011624.1	CHRAC1	chromatin accessibility complex 1
TCONS_00049672	rna11405	XM_004011645.1	GeneID:101104915,Genbank:XM_004011645.1	ZNF572	zinc finger protein 572%2C transcript variant 2
	rna11406	XM_004011644.1	GeneID:101104915,Genbank:XM_004011644.1	ZNF572	zinc finger protein 572%2C transcript variant 1
TCONS_00052504	rna12135	XM_004012358.1	GeneID:101116327,Genbank:XM_004012358.1	LOC101116327	cysteine--tRNA ligase%2C mitochondrial-like
	rna12136	XM_004012239.1	GeneID:101116998,Genbank:XM_004012239.1	ING1	inhibitor of growth family%2C member 1
TCONS_00075140	rna16640	XM_004016210.1	GeneID:101117872,Genbank:XM_004016210.1	HPX	hemopexin
TCONS_00082536	rna18559	XM_004018121.1	GeneID:101106799,Genbank:XM_004018121.1	FBXO33	F-box protein 33
TCONS_00086116	rna18878	XM_004018260.1	GeneID:101119511,Genbank:XM_004018260.1	ZNF445	zinc finger protein 445
TCONS_00099231	rna22156	NM_001035124.1	GeneID:641296,Genbank:NM_001035124.1	ITGAL	integrin%2C alpha L %28antigen CD11A %28p180%29%2C lymphocyte function-associated antigen 1%3B alpha polypeptide%29
TCONS_00099230	rna22156	NM_001035124.1	GeneID:641296,Genbank:NM_001035124.1	ITGAL	integrin%2C alpha L %28antigen CD11A %28p180%29%2C lymphocyte function-associated antigen 1%3B alpha polypeptide%29
TCONS_00091228	rna20512	XM_004019832.1	GeneID:101120284,Genbank:XM_004019832.1	ADAMTS15	ADAM metallopeptidase with thrombospondin type 1 motif%2C 15
TCONS_00105673	rna23541	XM_004022157.1	GeneID:101123442,Genbank:XM_004022157.1	KIF4A	kinesin family member 4A
	rna23542	XM_004022158.1	GeneID:101101866,Genbank:XM_004022158.1	GDPD2	glycerophosphodiester phosphodiesterase domain containing 2
TCONS_00089146	rna19492	XM_004019208.1	GeneID:101106721,Genbank:XM_004019208.1	MOCS1	molybdenum cofactor synthesis 1
	rna19490	XM_004018798.1	GeneID:101103274,Genbank:XM_004018798.1	DAAM2	dishevelled associated activator of morphogenesis 2%2C transcript variant 1
	rna19491	XM_004018799.1	GeneID:101103274,Genbank:XM_004018799.1	DAAM2	dishevelled associated activator of morphogenesis 2%2C transcript variant 2
TCONS_00102945	rna23123	XM_004021897.1	GeneID:101117303,Genbank:XM_004021897.1	PNPLA4	patatin-like phospholipase domain containing 4
TCONS_00085222	rna18866	XM_004018255.1	GeneID:101117970,Genbank:XM_004018255.1	HIGD1A	HIG1 hypoxia inducible domain family%2C member 1A
TCONS_00024203	rna5170	XM_004006026.1	GeneID:101123022,Genbank:XM_004006026.1	VIT	vitrin
TCONS_00043356	rna10673	XM_004011091.1	GeneID:101112399,Genbank:XM_004011091.1	SEL1L	sel-1 suppressor of lin-12-like %28C. elegans%29
TCONS_00095588	rna21688	XM_004020688.1	GeneID:101119868,Genbank:XM_004020688.1	KDSR	3-ketodihydrosphingosine reductase
	rna21689	XM_004020572.1	GeneID:101103111,Genbank:XM_004020572.1	VPS4B	vacuolar protein sorting 4 homolog B %28S. cerevisiae%29
TCONS_00058361	rna12192	XM_004012390.1	GeneID:101120760,Genbank:XM_004012390.1	VEZF1	vascular endothelial zinc finger 1
TCONS_00058362	rna12192	XM_004012390.1	GeneID:101120760,Genbank:XM_004012390.1	VEZF1	vascular endothelial zinc finger 1
TCONS_00079076	rna17715	NM_001009769.1	GeneID:443306,Genbank:NM_001009769.1	FGF2	fibroblast growth factor 2 %28basic%29
TCONS_00053477	rna13365	XM_004013108.1	GeneID:101104327,Genbank:XM_004013108.1	PRCD	progressive rod-cone degeneration
TCONS_00005928	rna387	XM_004001984.1	GeneID:101116266,Genbank:XM_004001984.1	ZYG11B	zyg-11 homolog B %28C. elegans%29
TCONS_00000409	rna740	XM_004002240.1	GeneID:101115329,Genbank:XM_004002240.1	DPH5	DPH5 homolog %28S. cerevisiae%29
TCONS_00030286	rna7132	XM_004008251.1	GeneID:101114518,Genbank:XM_004008251.1	HOXA5	homeobox A5
	rna7131	XM_004007942.1	GeneID:101105905,Genbank:XM_004007942.1	HOXA6	homeobox A6
TCONS_00068921	rna16044	XM_004015845.1	GeneID:101104087,Genbank:XM_004015845.1	ZNF614	zinc finger protein 614
TCONS_00002471	rna2498	XM_004003937.1	GeneID:101109328,Genbank:XM_004003937.1	SIM2	single-minded homolog 2 %28Drosophila%29
TCONS_00058664	rna12236	XM_004012419.1	GeneID:101106782,Genbank:XM_004012419.1	RNFT1	ring finger protein%2C transmembrane 1
TCONS_00066765	rna15610	XM_004015657.1	GeneID:101108415,Genbank:XM_004015657.1	ZNF345	zinc finger protein 345
	rna15609	XM_004015656.1	GeneID:101108155,Genbank:XM_004015656.1	LOC101108155	zinc finger protein 420-like
TCONS_00062560	rna14239	NM_001009415.1	GeneID:443435,Genbank:NM_001009415.1	IL2RA	interleukin 2 receptor%2C alpha
TCONS_00075329	rna16323	XM_004016548.1	GeneID:101106880,Genbank:XM_004016548.1	C15H11orf53	chromosome 15 open reading frame%2C human C11orf53
	rna16324	XM_004016006.1	GeneID:101107466,Genbank:XM_004016006.1	C15H11orf93	chromosome 15 open reading frame%2C human C11orf93
TCONS_00075328	rna16311	XM_004015999.1	GeneID:101105847,Genbank:XM_004015999.1	ATM	ataxia telangiectasia mutated
TCONS_00062565	rna14248	XM_004014177.1	GeneID:101114543,Genbank:XM_004014177.1	ITIH5	inter-alpha-trypsin inhibitor heavy chain family%2C member 5
TCONS_00042841	rna10477	XM_004011044.1	GeneID:101118618,Genbank:XM_004011044.1	TMEM30B	transmembrane protein 30B
TCONS_00042487	rna10440	XM_004010678.1	GeneID:101121521,Genbank:XM_004010678.1	C7H14orf105	chromosome 7 open reading frame%2C human C14orf105
TCONS_00102129	rna23068	NM_001161883.1	GeneID:100302086,Genbank:NM_001161883.1	FNTA	farnesyltransferase%2C CAAX box%2C alpha
	rna23069	XM_004021882.1	GeneID:101123604,Genbank:XM_004021882.1	LOC101123604	protein kinase-like protein SgK196-like
TCONS_00025621	rna4719	XM_004005712.1	GeneID:101104469,Genbank:XM_004005712.1	C3H2orf43	chromosome 3 open reading frame%2C human C2orf43
TCONS_00019128	rna5540	XM_004006281.1	GeneID:101121669,Genbank:XM_004006281.1	HOXC5	homeobox C5
	rna5541	NM_001009335.1	GeneID:443349,Genbank:NM_001009335.1	HOXC6	homeobox C6
TCONS_00003758	rna385	XM_004003539.1	GeneID:101115930,Genbank:XM_004003539.1	FAM159A	family with sequence similarity 159%2C member A
TCONS_00083190	rna18700	XM_004018157.1	GeneID:101121714,Genbank:XM_004018157.1	TECPR2	tectonin beta-propeller repeat containing 2
TCONS_00061282	rna14176	XM_004013937.1	GeneID:101104167,Genbank:XM_004013937.1	KLHL12	kelch-like 12 %28Drosophila%29
	rna14177	XM_004014132.1	GeneID:101110078,Genbank:XM_004014132.1	RABIF	RAB interacting factor
TCONS_00042566	rna10700	XM_004011102.1	GeneID:101115969,Genbank:XM_004011102.1	LOC101115969	protein CASC4-like
TCONS_00102971	rna23149	XM_004021910.1	GeneID:101120138,Genbank:XM_004021910.1	OFD1	oral-facial-digital syndrome 1%2C transcript variant 2
	rna23153	XM_004021912.1	GeneID:101120549,Genbank:XM_004021912.1	GPM6B	glycoprotein M6B%2C transcript variant 2
	rna23152	XM_004021911.1	GeneID:101120549,Genbank:XM_004021911.1	GPM6B	glycoprotein M6B%2C transcript variant 1
	rna23150	XM_004021909.1	GeneID:101120138,Genbank:XM_004021909.1	OFD1	oral-facial-digital syndrome 1%2C transcript variant 1
	rna23151	XM_004021913.1	GeneID:101120549,Genbank:XM_004021913.1	GPM6B	glycoprotein M6B%2C transcript variant 3
TCONS_00034827	rna8040	XM_004008574.1	GeneID:101105818,Genbank:XM_004008574.1	SLC25A41	solute carrier family 25%2C member 41
	rna8039	XM_004009336.1	GeneID:101109176,Genbank:XM_004009336.1	SLC25A23	solute carrier family 25 %28mitochondrial carrier%3B phosphate carrier%29%2C member 23
	rna8041	XM_004009337.1	GeneID:101109446,Genbank:XM_004009337.1	KHSRP	KH-type splicing regulatory protein
TCONS_00034180	rna7939	XM_004009298.1	GeneID:101118785,Genbank:XM_004009298.1	ILF3	interleukin enhancer binding factor 3%2C 90kDa
	rna7940	XM_004009299.1	GeneID:101119045,Genbank:XM_004009299.1	QTRT1	queuine tRNA-ribosyltransferase 1
TCONS_00006173	rna1918	XM_004003813.1	GeneID:101101862,Genbank:XM_004003813.1	PIGZ	phosphatidylinositol glycan anchor biosynthesis%2C class Z
	rna1917	XM_004003017.1	GeneID:101102358,Genbank:XM_004003017.1	NCBP2	nuclear cap binding protein subunit 2%2C 20kDa%2C transcript variant 2
	rna1916	XM_004003016.1	GeneID:101102358,Genbank:XM_004003016.1	NCBP2	nuclear cap binding protein subunit 2%2C 20kDa%2C transcript variant 1
TCONS_00059841	rna14034	XM_004014098.1	GeneID:101119922,Genbank:XM_004014098.1	KIAA1614	KIAA1614 ortholog
TCONS_00029238	rna7072	XM_004007901.1	GeneID:101117411,Genbank:XM_004007901.1	HERPUD2	HERPUD family member 2
TCONS_00014674	rna3526	XM_004004628.1	GeneID:101122252,Genbank:XM_004004628.1	CERS6	ceramide synthase 6%2C transcript variant 2
	rna3527	XM_004004627.1	GeneID:101122252,Genbank:XM_004004627.1	CERS6	ceramide synthase 6%2C transcript variant 1
TCONS_00104310	rna23699	XM_004022259.1	GeneID:101109516,Genbank:XM_004022259.1	TKTL1	transketolase-like 1
TCONS_00082631	rna18415	XM_004017819.1	GeneID:101122816,Genbank:XM_004017819.1	PSMA4	proteasome %28prosome%2C macropain%29 subunit%2C alpha type%2C 4%2C transcript variant 1
	rna18416	XM_004017820.1	GeneID:101122816,Genbank:XM_004017820.1	PSMA4	proteasome %28prosome%2C macropain%29 subunit%2C alpha type%2C 4%2C transcript variant 2
TCONS_00020264	rna5142	XM_004007296.1	GeneID:101118865,Genbank:XM_004007296.1	SOS1	son of sevenless homolog 1 %28Drosophila%29
	rna5143	XM_004007297.1	GeneID:101119128,Genbank:XM_004007297.1	ARHGEF33	Rho guanine nucleotide exchange factor %28GEF%29 33
TCONS_00020345	rna5336	XM_004006150.1	GeneID:101109345,Genbank:XM_004006150.1	LOC101109345	cytochrome c oxidase assembly factor 5-like
	rna5335	XM_004006149.1	GeneID:101109083,Genbank:XM_004006149.1	UNC50	unc-50 homolog %28C. elegans%29
	rna5334	XM_004006148.1	GeneID:101108820,Genbank:XM_004006148.1	MGAT4A	mannosyl %28alpha-1%2C3-%29-glycoprotein beta-1%2C4-N-acetylglucosaminyltransferase%2C isozyme A
TCONS_00086947	rna19589	XM_004018860.1	GeneID:101119340,Genbank:XM_004018860.1	CLIC5	chloride intracellular channel 5%2C transcript variant 1
TCONS_00058665	rna12236	XM_004012419.1	GeneID:101106782,Genbank:XM_004012419.1	RNFT1	ring finger protein%2C transmembrane 1
TCONS_00051824	rna11999	XM_004012310.1	GeneID:101119484,Genbank:XM_004012310.1	MPHOSPH8	M-phase phosphoprotein 8
TCONS_00093819	rna21310	XM_004020262.1	GeneID:101116440,Genbank:XM_004020262.1	FANK1	fibronectin type III and ankyrin repeat domains 1
	rna21311	XM_004020365.1	GeneID:101106128,Genbank:XM_004020365.1	ADAM12	ADAM metallopeptidase domain 12
TCONS_00052178	rna12103	XM_004012346.1	GeneID:101112991,Genbank:XM_004012346.1	PCCA	propionyl CoA carboxylase%2C alpha polypeptide
TCONS_00052077	rna12142	XM_004012364.1	GeneID:101117857,Genbank:XM_004012364.1	ATP11A	ATPase%2C class VI%2C type 11A
TCONS_00000495	rna867	XM_004003610.1	GeneID:101108540,Genbank:XM_004003610.1	LRIG2	leucine-rich repeats and immunoglobulin-like domains 2
TCONS_00087165	rna19354	XM_004018729.1	GeneID:101106802,Genbank:XM_004018729.1	COL21A1	collagen%2C type XXI%2C alpha 1%2C transcript variant 2
	rna19353	XM_004018728.1	GeneID:101106802,Genbank:XM_004018728.1	COL21A1	collagen%2C type XXI%2C alpha 1%2C transcript variant 1
TCONS_00094146	rna21114	XM_004020128.1	GeneID:101103859,Genbank:XM_004020128.1	KCNIP2	Kv channel interacting protein 2%2C transcript variant 2
	rna21115	XM_004020134.1	GeneID:101103859,Genbank:XM_004020134.1	KCNIP2	Kv channel interacting protein 2%2C transcript variant 8
	rna21116	XM_004020130.1	GeneID:101103859,Genbank:XM_004020130.1	KCNIP2	Kv channel interacting protein 2%2C transcript variant 4
	rna21117	XM_004020133.1	GeneID:101103859,Genbank:XM_004020133.1	KCNIP2	Kv channel interacting protein 2%2C transcript variant 7
	rna21110	XM_004020132.1	GeneID:101103859,Genbank:XM_004020132.1	KCNIP2	Kv channel interacting protein 2%2C transcript variant 6
	rna21112	XM_004020127.1	GeneID:101103859,Genbank:XM_004020127.1	KCNIP2	Kv channel interacting protein 2%2C transcript variant 1
	rna21113	XM_004020129.1	GeneID:101103859,Genbank:XM_004020129.1	KCNIP2	Kv channel interacting protein 2%2C transcript variant 3
	rna21118	XM_004020135.1	GeneID:101103859,Genbank:XM_004020135.1	KCNIP2	Kv channel interacting protein 2%2C transcript variant 9
	rna21119	XM_004020136.1	GeneID:101105456,Genbank:XM_004020136.1	C22H10orf76	chromosome 22 open reading frame%2C human C10orf76
	rna21111	XM_004020131.1	GeneID:101103859,Genbank:XM_004020131.1	KCNIP2	Kv channel interacting protein 2%2C transcript variant 5
TCONS_00020820	rna6370	XM_004006850.1	GeneID:100127219,Genbank:XM_004006850.1	CDKN1B	cyclin-dependent kinase inhibitor 1B %28p27%2C Kip1%29
TCONS_00047312	rna11208	XM_004011448.1	GeneID:101113765,Genbank:XM_004011448.1	QKI	QKI%2C KH domain containing%2C RNA binding
TCONS_00028525	rna6605	XM_004006990.1	GeneID:443240,Genbank:XM_004006990.1	CSNK1E	casein kinase 1%2C epsilon
TCONS_00044845	rna9831	XM_004010886.1	GeneID:101116578,Genbank:XM_004010886.1	ARIH1	ariadne homolog%2C ubiquitin-conjugating enzyme E2 binding protein%2C 1 %28Drosophila%29
	rna9832	XM_004010285.1	GeneID:101110416,Genbank:XM_004010285.1	BBS4	Bardet-Biedl syndrome 4
TCONS_00020823	rna6374	XM_004006853.1	GeneID:101112472,Genbank:XM_004006853.1	LOH12CR1	loss of heterozygosity%2C 12%2C chromosomal region 1
	rna6373	XM_004007555.1	GeneID:101118942,Genbank:XM_004007555.1	DUSP16	dual specificity phosphatase 16
TCONS_00028521	rna6598	XM_004007620.1	GeneID:101120406,Genbank:XM_004007620.1	PICK1	protein interacting with PRKCA 1
TCONS_00080433	rna17633	NM_001009433.1	GeneID:443465,Genbank:NM_001009433.1	EDNRA	endothelin receptor type A
TCONS_00059644	rna13681	XM_004013641.1	GeneID:101114291,Genbank:XM_004013641.1	CDC42BPA	CDC42 binding protein kinase alpha %28DMPK-like%29%2C transcript variant 3
	rna13680	XM_004013639.1	GeneID:101114291,Genbank:XM_004013639.1	CDC42BPA	CDC42 binding protein kinase alpha %28DMPK-like%29%2C transcript variant 1
	rna13682	XM_004013640.1	GeneID:101114291,Genbank:XM_004013640.1	CDC42BPA	CDC42 binding protein kinase alpha %28DMPK-like%29%2C transcript variant 2
TCONS_00031692	rna6875	XM_004007766.1	GeneID:101103559,Genbank:XM_004007766.1	MEOX2	mesenchyme homeobox 2
TCONS_00054913	rna13064	XM_004013396.1	GeneID:101110525,Genbank:XM_004013396.1	PTRF	polymerase I and transcript release factor
TCONS_00048136	rna11691	XM_004012011.1	GeneID:101108398,Genbank:XM_004012011.1	SDC2	syndecan 2
TCONS_00099697	rna22095	XM_004020864.1	GeneID:101111766,Genbank:XM_004020864.1	ATP2A1	ATPase%2C Ca%2B%2B transporting%2C cardiac muscle%2C fast twitch 1%2C transcript variant 2
	rna22096	XM_004020863.1	GeneID:101111766,Genbank:XM_004020863.1	ATP2A1	ATPase%2C Ca%2B%2B transporting%2C cardiac muscle%2C fast twitch 1%2C transcript variant 1
	rna22097	XM_004023240.1	GeneID:101112187,Genbank:XM_004023240.1	SH2B1	SH2B adaptor protein 1
TCONS_00025696	rna5163	XM_004006020.1	GeneID:101121334,Genbank:XM_004006020.1	CEBPZ	CCAAT%2Fenhancer binding protein %28C%2FEBP%29%2C zeta
	rna5164	XM_004006021.1	GeneID:101121842,Genbank:XM_004006021.1	SULT6B1	sulfotransferase family%2C cytosolic%2C 6B%2C member 1
TCONS_00025697	rna5163	XM_004006020.1	GeneID:101121334,Genbank:XM_004006020.1	CEBPZ	CCAAT%2Fenhancer binding protein %28C%2FEBP%29%2C zeta
	rna5164	XM_004006021.1	GeneID:101121842,Genbank:XM_004006021.1	SULT6B1	sulfotransferase family%2C cytosolic%2C 6B%2C member 1
TCONS_00070014	rna16185	XM_004015926.1	GeneID:101113523,Genbank:XM_004015926.1	LOC101113523	zinc finger protein 850-like
TCONS_00059649	rna13686	XM_004013645.1	GeneID:101115637,Genbank:XM_004013645.1	CNST	consortin%2C connexin sorting protein
TCONS_00107162	rna24246	XM_004022871.1	GeneID:101116550,Genbank:XM_004022871.1	PLCXD1	phosphatidylinositol-specific phospholipase C%2C X domain containing 1
	rna24245	XM_004022873.1	GeneID:101117061,Genbank:XM_004022873.1	GTPBP6	GTP binding protein 6 %28putative%29
TCONS_00084691	rna18987	XM_004018344.1	GeneID:101119080,Genbank:XM_004018344.1	ADAMTS9	ADAM metallopeptidase with thrombospondin type 1 motif%2C 9
TCONS_00014592	rna3169	NM_001267879.1	GeneID:100913158,Genbank:NM_001267879.1	NFIB	nuclear factor I%2FB
TCONS_00074090	rna16323	XM_004016548.1	GeneID:101106880,Genbank:XM_004016548.1	C15H11orf53	chromosome 15 open reading frame%2C human C11orf53
	rna16324	XM_004016006.1	GeneID:101107466,Genbank:XM_004016006.1	C15H11orf93	chromosome 15 open reading frame%2C human C11orf93
TCONS_00074717	rna16831	XM_004016710.1	GeneID:101104340,Genbank:XM_004016710.1	RELT	RELT tumor necrosis factor receptor
	rna16832	XM_004016301.1	GeneID:101102261,Genbank:XM_004016301.1	FAM168A	family with sequence similarity 168%2C member A
TCONS_00000570	rna1087	XM_004003633.1	GeneID:443285,Genbank:XM_004003633.1	ARNT	aryl hydrocarbon receptor nuclear translocator
	rna1086	XM_004002465.1	GeneID:101108972,Genbank:XM_004002465.1	CTSK	cathepsin K
TCONS_00103753	rna23718	XM_004022664.1	GeneID:101123191,Genbank:XM_004022664.1	PNCK	pregnancy up-regulated non-ubiquitously expressed CaM kinase
TCONS_00071265	rna16060	XM_004015410.1	GeneID:101117099,Genbank:XM_004015410.1	LOC101117099	zinc finger protein 160-like
	rna16061	XM_004015858.1	GeneID:101109733,Genbank:XM_004015858.1	LOC101109733	zinc finger protein 347-like
TCONS_00081861	rna18686	NM_001122650.1	GeneID:100142657,Genbank:NM_001122650.1	DIO3	deiodinase%2C iodothyronine%2C type III
TCONS_00046744	rna11102	XM_004011388.1	GeneID:101118110,Genbank:XM_004011388.1	PEX3	peroxisomal biogenesis factor 3
	rna11103	XM_004011389.1	GeneID:101118364,Genbank:XM_004011389.1	FUCA2	fucosidase%2C alpha-L- 2%2C plasma
TCONS_00046747	rna11105	XM_004011391.1	GeneID:101118880,Genbank:XM_004011391.1	LTV1	LTV1 homolog %28S. cerevisiae%29
	rna11104	XM_004011390.1	GeneID:101118620,Genbank:XM_004011390.1	PHACTR2	phosphatase and actin regulator 2
TCONS_00001417	rna155	XM_004001824.1	GeneID:101118232,Genbank:XM_004001824.1	NDUFS5	NADH dehydrogenase %28ubiquinone%29 Fe-S protein 5%2C 15kDa %28NADH-coenzyme Q reductase%29
	rna154	NM_001127672.1	GeneID:100158234,Genbank:NM_001127672.1	LOC100158234	mighty
TCONS_00070407	rna16218	XM_004015945.1	GeneID:101120434,Genbank:XM_004015945.1	ZNF446	zinc finger protein 446
TCONS_00082138	rna18686	NM_001122650.1	GeneID:100142657,Genbank:NM_001122650.1	DIO3	deiodinase%2C iodothyronine%2C type III
TCONS_00088898	rna20172	XM_004019133.1	GeneID:101105289,Genbank:XM_004019133.1	NEDD9	neural precursor cell expressed%2C developmentally down-regulated 9
TCONS_00002217	rna1933	XM_004003029.1	GeneID:101105043,Genbank:XM_004003029.1	XXYLT1	xyloside xylosyltransferase 1
TCONS_00079859	rna17822	XM_004017568.1	GeneID:101122308,Genbank:XM_004017568.1	SETD8	SET domain containing %28lysine methyltransferase%29 8
TCONS_00001175	rna2381	XM_004003895.1	GeneID:101117135,Genbank:XM_004003895.1	ASTE1	asteroid homolog 1 %28Drosophila%29
TCONS_00000198	rna285	XM_004003524.1	GeneID:101110291,Genbank:XM_004003524.1	PTCH2	patched 2
	rna284	XM_004003523.1	GeneID:101110018,Genbank:XM_004003523.1	BTBD19	BTB %28POZ%29 domain containing 19
TCONS_00074841	rna16640	XM_004016210.1	GeneID:101117872,Genbank:XM_004016210.1	HPX	hemopexin
TCONS_00072700	rna16501	XM_004016121.1	GeneID:101114899,Genbank:XM_004016121.1	PIK3C2A	phosphatidylinositol-4-phosphate 3-kinase%2C catalytic subunit type 2 alpha
	rna16503	XM_004016123.1	GeneID:101115399,Genbank:XM_004016123.1	RPS13	ribosomal protein S13
TCONS_00007763	rna740	XM_004002240.1	GeneID:101115329,Genbank:XM_004002240.1	DPH5	DPH5 homolog %28S. cerevisiae%29
TCONS_00060524	rna13988	XM_004013810.1	GeneID:101114454,Genbank:XM_004013810.1	ZBTB37	zinc finger and BTB domain containing 37%2C transcript variant 1
	rna13989	XM_004013811.1	GeneID:101114454,Genbank:XM_004013811.1	ZBTB37	zinc finger and BTB domain containing 37%2C transcript variant 2
	rna13987	XM_004013809.1	GeneID:101114203,Genbank:XM_004013809.1	DARS2	aspartyl-tRNA synthetase 2%2C mitochondrial
TCONS_00024479	rna4472	XM_004007135.1	GeneID:101121926,Genbank:XM_004007135.1	FAM78A	family with sequence similarity 78%2C member A
	rna4471	XM_004005579.1	GeneID:101114252,Genbank:XM_004005579.1	PPAPDC3	phosphatidic acid phosphatase type 2 domain containing 3
TCONS_00025285	rna5715	XM_004006400.1	GeneID:101106671,Genbank:XM_004006400.1	KANSL2	KAT8 regulatory NSL complex subunit 2%2C transcript variant 1
	rna5714	XM_004006399.1	GeneID:101106415,Genbank:XM_004006399.1	CCNT1	cyclin T1
	rna5716	XM_004006401.1	GeneID:101106671,Genbank:XM_004006401.1	KANSL2	KAT8 regulatory NSL complex subunit 2%2C transcript variant 2
TCONS_00073799	rna16639	XM_004016209.1	GeneID:101117614,Genbank:XM_004016209.1	TRIM3	tripartite motif containing 3
	rna16640	XM_004016210.1	GeneID:101117872,Genbank:XM_004016210.1	HPX	hemopexin
TCONS_00024472	rna4424	XM_004023162.1	GeneID:101113749,Genbank:XM_004023162.1	SURF6	surfeit 6
	rna4420	XM_004007105.1	GeneID:101113227,Genbank:XM_004007105.1	SURF2	surfeit 2
	rna4421	XM_004007106.1	GeneID:101113488,Genbank:XM_004007106.1	SURF1	surfeit 1
	rna4422	XM_004005565.1	GeneID:101110132,Genbank:XM_004005565.1	RPL7A	ribosomal protein L7a
	rna4423	XM_004005566.1	GeneID:101110402,Genbank:XM_004005566.1	MED22	mediator complex subunit 22
TCONS_00022568	rna5460	XM_004006227.1	GeneID:101104729,Genbank:XM_004006227.1	PPFIA2	protein tyrosine phosphatase%2C receptor type%2C f polypeptide %28PTPRF%29%2C interacting protein %28liprin%29%2C alpha 2%2C transcript variant 7
	rna5458	XM_004006225.1	GeneID:101104729,Genbank:XM_004006225.1	PPFIA2	protein tyrosine phosphatase%2C receptor type%2C f polypeptide %28PTPRF%29%2C interacting protein %28liprin%29%2C alpha 2%2C transcript variant 5
	rna5459	XM_004006224.1	GeneID:101104729,Genbank:XM_004006224.1	PPFIA2	protein tyrosine phosphatase%2C receptor type%2C f polypeptide %28PTPRF%29%2C interacting protein %28liprin%29%2C alpha 2%2C transcript variant 4
	rna5453	XM_004007376.1	GeneID:101103801,Genbank:XM_004007376.1	ACSS3	acyl-CoA synthetase short-chain family member 3
	rna5456	XM_004006222.1	GeneID:101104729,Genbank:XM_004006222.1	PPFIA2	protein tyrosine phosphatase%2C receptor type%2C f polypeptide %28PTPRF%29%2C interacting protein %28liprin%29%2C alpha 2%2C transcript variant 2
	rna5457	XM_004006226.1	GeneID:101104729,Genbank:XM_004006226.1	PPFIA2	protein tyrosine phosphatase%2C receptor type%2C f polypeptide %28PTPRF%29%2C interacting protein %28liprin%29%2C alpha 2%2C transcript variant 6
	rna5454	XM_004006221.1	GeneID:101104729,Genbank:XM_004006221.1	PPFIA2	protein tyrosine phosphatase%2C receptor type%2C f polypeptide %28PTPRF%29%2C interacting protein %28liprin%29%2C alpha 2%2C transcript variant 1
	rna5455	XM_004006223.1	GeneID:101104729,Genbank:XM_004006223.1	PPFIA2	protein tyrosine phosphatase%2C receptor type%2C f polypeptide %28PTPRF%29%2C interacting protein %28liprin%29%2C alpha 2%2C transcript variant 3
TCONS_00033964	rna8553	XM_004023233.1	GeneID:101116569,Genbank:XM_004023233.1	CXXC5	CXXC finger protein 5
TCONS_00085260	rna19040	XM_004018378.1	GeneID:101105858,Genbank:XM_004018378.1	IL17RB	interleukin 17 receptor B
	rna19039	XM_004018631.1	GeneID:101110005,Genbank:XM_004018631.1	ACTR8	ARP8 actin-related protein 8 homolog %28yeast%29
TCONS_00010931	rna4044	XM_004004998.1	GeneID:101107335,Genbank:XM_004004998.1	ARMC9	armadillo repeat containing 9
TCONS_00045034	rna10007	XM_004010930.1	GeneID:101118027,Genbank:XM_004010930.1	PARP2	poly %28ADP-ribose%29 polymerase 2
	rna10008	XM_004010392.1	GeneID:101115966,Genbank:XM_004010392.1	CCNB1IP1	cyclin B1 interacting protein 1%2C E3 ubiquitin protein ligase
TCONS_00016981	rna4264	XM_004005129.1	GeneID:101120638,Genbank:XM_004005129.1	RPL11	ribosomal protein L11
	rna4263	XM_004005515.1	GeneID:101120903,Genbank:XM_004005515.1	TCEB3	transcription elongation factor B %28SIII%29%2C polypeptide 3 %28110kDa%2C elongin A%29
TCONS_00064791	rna14940	XM_004023663.1	GeneID:101109472,Genbank:XM_004023663.1	DBNDD2	dysbindin %28dystrobrevin binding protein 1%29 domain containing 2
	rna14939	XM_004014855.1	GeneID:101109202,Genbank:XM_004014855.1	TP53TG5	TP53 target 5
TCONS_00055272	rna12881	XM_004013361.1	GeneID:101120851,Genbank:XM_004013361.1	HOXB4	homeobox B4
	rna12882	XM_004013362.1	GeneID:101121109,Genbank:XM_004013362.1	HOXB3	homeobox B3
	rna12883	XM_004013363.1	GeneID:101121362,Genbank:XM_004013363.1	HOXB2	homeobox B2
TCONS_00006498	rna285	XM_004003524.1	GeneID:101110291,Genbank:XM_004003524.1	PTCH2	patched 2
	rna284	XM_004003523.1	GeneID:101110018,Genbank:XM_004003523.1	BTBD19	BTB %28POZ%29 domain containing 19
TCONS_00060469	rna13805	XM_004013728.1	GeneID:101114292,Genbank:XM_004013728.1	PEX14	peroxisomal biogenesis factor 14%2C transcript variant 1
	rna13804	XM_004013729.1	GeneID:101114292,Genbank:XM_004013729.1	PEX14	peroxisomal biogenesis factor 14%2C transcript variant 2
	rna13803	XM_004014013.1	GeneID:101112837,Genbank:XM_004014013.1	CASZ1	castor zinc finger 1
TCONS_00025306	rna5780	XM_004007439.1	GeneID:101110409,Genbank:XM_004007439.1	YAF2	YY1 associated factor 2
TCONS_00080742	rna18339	XM_004017774.1	GeneID:101110540,Genbank:XM_004017774.1	FSD2	fibronectin type III and SPRY domain containing 2
TCONS_00014352	rna4197	NM_001009208.1	GeneID:443032,Genbank:NM_001009208.1	SFN	stratifin
	rna4198	XM_004005498.1	GeneID:101115010,Genbank:XM_004005498.1	ZDHHC18	zinc finger%2C DHHC-type containing 18
TCONS_00084181	rna19327	XM_004018709.1	GeneID:101113802,Genbank:XM_004018709.1	RUVBL1	RuvB-like 1 %28E. coli%29
TCONS_00043192	rna9931	XM_004010356.1	GeneID:101106014,Genbank:XM_004010356.1	LOC101106014	dolichyl-diphosphooligosaccharide--protein glycosyltransferase subunit DAD1-like
	rna9930	XM_004010355.1	GeneID:101105755,Genbank:XM_004010355.1	ABHD4	abhydrolase domain containing 4
TCONS_00100844	rna22784	XM_004021542.1	GeneID:101113039,Genbank:XM_004021542.1	SNCG	synuclein%2C gamma %28breast cancer-specific protein 1%29
	rna22785	XM_004021543.1	GeneID:101113302,Genbank:XM_004021543.1	LOC101113302	protein FAM25C-like
TCONS_00057619	rna12916	XM_004012826.1	GeneID:101120849,Genbank:XM_004012826.1	PIP4K2B	phosphatidylinositol-5-phosphate 4-kinase%2C type II%2C beta
	rna12915	XM_004012825.1	GeneID:101120589,Genbank:XM_004012825.1	PSMB3	proteasome %28prosome%2C macropain%29 subunit%2C beta type%2C 3
TCONS_00085576	rna18944	XM_004018309.1	GeneID:101108864,Genbank:XM_004018309.1	ITPR1	inositol 1%2C4%2C5-trisphosphate receptor%2C type 1%2C transcript variant 4
	rna18943	XM_004018311.1	GeneID:101108864,Genbank:XM_004018311.1	ITPR1	inositol 1%2C4%2C5-trisphosphate receptor%2C type 1%2C transcript variant 6
	rna18942	XM_004018310.1	GeneID:101108864,Genbank:XM_004018310.1	ITPR1	inositol 1%2C4%2C5-trisphosphate receptor%2C type 1%2C transcript variant 5
	rna18941	XM_004018306.1	GeneID:101108864,Genbank:XM_004018306.1	ITPR1	inositol 1%2C4%2C5-trisphosphate receptor%2C type 1%2C transcript variant 1
	rna18940	XM_004018308.1	GeneID:101108864,Genbank:XM_004018308.1	ITPR1	inositol 1%2C4%2C5-trisphosphate receptor%2C type 1%2C transcript variant 3
	rna18938	NM_001129741.1	GeneID:100169939,Genbank:NM_001129741.1	BHLHE40	basic helix-loop-helix family%2C member e40
	rna18939	XM_004018307.1	GeneID:101108864,Genbank:XM_004018307.1	ITPR1	inositol 1%2C4%2C5-trisphosphate receptor%2C type 1%2C transcript variant 2
TCONS_00098238	rna21998	XM_004020807.1	GeneID:101118657,Genbank:XM_004020807.1	IQCK	IQ motif containing K
	rna21999	XM_004021184.1	GeneID:101112533,Genbank:XM_004021184.1	GPRC5B	G protein-coupled receptor%2C family C%2C group 5%2C member B
TCONS_00073402	rna16499	XM_004023619.1	GeneID:101114384,Genbank:XM_004023619.1	NCR3LG1	natural killer cell cytotoxicity receptor 3 ligand 1
	rna16498	XM_004023655.1	GeneID:101114135,Genbank:XM_004023655.1	KCNJ11	potassium inwardly-rectifying channel%2C subfamily J%2C member 11
	rna16497	XM_004016585.1	GeneID:101120522,Genbank:XM_004016585.1	ABCC8	ATP-binding cassette%2C sub-family C %28CFTR%2FMRP%29%2C member 8
TCONS_00023650	rna5163	XM_004006020.1	GeneID:101121334,Genbank:XM_004006020.1	CEBPZ	CCAAT%2Fenhancer binding protein %28C%2FEBP%29%2C zeta
	rna5164	XM_004006021.1	GeneID:101121842,Genbank:XM_004006021.1	SULT6B1	sulfotransferase family%2C cytosolic%2C 6B%2C member 1
TCONS_00076859	rna17378	XM_004016974.1	GeneID:101113174,Genbank:XM_004016974.1	IL6ST	interleukin 6 signal transducer %28gp130%2C oncostatin M receptor%29
TCONS_00014196	rna3059	XM_004004304.1	GeneID:101122760,Genbank:XM_004004304.1	C2H9orf41	chromosome 2 open reading frame%2C human C9orf41
	rna3060	XM_004005296.1	GeneID:101114086,Genbank:XM_004005296.1	C2H9orf40	chromosome 2 open reading frame%2C human C9orf40
TCONS_00034131	rna7722	XM_004009180.1	GeneID:101116651,Genbank:XM_004009180.1	MED26	mediator complex subunit 26
TCONS_00018204	rna3724	XM_004004770.1	GeneID:101116021,Genbank:XM_004004770.1	TSN	translin
TCONS_00087469	rna20172	XM_004019133.1	GeneID:101105289,Genbank:XM_004019133.1	NEDD9	neural precursor cell expressed%2C developmentally down-regulated 9
TCONS_00102907	rna23061	XM_004021807.1	GeneID:101119278,Genbank:XM_004021807.1	C26H8orf40	chromosome 26 open reading frame%2C human C8orf40
TCONS_00023150	rna4987	XM_004005898.1	GeneID:101108999,Genbank:XM_004005898.1	FABP1	fatty acid binding protein 1%2C liver
TCONS_00060355	rna14128	XM_004013912.1	GeneID:101119408,Genbank:XM_004013912.1	TRAF5	TNF receptor-associated factor 5
TCONS_00055730	rna13223	XM_004013435.1	GeneID:101123571,Genbank:XM_004013435.1	LOC101123571	intercellular adhesion molecule 2-like
	rna13222	XM_004013434.1	GeneID:101123314,Genbank:XM_004013434.1	C11H17orf72	chromosome 11 open reading frame%2C human C17orf72
TCONS_00024651	rna5382	XM_004007356.1	GeneID:101117493,Genbank:XM_004007356.1	LOC101117493	myelin and lymphocyte protein-like
	rna5381	XM_004007355.1	GeneID:101117239,Genbank:XM_004007355.1	MRPS5	mitochondrial ribosomal protein S5
TCONS_00099373	rna21831	XM_004021142.1	GeneID:101120797,Genbank:XM_004021142.1	CASP16	caspase 16%2C apoptosis-related cysteine peptidase %28putative%29
	rna21830	XM_004021141.1	GeneID:101120542,Genbank:XM_004021141.1	ZNF213	zinc finger protein 213
TCONS_00086196	rna19208	XM_004023516.1	GeneID:101121300,Genbank:XM_004023516.1	DHX30	DEAH %28Asp-Glu-Ala-His%29 box polypeptide 30
TCONS_00090744	rna20862	XM_004019962.1	GeneID:101120369,Genbank:XM_004019962.1	TSPAN32	tetraspanin 32
TCONS_00101889	rna22964	XM_004021747.1	GeneID:101102618,Genbank:XM_004021747.1	ERI1	exoribonuclease 1
TCONS_00095052	rna21369	XM_004020588.1	GeneID:101109407,Genbank:XM_004020588.1	MBP	myelin basic protein
TCONS_00074087	rna16308	XM_004015998.1	GeneID:101105597,Genbank:XM_004015998.1	CUL5	cullin 5
TCONS_00092495	rna21241	XM_004020223.1	GeneID:101105706,Genbank:XM_004020223.1	FAM204A	family with sequence similarity 204%2C member A
TCONS_00036459	rna8750	NM_001166202.1	GeneID:100307048,Genbank:NM_001166202.1	SPARC	secreted protein%2C acidic%2C cysteine-rich %28osteonectin%29
TCONS_00052195	rna12137	XM_004012359.1	GeneID:101116585,Genbank:XM_004012359.1	ANKRD10	ankyrin repeat domain 10
TCONS_00076427	rna17550	XM_004017094.1	GeneID:101102089,Genbank:XM_004017094.1	ADCY2	adenylate cyclase 2 %28brain%29
TCONS_00086399	rna19298	XM_004018548.1	GeneID:101104533,Genbank:XM_004018548.1	NR2C2	nuclear receptor subfamily 2%2C group C%2C member 2
	rna19297	XM_004018547.1	GeneID:101104277,Genbank:XM_004018547.1	MRPS25	mitochondrial ribosomal protein S25
TCONS_00025377	rna6134	XM_004006683.1	GeneID:101112718,Genbank:XM_004006683.1	NFYB	nuclear transcription factor Y%2C beta
TCONS_00090198	rna20522	XM_004019837.1	GeneID:101121813,Genbank:XM_004019837.1	TMEM109	transmembrane protein 109
	rna20523	XM_004019559.1	GeneID:101121638,Genbank:XM_004019559.1	TMEM132A	transmembrane protein 132A
TCONS_00038520	rna9170	XM_004009742.1	GeneID:101104578,Genbank:XM_004009742.1	CCDC149	coiled-coil domain containing 149%2C transcript variant 1
TCONS_00017487	rna3142	XM_004004365.1	GeneID:101115510,Genbank:XM_004004365.1	KIAA1432	KIAA1432 ortholog%2C transcript variant 2
	rna3141	XM_004004364.1	GeneID:101115510,Genbank:XM_004004364.1	KIAA1432	KIAA1432 ortholog%2C transcript variant 1
TCONS_00040017	rna9074	XM_004009671.1	GeneID:101109448,Genbank:XM_004009671.1	DDIT4L	DNA-damage-inducible transcript 4-like
TCONS_00062254	rna13988	XM_004013810.1	GeneID:101114454,Genbank:XM_004013810.1	ZBTB37	zinc finger and BTB domain containing 37%2C transcript variant 1
	rna13989	XM_004013811.1	GeneID:101114454,Genbank:XM_004013811.1	ZBTB37	zinc finger and BTB domain containing 37%2C transcript variant 2
	rna13987	XM_004013809.1	GeneID:101114203,Genbank:XM_004013809.1	DARS2	aspartyl-tRNA synthetase 2%2C mitochondrial
TCONS_00082981	rna18725	XM_004018168.1	GeneID:101103676,Genbank:XM_004018168.1	INF2	inverted formin%2C FH2 and WH2 domain containing
TCONS_00061517	rna13535	XM_004013955.1	GeneID:101111112,Genbank:XM_004013955.1	NUCKS1	nuclear casein kinase and cyclin-dependent kinase substrate 1
TCONS_00079182	rna18176	XM_004017690.1	GeneID:101119335,Genbank:XM_004017690.1	LOC101119335	cationic amino acid transporter 4-like
	rna18174	XM_004017688.1	GeneID:101118819,Genbank:XM_004017688.1	LOC101118819	P2X purinoceptor 6-like
	rna18175	XM_004017689.1	GeneID:101119078,Genbank:XM_004017689.1	LOC101119078	cationic amino acid transporter 4-like
TCONS_00015170	rna4334	XM_004005174.1	GeneID:101109679,Genbank:XM_004005174.1	EMC1	ER membrane protein complex subunit 1%2C transcript variant 2
	rna4333	XM_004005173.1	GeneID:101109679,Genbank:XM_004005173.1	EMC1	ER membrane protein complex subunit 1%2C transcript variant 1
TCONS_00074667	rna16489	XM_004016117.1	GeneID:101113358,Genbank:XM_004016117.1	ZNF202	zinc finger protein 202
TCONS_00035849	rna8923	XM_004009099.1	GeneID:101112815,Genbank:XM_004009099.1	PAM	peptidylglycine alpha-amidating monooxygenase%2C transcript variant 4
	rna8925	XM_004009097.1	GeneID:101112815,Genbank:XM_004009097.1	PAM	peptidylglycine alpha-amidating monooxygenase%2C transcript variant 2
	rna8927	XM_004009098.1	GeneID:101112815,Genbank:XM_004009098.1	PAM	peptidylglycine alpha-amidating monooxygenase%2C transcript variant 3
	rna8926	XM_004009100.1	GeneID:101112815,Genbank:XM_004009100.1	PAM	peptidylglycine alpha-amidating monooxygenase%2C transcript variant 5
	rna8924	XM_004009096.1	GeneID:101112815,Genbank:XM_004009096.1	PAM	peptidylglycine alpha-amidating monooxygenase%2C transcript variant 1
TCONS_00066333	rna15013	XM_004014883.1	GeneID:443277,Genbank:XM_004014883.1	CEBPB	CCAAT%2Fenhancer binding protein %28C%2FEBP%29%2C beta
TCONS_00072272	rna16537	XM_004016145.1	GeneID:101121880,Genbank:XM_004016145.1	MICAL2	microtubule associated monoxygenase%2C calponin and LIM domain containing 2
TCONS_00074067	rna17167	XM_004016493.1	GeneID:101107894,Genbank:XM_004016493.1	LOC101107894	ciliary neurotrophic factor-like
TCONS_00029762	rna7305	XM_004008285.1	GeneID:101106423,Genbank:XM_004008285.1	KLHDC10	kelch domain containing 10
	rna7306	XM_004008060.1	GeneID:101115702,Genbank:XM_004008060.1	LOC101115702	putative uncharacterized protein PNAS-138-like
TCONS_00004502	rna720	XM_004002225.1	GeneID:101111501,Genbank:XM_004002225.1	AGL	amylo-alpha-1%2C 6-glucosidase%2C 4-alpha-glucanotransferase%2C transcript variant 1
	rna721	XM_004002226.1	GeneID:101111501,Genbank:XM_004002226.1	AGL	amylo-alpha-1%2C 6-glucosidase%2C 4-alpha-glucanotransferase%2C transcript variant 2
TCONS_00027446	rna6528	XM_004006951.1	GeneID:101117237,Genbank:XM_004006951.1	PARP11	poly %28ADP-ribose%29 polymerase family%2C member 11
TCONS_00022774	rna6598	XM_004007620.1	GeneID:101120406,Genbank:XM_004007620.1	PICK1	protein interacting with PRKCA 1
	rna6599	XM_004007621.1	GeneID:101120657,Genbank:XM_004007621.1	SLC16A8	solute carrier family 16%2C member 8 %28monocarboxylic acid transporter 3%29
TCONS_00033747	rna7678	XM_004008424.1	GeneID:101110324,Genbank:XM_004008424.1	ARRDC2	arrestin domain containing 2
TCONS_00035321	rna7671	XM_004009162.1	GeneID:101111282,Genbank:XM_004009162.1	PDE4C	phosphodiesterase 4C%2C cAMP-specific
TCONS_00049798	rna11431	XM_004011662.1	GeneID:100037686,Genbank:XM_004011662.1	LOC100037686	Der1-like domain family member 1%2C transcript variant 1
	rna11432	XM_004011663.1	GeneID:100037686,Genbank:XM_004011663.1	LOC100037686	Der1-like domain family member 1%2C transcript variant 2
TCONS_00061950	rna13833	XM_004014019.1	GeneID:101114630,Genbank:XM_004014019.1	RERE	arginine-glutamic acid dipeptide %28RE%29 repeats
	rna13835	XM_004014020.1	GeneID:101114888,Genbank:XM_004014020.1	SLC45A1	solute carrier family 45%2C member 1
TCONS_00079186	rna18183	XM_004017695.1	GeneID:101120607,Genbank:XM_004017695.1	HIRA	HIR histone cell cycle regulation defective homolog A %28S. cerevisiae%29
TCONS_00064313	rna14365	XM_004014684.1	GeneID:101118719,Genbank:XM_004014684.1	TMEM236	transmembrane protein 236
TCONS_00091917	rna20827	XM_004019940.1	GeneID:101113714,Genbank:XM_004019940.1	LRP5	low density lipoprotein receptor-related protein 5
TCONS_00092569	rna20918	XM_004019995.1	GeneID:101115332,Genbank:XM_004019995.1	ZWINT	ZW10 interactor
TCONS_00037677	rna9144	XM_004009721.1	GeneID:101121517,Genbank:XM_004009721.1	DCAF16	DDB1 and CUL4 associated factor 16
	rna9143	XM_004009720.1	GeneID:101121264,Genbank:XM_004009720.1	FAM184B	family with sequence similarity 184%2C member B
TCONS_00098862	rna22411	XM_004021051.1	GeneID:101114841,Genbank:XM_004021051.1	LOC101114841	oncomodulin-like
	rna22412	XM_004021052.1	GeneID:101115090,Genbank:XM_004021052.1	CCZ1	CCZ1 vacuolar protein trafficking and biogenesis associated homolog %28S. cerevisiae%29
TCONS_00101121	rna22757	XM_004021525.1	GeneID:101108716,Genbank:XM_004021525.1	FAM213A	family with sequence similarity 213%2C member A%2C transcript variant 3
	rna22756	XM_004021523.1	GeneID:101108716,Genbank:XM_004021523.1	FAM213A	family with sequence similarity 213%2C member A%2C transcript variant 1
	rna22758	XM_004021524.1	GeneID:101108716,Genbank:XM_004021524.1	FAM213A	family with sequence similarity 213%2C member A%2C transcript variant 2
TCONS_00056692	rna13478	XM_004013153.1	GeneID:101116329,Genbank:XM_004013153.1	AMZ2	archaelysin family metallopeptidase 2%2C transcript variant 2
	rna13477	XM_004013152.1	GeneID:101116329,Genbank:XM_004013152.1	AMZ2	archaelysin family metallopeptidase 2%2C transcript variant 1
	rna13476	XM_004023672.1	GeneID:101116069,Genbank:XM_004023672.1	SLC16A6	solute carrier family 16%2C member 6 %28monocarboxylic acid transporter 7%29
TCONS_00056691	rna13478	XM_004013153.1	GeneID:101116329,Genbank:XM_004013153.1	AMZ2	archaelysin family metallopeptidase 2%2C transcript variant 2
	rna13477	XM_004013152.1	GeneID:101116329,Genbank:XM_004013152.1	AMZ2	archaelysin family metallopeptidase 2%2C transcript variant 1
	rna13476	XM_004023672.1	GeneID:101116069,Genbank:XM_004023672.1	SLC16A6	solute carrier family 16%2C member 6 %28monocarboxylic acid transporter 7%29
TCONS_00034818	rna7953	XM_004008532.1	GeneID:101117071,Genbank:XM_004008532.1	KANK2	KN motif and ankyrin repeat domains 2%2C transcript variant 1
	rna7955	XM_004009302.1	GeneID:101119818,Genbank:XM_004009302.1	DOCK6	dedicator of cytokinesis 6
	rna7954	XM_004008533.1	GeneID:101117071,Genbank:XM_004008533.1	KANK2	KN motif and ankyrin repeat domains 2%2C transcript variant 2
TCONS_00072052	rna15880	XM_004015775.1	GeneID:101102171,Genbank:XM_004015775.1	SLC8A2	solute carrier family 8 %28sodium%2Fcalcium exchanger%29%2C member 2
	rna15879	XM_004015338.1	GeneID:101118811,Genbank:XM_004015338.1	MEIS3	Meis homeobox 3
TCONS_00004584	rna1092	XM_004003634.1	GeneID:101117814,Genbank:XM_004003634.1	PRUNE	prune homolog %28Drosophila%29
	rna1091	XM_004002469.1	GeneID:101110011,Genbank:XM_004002469.1	FAM63A	family with sequence similarity 63%2C member A
TCONS_00058339	rna13466	XM_004013148.1	GeneID:101115047,Genbank:XM_004013148.1	MAP2K6	mitogen-activated protein kinase kinase 6
TCONS_00026599	rna4393	XM_004005562.1	GeneID:101109255,Genbank:XM_004005562.1	C3H9orf116	chromosome 3 open reading frame%2C human C9orf116
TCONS_00102578	rna22964	XM_004021747.1	GeneID:101102618,Genbank:XM_004021747.1	ERI1	exoribonuclease 1
TCONS_00032161	rna8003	NM_001161879.1	GeneID:100302082,Genbank:NM_001161879.1	MAP2K7	mitogen-activated protein kinase kinase 7
	rna8004	XM_004009318.1	GeneID:101103065,Genbank:XM_004009318.1	SNAPC2	small nuclear RNA activating complex%2C polypeptide 2%2C 45kDa
	rna8005	XM_004023662.1	GeneID:101103567,Genbank:XM_004023662.1	TIMM44	translocase of inner mitochondrial membrane 44 homolog %28yeast%29
TCONS_00016832	rna3345	XM_004004491.1	GeneID:101108888,Genbank:XM_004004491.1	LIMS2	LIM and senescent cell antigen-like domains 2
	rna3346	XM_004005350.1	GeneID:101118339,Genbank:XM_004005350.1	MYO7B	myosin VIIB
TCONS_00010682	rna3678	XM_004004736.1	GeneID:101106913,Genbank:XM_004004736.1	CCNT2	cyclin T2
	rna3679	XM_004004737.1	GeneID:101107168,Genbank:XM_004004737.1	ACMSD	aminocarboxymuconate semialdehyde decarboxylase
TCONS_00069469	rna15801	XM_004015734.1	GeneID:101111483,Genbank:XM_004015734.1	BCL3	B-cell CLL%2Flymphoma 3
TCONS_00078928	rna17892	XM_004017584.1	GeneID:101105283,Genbank:XM_004017584.1	SH2B3	SH2B adaptor protein 3
	rna17893	XM_004017369.1	GeneID:101106796,Genbank:XM_004017369.1	ATXN2	ataxin 2
TCONS_00008727	rna740	XM_004002240.1	GeneID:101115329,Genbank:XM_004002240.1	DPH5	DPH5 homolog %28S. cerevisiae%29
TCONS_00030906	rna6948	XM_004008223.1	GeneID:101102476,Genbank:XM_004008223.1	MAGI2	membrane associated guanylate kinase%2C WW and PDZ domain containing 2
TCONS_00051861	rna11807	XM_004012257.1	GeneID:101102822,Genbank:XM_004012257.1	LOC101102822	TSC22 domain family protein 1-like
TCONS_00074618	rna16255	XM_004015969.1	GeneID:101118636,Genbank:XM_004015969.1	DCUN1D5	DCN1%2C defective in cullin neddylation 1%2C domain containing 5 %28S. cerevisiae%29
TCONS_00060777	rna14068	XM_004013868.1	GeneID:101107978,Genbank:XM_004013868.1	EDEM3	ER degradation enhancer%2C mannosidase alpha-like 3
	rna14069	XM_004014105.1	GeneID:101122713,Genbank:XM_004014105.1	FAM129A	family with sequence similarity 129%2C member A
TCONS_00089447	rna20217	XM_004019373.1	GeneID:101122988,Genbank:XM_004019373.1	NQO2	NAD%28P%29H dehydrogenase%2C quinone 2
TCONS_00080816	rna18439	XM_004017837.1	GeneID:101105362,Genbank:XM_004017837.1	SNX33	sorting nexin 33
TCONS_00030867	rna6788	XM_004007702.1	GeneID:101109265,Genbank:XM_004007702.1	CDK14	cyclin-dependent kinase 14%2C transcript variant 1
TCONS_00071227	rna15857	XM_004015328.1	GeneID:101116079,Genbank:XM_004015328.1	CCDC8	coiled-coil domain containing 8
	rna15856	XM_004015766.1	GeneID:101121195,Genbank:XM_004015766.1	PNMAL1	paraneoplastic Ma antigen family-like 1
TCONS_00025485	rna6574	XM_004007611.1	GeneID:101117837,Genbank:XM_004007611.1	LOC101117837	uncharacterized LOC101117837
	rna6572	XM_004007610.1	GeneID:101117580,Genbank:XM_004007610.1	BCL2L13	BCL2-like 13 %28apoptosis facilitator%29
TCONS_00061588	rna13878	XM_004023319.1	GeneID:101119490,Genbank:XM_004023319.1	MEGF6	multiple EGF-like-domains 6
	rna13879	XM_004014037.1	GeneID:101119743,Genbank:XM_004014037.1	ARHGEF16	Rho guanine nucleotide exchange factor %28GEF%29 16
TCONS_00051901	rna11975	XM_004012302.1	GeneID:101116664,Genbank:XM_004012302.1	TNFRSF19	tumor necrosis factor receptor superfamily%2C member 19
	rna11974	XM_004012301.1	GeneID:101116412,Genbank:XM_004012301.1	MIPEP	mitochondrial intermediate peptidase
TCONS_00068969	rna16183	XM_004015442.1	GeneID:101104520,Genbank:XM_004015442.1	LOC101104520	zinc finger protein 805-like
TCONS_00047211	rna10716	XM_004011109.1	GeneID:101109808,Genbank:XM_004011109.1	COL12A1	collagen%2C type XII%2C alpha 1
TCONS_00098518	rna21789	XM_004021117.1	GeneID:101114158,Genbank:XM_004021117.1	TRAF7	TNF receptor-associated factor 7%2C E3 ubiquitin protein ligase
	rna21788	XM_004021116.1	GeneID:101113902,Genbank:XM_004021116.1	RAB26	RAB26%2C member RAS oncogene family
TCONS_00036606	rna8123	XM_004008619.1	GeneID:101118017,Genbank:XM_004008619.1	LOC101118017	transmembrane protein C19orf77-like
	rna8122	XM_004008618.1	GeneID:101117756,Genbank:XM_004008618.1	LOC101117756	transmembrane protein C19orf77-like
	rna8124	XM_004009367.1	GeneID:101118187,Genbank:XM_004009367.1	NFIC	nuclear factor I%2FC %28CCAAT-binding transcription factor%29
TCONS_00044886	rna10235	XM_004010532.1	GeneID:101108231,Genbank:XM_004010532.1	ZNF609	zinc finger protein 609
	rna10234	XM_004010531.1	GeneID:101107870,Genbank:XM_004010531.1	OAZ2	ornithine decarboxylase antizyme 2
TCONS_00081860	rna18686	NM_001122650.1	GeneID:100142657,Genbank:NM_001122650.1	DIO3	deiodinase%2C iodothyronine%2C type III
TCONS_00077234	rna17715	NM_001009769.1	GeneID:443306,Genbank:NM_001009769.1	FGF2	fibroblast growth factor 2 %28basic%29
	rna17714	XM_004017270.1	GeneID:101103092,Genbank:XM_004017270.1	NUDT6	nudix %28nucleoside diphosphate linked moiety X%29-type motif 6%2C transcript variant 1
	rna17713	XM_004017271.1	GeneID:101103092,Genbank:XM_004017271.1	NUDT6	nudix %28nucleoside diphosphate linked moiety X%29-type motif 6%2C transcript variant 2
TCONS_00077230	rna17704	XM_004017261.1	GeneID:101122219,Genbank:XM_004017261.1	HSPA4L	heat shock 70kDa protein 4-like
	rna17703	XM_004017260.1	GeneID:101121970,Genbank:XM_004017260.1	PLK4	polo-like kinase 4
TCONS_00054955	rna13224	XM_004013436.1	GeneID:101102001,Genbank:XM_004013436.1	LOC101102001	intercellular adhesion molecule 2-like
	rna13223	XM_004013435.1	GeneID:101123571,Genbank:XM_004013435.1	LOC101123571	intercellular adhesion molecule 2-like
TCONS_00105649	rna23447	XM_004022606.1	GeneID:101113309,Genbank:XM_004022606.1	CCDC120	coiled-coil domain containing 120
TCONS_00039404	rna9613	XM_004010145.1	GeneID:101123467,Genbank:XM_004010145.1	SH3BP2	SH3-domain binding protein 2
TCONS_00009193	rna1898	XM_004003810.1	GeneID:101122917,Genbank:XM_004003810.1	TNK2	tyrosine kinase%2C non-receptor%2C 2
TCONS_00102198	rna23092	XM_004021823.1	GeneID:101123528,Genbank:XM_004021823.1	UBE2E1	ubiquitin-conjugating enzyme E2E 1%2C transcript variant 2
	rna23091	XM_004021822.1	GeneID:101123528,Genbank:XM_004021822.1	UBE2E1	ubiquitin-conjugating enzyme E2E 1%2C transcript variant 1
TCONS_00070292	rna15733	XM_004015285.1	GeneID:101104084,Genbank:XM_004015285.1	CNFN	cornifelin%2C transcript variant 2
	rna15735	XM_004015702.1	GeneID:101123065,Genbank:XM_004015702.1	MEGF8	multiple EGF-like-domains 8
	rna15734	XM_004015284.1	GeneID:101104084,Genbank:XM_004015284.1	CNFN	cornifelin%2C transcript variant 1
TCONS_00061825	rna13950	XM_004014071.1	GeneID:101109632,Genbank:XM_004014071.1	PLEKHM2	pleckstrin homology domain containing%2C family M %28with RUN domain%29 member 2
TCONS_00007174	rna1541	XM_004002757.1	GeneID:101121053,Genbank:XM_004002757.1	CRYZL1	crystallin%2C zeta %28quinone reductase%29-like 1
	rna1542	XM_004003740.1	GeneID:101112786,Genbank:XM_004003740.1	DONSON	downstream neighbor of SON
TCONS_00059509	rna14179	XM_004014134.1	GeneID:101110609,Genbank:XM_004014134.1	SYT2	synaptotagmin II
	rna14180	XM_004014135.1	GeneID:101110859,Genbank:XM_004014135.1	PPP1R12B	protein phosphatase 1%2C regulatory subunit 12B
TCONS_00009934	rna2041	XM_004003835.1	GeneID:101109765,Genbank:XM_004003835.1	MCF2L2	MCF.2 cell line derived transforming sequence-like 2
TCONS_00081867	rna18732	XM_004018174.1	GeneID:101105191,Genbank:XM_004018174.1	LOC101105191	uncharacterized LOC101105191
	rna18733	XM_004018175.1	GeneID:101105444,Genbank:XM_004018175.1	CDCA4	cell division cycle associated 4
TCONS_00099169	rna21895	XM_004020751.1	GeneID:101103284,Genbank:XM_004020751.1	NUDT16L1	nudix %28nucleoside diphosphate linked moiety X%29-type motif 16-like 1
	rna21894	XM_004021156.1	GeneID:101103032,Genbank:XM_004021156.1	MGRN1	mahogunin ring finger 1%2C E3 ubiquitin protein ligase
	rna21896	XM_004021157.1	GeneID:101103287,Genbank:XM_004021157.1	ANKS3	ankyrin repeat and sterile alpha motif domain containing 3
TCONS_00095207	rna21664	XM_004020568.1	GeneID:101122748,Genbank:XM_004020568.1	NEDD4L	neural precursor cell expressed%2C developmentally down-regulated 4-like%2C E3 ubiquitin protein ligase%2C transcript variant 2
	rna21663	XM_004020567.1	GeneID:101122748,Genbank:XM_004020567.1	NEDD4L	neural precursor cell expressed%2C developmentally down-regulated 4-like%2C E3 ubiquitin protein ligase%2C transcript variant 1
TCONS_00039888	rna9010	XM_004009617.1	GeneID:101117763,Genbank:XM_004009617.1	ENPEP	glutamyl aminopeptidase %28aminopeptidase A%29
TCONS_00078849	rna18176	XM_004017690.1	GeneID:101119335,Genbank:XM_004017690.1	LOC101119335	cationic amino acid transporter 4-like
	rna18174	XM_004017688.1	GeneID:101118819,Genbank:XM_004017688.1	LOC101118819	P2X purinoceptor 6-like
	rna18175	XM_004017689.1	GeneID:101119078,Genbank:XM_004017689.1	LOC101119078	cationic amino acid transporter 4-like
TCONS_00000620	rna1223	XM_004003662.1	GeneID:101104366,Genbank:XM_004003662.1	ADAR	adenosine deaminase%2C RNA-specific
TCONS_00099933	rna22582	XM_004021390.1	GeneID:101121233,Genbank:XM_004021390.1	TMEM26	transmembrane protein 26
TCONS_00022482	rna5122	XM_004005993.1	GeneID:101114689,Genbank:XM_004005993.1	THADA	thyroid adenoma associated
TCONS_00029266	rna7132	XM_004008251.1	GeneID:101114518,Genbank:XM_004008251.1	HOXA5	homeobox A5
	rna7131	XM_004007942.1	GeneID:101105905,Genbank:XM_004007942.1	HOXA6	homeobox A6
TCONS_00005598	rna1401	XM_004002671.1	GeneID:101120457,Genbank:XM_004002671.1	NCSTN	nicastrin
TCONS_00106066	rna23541	XM_004022157.1	GeneID:101123442,Genbank:XM_004022157.1	KIF4A	kinesin family member 4A
	rna23542	XM_004022158.1	GeneID:101101866,Genbank:XM_004022158.1	GDPD2	glycerophosphodiester phosphodiesterase domain containing 2
TCONS_00024842	rna6598	XM_004007620.1	GeneID:101120406,Genbank:XM_004007620.1	PICK1	protein interacting with PRKCA 1
	rna6599	XM_004007621.1	GeneID:101120657,Genbank:XM_004007621.1	SLC16A8	solute carrier family 16%2C member 8 %28monocarboxylic acid transporter 3%29
TCONS_00024843	rna6598	XM_004007620.1	GeneID:101120406,Genbank:XM_004007620.1	PICK1	protein interacting with PRKCA 1
	rna6599	XM_004007621.1	GeneID:101120657,Genbank:XM_004007621.1	SLC16A8	solute carrier family 16%2C member 8 %28monocarboxylic acid transporter 3%29
TCONS_00024840	rna6584	XM_004006979.1	GeneID:101101972,Genbank:XM_004006979.1	NOL12	nucleolar protein 12
	rna6583	NM_001009287.1	GeneID:443298,Genbank:NM_001009287.1	GAL-1	galectin-1
	rna6582	XM_004006978.1	GeneID:101123544,Genbank:XM_004006978.1	PDXP	pyridoxal %28pyridoxine%2C vitamin B6%29 phosphatase
TCONS_00076653	rna17387	XM_004016984.1	GeneID:101115312,Genbank:XM_004016984.1	PPAP2A	phosphatidic acid phosphatase type 2A
TCONS_00018566	rna4558	XM_004007169.1	GeneID:101110317,Genbank:XM_004007169.1	C3H9orf117	chromosome 3 open reading frame%2C human C9orf117
	rna4559	XM_004005624.1	GeneID:101103306,Genbank:XM_004005624.1	STXBP1	syntaxin binding protein 1%2C transcript variant 1
	rna4560	XM_004005625.1	GeneID:101103306,Genbank:XM_004005625.1	STXBP1	syntaxin binding protein 1%2C transcript variant 2
TCONS_00022294	rna4440	XM_004007119.1	GeneID:101117578,Genbank:XM_004007119.1	LOC101117578	uncharacterized LOC101117578
TCONS_00052026	rna11926	XM_004012280.1	GeneID:101110521,Genbank:XM_004012280.1	FRY	furry homolog %28Drosophila%29
TCONS_00009245	rna2242	XM_004003863.1	GeneID:101102531,Genbank:XM_004003863.1	PFN2	profilin 2
	rna2243	XM_004003261.1	GeneID:101120374,Genbank:XM_004003261.1	RNF13	ring finger protein 13
TCONS_00046270	rna10925	XM_004011258.1	GeneID:101105004,Genbank:XM_004011258.1	MMS22L	MMS22-like%2C DNA repair protein
TCONS_00020400	rna5421	XM_004006198.1	GeneID:101121247,Genbank:XM_004006198.1	ATXN7L3B	ataxin 7-like 3B
TCONS_00033920	rna8316	NM_001246236.1	GeneID:100628316,Genbank:NM_001246236.1	ZNF496	zinc finger protein 496
TCONS_00054357	rna13400	XM_004013126.1	GeneID:101109464,Genbank:XM_004013126.1	RECQL5	RecQ protein-like 5%2C transcript variant 2
	rna13399	XM_004013125.1	GeneID:101109464,Genbank:XM_004013125.1	RECQL5	RecQ protein-like 5%2C transcript variant 1
TCONS_00056398	rna13323	XM_004013462.1	GeneID:101110689,Genbank:XM_004013462.1	TBC1D16	TBC1 domain family%2C member 16
TCONS_00105912	rna23388	XM_004022054.1	GeneID:101117050,Genbank:XM_004022054.1	FGD1	FYVE%2C RhoGEF and PH domain containing 1
	rna23387	XM_004022594.1	GeneID:101108370,Genbank:XM_004022594.1	GNL3L	guanine nucleotide binding protein-like 3 %28nucleolar%29-like
TCONS_00040802	rna10073	XM_004010419.1	GeneID:101123302,Genbank:XM_004010419.1	EMC7	ER membrane protein complex subunit 7
TCONS_00044362	rna10470	NM_001174113.1	GeneID:100381248,Genbank:NM_001174113.1	SIX1	SIX homeobox 1
TCONS_00082979	rna18700	XM_004018157.1	GeneID:101121714,Genbank:XM_004018157.1	TECPR2	tectonin beta-propeller repeat containing 2
TCONS_00045077	rna10243	XM_004011001.1	GeneID:101123304,Genbank:XM_004011001.1	DAPK2	death-associated protein kinase 2
TCONS_00106359	rna23323	XM_004022009.1	GeneID:101104124,Genbank:XM_004022009.1	USP9X	ubiquitin specific peptidase 9%2C X-linked%2C transcript variant 2
	rna23322	XM_004022008.1	GeneID:101104124,Genbank:XM_004022008.1	USP9X	ubiquitin specific peptidase 9%2C X-linked%2C transcript variant 1
	rna23321	XM_004022010.1	GeneID:101104124,Genbank:XM_004022010.1	USP9X	ubiquitin specific peptidase 9%2C X-linked%2C transcript variant 3
TCONS_00083099	rna18679	XM_004018152.1	GeneID:101119167,Genbank:XM_004018152.1	SLC25A47	solute carrier family 25%2C member 47
	rna18678	XM_004018151.1	GeneID:101118905,Genbank:XM_004018151.1	SLC25A29	solute carrier family 25 %28mitochondrial carnitine%2Facylcarnitine carrier%29%2C member 29
TCONS_00054922	rna13086	XM_004013400.1	GeneID:101111565,Genbank:XM_004013400.1	CNTNAP1	contactin associated protein 1
	rna13085	NM_001040287.1	GeneID:678671,Genbank:NM_001040287.1	CCR10	chemokine %28C-C motif%29 receptor 10
	rna13084	XM_004013399.1	GeneID:101111304,Genbank:XM_004013399.1	PLEKHH3	pleckstrin homology domain containing%2C family H %28with MyTH4 domain%29 member 3
	rna13083	XM_004013398.1	GeneID:101111036,Genbank:XM_004013398.1	TUBG2	tubulin%2C gamma 2
TCONS_00092068	rna20593	NM_001178105.1	GeneID:100431098,Genbank:NM_001178105.1	SCGB1A1	secretoglobin%2C family 1A%2C member 1 %28uteroglobin%29
TCONS_00035373	rna8050	XM_004008579.1	GeneID:101107090,Genbank:XM_004008579.1	RFX2	regulatory factor X%2C 2 %28influences HLA class II expression%29%2C transcript variant 2
	rna8049	XM_004008578.1	GeneID:101107090,Genbank:XM_004008578.1	RFX2	regulatory factor X%2C 2 %28influences HLA class II expression%29%2C transcript variant 1
TCONS_00080073	rna18122	XM_004017656.1	GeneID:101104430,Genbank:XM_004017656.1	DEPDC5	DEP domain containing 5
TCONS_00081051	rna18228	XM_004018024.1	GeneID:101111665,Genbank:XM_004018024.1	PGPEP1L	pyroglutamyl-peptidase I-like
	rna18227	XM_004018023.1	GeneID:443515,Genbank:XM_004018023.1	IGFR1	insulin-like growth factor type 1 receptor
TCONS_00080075	rna18141	XM_004017665.1	GeneID:101111129,Genbank:XM_004017665.1	SLC2A11	solute carrier family 2 %28facilitated glucose transporter%29%2C member 11
TCONS_00080074	rna18122	XM_004017656.1	GeneID:101104430,Genbank:XM_004017656.1	DEPDC5	DEP domain containing 5
TCONS_00035933	rna7841	XM_004008480.1	GeneID:101103232,Genbank:XM_004008480.1	LOC101103232	60S ribosomal protein L36-like
	rna7840	XM_004009255.1	GeneID:101120920,Genbank:XM_004009255.1	CACNA1A	calcium channel%2C voltage-dependent%2C P%2FQ type%2C alpha 1A subunit
TCONS_00013201	rna2863	XM_004004172.1	GeneID:101110026,Genbank:XM_004004172.1	BNIP3L	BCL2%2Fadenovirus E1B 19kDa interacting protein 3-like
TCONS_00068637	rna15052	XM_004015475.1	GeneID:101115396,Genbank:XM_004015475.1	EXOSC6	exosome component 6
	rna15050	XM_004014902.1	GeneID:101114460,Genbank:XM_004014902.1	AARS	alanyl-tRNA synthetase%2C transcript variant 1
	rna15051	XM_004014903.1	GeneID:101114460,Genbank:XM_004014903.1	AARS	alanyl-tRNA synthetase%2C transcript variant 2
TCONS_00060997	rna13590	XM_004013586.1	GeneID:443163,Genbank:XM_004013586.1	RGS2	regulator of G-protein signaling 2%2C 24kDa
TCONS_00085414	rna19049	XM_004018387.1	GeneID:101107904,Genbank:XM_004018387.1	RFT1	RFT1 homolog %28S. cerevisiae%29
TCONS_00085415	rna19051	XM_004018389.1	GeneID:101108428,Genbank:XM_004018389.1	TMEM110	transmembrane protein 110
TCONS_00028140	rna6187	XM_004007526.1	GeneID:101106071,Genbank:XM_004007526.1	LOC101106071	apolipoprotein L3-like
TCONS_00000527	rna932	XM_004002386.1	GeneID:101110551,Genbank:XM_004002386.1	WARS2	tryptophanyl tRNA synthetase 2%2C mitochondrial
TCONS_00062172	rna14146	XM_004014117.1	GeneID:101105675,Genbank:XM_004014117.1	CD34	CD34 molecule
TCONS_00042777	rna10257	NM_001126351.1	GeneID:100145865,Genbank:NM_001126351.1	TPM1	tropomyosin 1 %28alpha%29
TCONS_00056782	rna12236	XM_004012419.1	GeneID:101106782,Genbank:XM_004012419.1	RNFT1	ring finger protein%2C transmembrane 1
TCONS_00056783	rna12236	XM_004012419.1	GeneID:101106782,Genbank:XM_004012419.1	RNFT1	ring finger protein%2C transmembrane 1
TCONS_00056627	rna13168	XM_004013420.1	GeneID:101118970,Genbank:XM_004013420.1	ACBD4	acyl-CoA binding domain containing 4
	rna13169	XM_004023511.1	GeneID:101118287,Genbank:XM_004023511.1	HEXIM1	hexamethylene bis-acetamide inducible 1
	rna13170	XM_004012996.1	GeneID:101118541,Genbank:XM_004012996.1	HEXIM2	hexamethylene bis-acetamide inducible 2
TCONS_00025876	rna6228	XM_004006747.1	GeneID:101106760,Genbank:XM_004006747.1	AMN1	antagonist of mitotic exit network 1 homolog %28S. cerevisiae%29
TCONS_00037787	rna9333	XM_004009851.1	GeneID:101111884,Genbank:XM_004009851.1	LOC101111884	latrophilin-3-like%2C transcript variant 5
	rna9332	XM_004009853.1	GeneID:101111884,Genbank:XM_004009853.1	LOC101111884	latrophilin-3-like%2C transcript variant 7
	rna9337	XM_004009850.1	GeneID:101111884,Genbank:XM_004009850.1	LOC101111884	latrophilin-3-like%2C transcript variant 4
	rna9336	XM_004009856.1	GeneID:101111884,Genbank:XM_004009856.1	LOC101111884	latrophilin-3-like%2C transcript variant 10
	rna9335	XM_004009852.1	GeneID:101111884,Genbank:XM_004009852.1	LOC101111884	latrophilin-3-like%2C transcript variant 6
	rna9334	XM_004009849.1	GeneID:101111884,Genbank:XM_004009849.1	LOC101111884	latrophilin-3-like%2C transcript variant 3
	rna9326	XM_004009858.1	GeneID:101111884,Genbank:XM_004009858.1	LOC101111884	latrophilin-3-like%2C transcript variant 12
	rna9327	XM_004009848.1	GeneID:101111884,Genbank:XM_004009848.1	LOC101111884	latrophilin-3-like%2C transcript variant 2
	rna9328	XM_004009847.1	GeneID:101111884,Genbank:XM_004009847.1	LOC101111884	latrophilin-3-like%2C transcript variant 1
	rna9329	XM_004009857.1	GeneID:101111884,Genbank:XM_004009857.1	LOC101111884	latrophilin-3-like%2C transcript variant 11
	rna9331	XM_004009854.1	GeneID:101111884,Genbank:XM_004009854.1	LOC101111884	latrophilin-3-like%2C transcript variant 8
	rna9330	XM_004009855.1	GeneID:101111884,Genbank:XM_004009855.1	LOC101111884	latrophilin-3-like%2C transcript variant 9
TCONS_00086016	rna19108	XM_004018644.1	GeneID:101114650,Genbank:XM_004018644.1	DOCK3	dedicator of cytokinesis 3
	rna19106	XM_004018643.1	GeneID:101114396,Genbank:XM_004018643.1	RBM15B	RNA binding motif protein 15B
	rna19107	XM_004018430.1	GeneID:101118227,Genbank:XM_004018430.1	MANF	mesencephalic astrocyte-derived neurotrophic factor
TCONS_00079945	rna18176	XM_004017690.1	GeneID:101119335,Genbank:XM_004017690.1	LOC101119335	cationic amino acid transporter 4-like
	rna18174	XM_004017688.1	GeneID:101118819,Genbank:XM_004017688.1	LOC101118819	P2X purinoceptor 6-like
	rna18175	XM_004017689.1	GeneID:101119078,Genbank:XM_004017689.1	LOC101119078	cationic amino acid transporter 4-like
TCONS_00048953	rna11570	XM_004011748.1	GeneID:101109187,Genbank:XM_004011748.1	PI15	peptidase inhibitor 15
TCONS_00093627	rna21019	XM_004020064.1	GeneID:101109842,Genbank:XM_004020064.1	ENTPD1	ectonucleoside triphosphate diphosphohydrolase 1%2C transcript variant 1
TCONS_00074872	rna16941	XM_004016386.1	GeneID:101123406,Genbank:XM_004016386.1	HIPK3	homeodomain interacting protein kinase 3%2C transcript variant 2
	rna16943	XM_004016387.1	GeneID:101123406,Genbank:XM_004016387.1	HIPK3	homeodomain interacting protein kinase 3%2C transcript variant 3
	rna16942	XM_004016385.1	GeneID:101123406,Genbank:XM_004016385.1	HIPK3	homeodomain interacting protein kinase 3%2C transcript variant 1
TCONS_00006444	rna30	XM_004001760.1	GeneID:101122639,Genbank:XM_004001760.1	TWIST2	twist homolog 2 %28Drosophila%29
TCONS_00034372	rna8705	XM_004008958.1	GeneID:101120241,Genbank:XM_004008958.1	CSNK1A1	casein kinase 1%2C alpha 1%2C transcript variant 1
	rna8707	XM_004008960.1	GeneID:101120241,Genbank:XM_004008960.1	CSNK1A1	casein kinase 1%2C alpha 1%2C transcript variant 3
	rna8706	XM_004008959.1	GeneID:101120241,Genbank:XM_004008959.1	CSNK1A1	casein kinase 1%2C alpha 1%2C transcript variant 2
	rna8708	XM_004008961.1	GeneID:101120241,Genbank:XM_004008961.1	CSNK1A1	casein kinase 1%2C alpha 1%2C transcript variant 4
TCONS_00036553	rna7842	XM_004023290.1	GeneID:101103471,Genbank:XM_004023290.1	IER2	immediate early response 2
	rna7841	XM_004008480.1	GeneID:101103232,Genbank:XM_004008480.1	LOC101103232	60S ribosomal protein L36-like
	rna7840	XM_004009255.1	GeneID:101120920,Genbank:XM_004009255.1	CACNA1A	calcium channel%2C voltage-dependent%2C P%2FQ type%2C alpha 1A subunit
TCONS_00063200	rna14458	XM_004014308.1	GeneID:101104845,Genbank:XM_004014308.1	ENTPD6	ectonucleoside triphosphate diphosphohydrolase 6 %28putative%29
TCONS_00031271	rna7534	XM_004008363.1	GeneID:101114864,Genbank:XM_004008363.1	SMARCD3	SWI%2FSNF related%2C matrix associated%2C actin dependent regulator of chromatin%2C subfamily d%2C member 3
	rna7533	XM_004008362.1	GeneID:101114606,Genbank:XM_004008362.1	CHPF2	chondroitin polymerizing factor 2
TCONS_00065074	rna14391	XM_004014271.1	GeneID:101116334,Genbank:XM_004014271.1	LOC101116334	60S ribosomal protein L7a-like
TCONS_00068957	rna16166	XM_004015449.1	GeneID:101106708,Genbank:XM_004015449.1	ZNF470	zinc finger protein 470
	rna16165	XM_004015916.1	GeneID:101110701,Genbank:XM_004015916.1	ZNF71	zinc finger protein 71
TCONS_00010814	rna3889	XM_004004901.1	GeneID:101103788,Genbank:XM_004004901.1	IKZF2	IKAROS family zinc finger 2 %28Helios%29%2C transcript variant 3
	rna3888	XM_004004900.1	GeneID:101103788,Genbank:XM_004004900.1	IKZF2	IKAROS family zinc finger 2 %28Helios%29%2C transcript variant 2
	rna3887	XM_004004899.1	GeneID:101103788,Genbank:XM_004004899.1	IKZF2	IKAROS family zinc finger 2 %28Helios%29%2C transcript variant 1
TCONS_00036554	rna7842	XM_004023290.1	GeneID:101103471,Genbank:XM_004023290.1	IER2	immediate early response 2
	rna7841	XM_004008480.1	GeneID:101103232,Genbank:XM_004008480.1	LOC101103232	60S ribosomal protein L36-like
	rna7840	XM_004009255.1	GeneID:101120920,Genbank:XM_004009255.1	CACNA1A	calcium channel%2C voltage-dependent%2C P%2FQ type%2C alpha 1A subunit
TCONS_00084650	rna18862	XM_004018594.1	GeneID:101119338,Genbank:XM_004018594.1	LOC101119338	zinc finger protein 652-A-like
	rna18863	XM_004018595.1	GeneID:101119589,Genbank:XM_004018595.1	KBTBD5	kelch repeat and BTB %28POZ%29 domain containing 5
	rna18864	XM_004018253.1	GeneID:101117452,Genbank:XM_004018253.1	HHATL	hedgehog acyltransferase-like
TCONS_00059903	rna14132	XM_004013916.1	GeneID:101120348,Genbank:XM_004013916.1	KCNH1	potassium voltage-gated channel%2C subfamily H %28eag-related%29%2C member 1%2C transcript variant 2
	rna14133	XM_004013915.1	GeneID:101120348,Genbank:XM_004013915.1	KCNH1	potassium voltage-gated channel%2C subfamily H %28eag-related%29%2C member 1%2C transcript variant 1
	rna14134	XM_004014113.1	GeneID:101104416,Genbank:XM_004014113.1	HHAT	hedgehog acyltransferase
TCONS_00080550	rna17631	XM_004017211.1	GeneID:101108080,Genbank:XM_004017211.1	PRMT10	protein arginine methyltransferase 10 %28putative%29
TCONS_00068625	rna16213	XM_004015941.1	GeneID:101119415,Genbank:XM_004015941.1	LOC101119415	uncharacterized LOC101119415
TCONS_00006677	rna1479	XM_004003726.1	GeneID:101108100,Genbank:XM_004003726.1	LOC101108100	uncharacterized LOC101108100
	rna1480	XM_004002716.1	GeneID:101110554,Genbank:XM_004002716.1	RGS5	regulator of G-protein signaling 5
