# Supplementary material for: Identification and Characterization of Long Noncoding RNAs in Ovine Skeletal Muscle
Source: Animals (Basel). 2018 Jul 23;8(7):127. doi: 10.3390/ani8070127 (PMC6071021; doi:10.3390/ani8070127)
Supplement: Supplementary file 1 [file animals-08-00127-s001.zip › supporting imformation/Table S9.xlsx]

## Sheet: Sheet1
Table S9 A total of closest 100k target genes of 2002 lncRNA transcripts
Trans_ID	rnaID	Name	Dbxref	gene	product
TCONS_00066277	rna14392	XM_004014272.1	GeneID:101116590,Genbank:XM_004014272.1	KIAA1462	KIAA1462 ortholog
TCONS_00066276	rna14392	XM_004014272.1	GeneID:101116590,Genbank:XM_004014272.1	KIAA1462	KIAA1462 ortholog
TCONS_00106681	rna24033	XM_004022470.1	GeneID:101122501,Genbank:XM_004022470.1	SLC25A53	solute carrier family 25%2C member 53
	rna24031	XM_004022737.1	GeneID:101117912,Genbank:XM_004022737.1	LOC101117912	histone H2B type W-T-like
	rna24034	XM_004023515.1	GeneID:101122762,Genbank:XM_004023515.1	ZCCHC18	zinc finger%2C CCHC domain containing 18
	rna24035	XM_004022471.1	GeneID:101123014,Genbank:XM_004022471.1	FAM199X	family with sequence similarity 199%2C X-linked
	rna24032	XM_004022469.1	GeneID:101122255,Genbank:XM_004022469.1	LOC101122255	histone H2B type W-T-like
TCONS_00082559	rna18685	XM_004017991.1	GeneID:101123586,Genbank:XM_004017991.1	RTL1	retrotransposon-like 1
TCONS_00052136	rna11930	XM_004012138.1	GeneID:101110772,Genbank:XM_004012138.1	HSPH1	heat shock 105kDa%2F110kDa protein 1
TCONS_00013292	rna3291	XM_004004456.1	GeneID:101120384,Genbank:XM_004004456.1	HAND2	heart and neural crest derivatives expressed 2
TCONS_00005234	rna2499	XM_004003938.1	GeneID:101109588,Genbank:XM_004003938.1	HLCS	holocarboxylase synthetase %28biotin-%28proprionyl-CoA-carboxylase %28ATP-hydrolysing%29%29 ligase%29
	rna2498	XM_004003937.1	GeneID:101109328,Genbank:XM_004003937.1	SIM2	single-minded homolog 2 %28Drosophila%29
TCONS_00018236	rna4011	XM_004004981.1	GeneID:101103299,Genbank:XM_004004981.1	TM4SF20	transmembrane 4 L six family member 20
	rna4010	XM_004004980.1	GeneID:101103045,Genbank:XM_004004980.1	MFF	mitochondrial fission factor
	rna4009	XM_004004979.1	GeneID:101102790,Genbank:XM_004004979.1	COL4A3	collagen%2C type IV%2C alpha 3 %28Goodpasture antigen%29
TCONS_00005233	rna2499	XM_004003938.1	GeneID:101109588,Genbank:XM_004003938.1	HLCS	holocarboxylase synthetase %28biotin-%28proprionyl-CoA-carboxylase %28ATP-hydrolysing%29%29 ligase%29
	rna2498	XM_004003937.1	GeneID:101109328,Genbank:XM_004003937.1	SIM2	single-minded homolog 2 %28Drosophila%29
TCONS_00099200	rna22041	XM_004021194.1	GeneID:101115596,Genbank:XM_004021194.1	OTOA	otoancorin
	rna22040	XM_004020836.1	GeneID:101104452,Genbank:XM_004020836.1	IGSF6	immunoglobulin superfamily%2C member 6
	rna22038	XM_004021193.1	GeneID:101115339,Genbank:XM_004021193.1	METTL9	methyltransferase like 9
	rna22039	XM_004020835.1	GeneID:101104199,Genbank:XM_004020835.1	LOC101104199	60S ribosomal protein L22-like 1-like
	rna22036	XM_004020834.1	GeneID:101103692,Genbank:XM_004020834.1	POLR3E	polymerase %28RNA%29 III %28DNA directed%29 polypeptide E %2880kD%29
	rna22037	XM_004023566.1	GeneID:101115091,Genbank:XM_004023566.1	CDR2	cerebellar degeneration-related protein 2%2C 62kDa
TCONS_00106200	rna23154	XM_004021914.1	GeneID:101121147,Genbank:XM_004021914.1	GEMIN8	gem %28nuclear organelle%29 associated protein 8
TCONS_00005239	rna2520	XM_004003946.1	GeneID:101112947,Genbank:XM_004003946.1	COLQ	collagen-like tail subunit %28single strand of homotrimer%29 of asymmetric acetylcholinesterase
	rna2517	XM_004003944.1	GeneID:101112449,Genbank:XM_004003944.1	SH3BP5	SH3-domain binding protein 5 %28BTK-associated%29
	rna2518	XM_004003414.1	GeneID:101118750,Genbank:XM_004003414.1	METTL6	methyltransferase like 6
	rna2519	XM_004003945.1	GeneID:101112699,Genbank:XM_004003945.1	EAF1	ELL associated factor 1
TCONS_00089158	rna19571	XM_004018852.1	GeneID:101117023,Genbank:XM_004018852.1	MRPL14	mitochondrial ribosomal protein L14
	rna19573	XM_004019231.1	GeneID:101113966,Genbank:XM_004019231.1	CAPN11	calpain 11
	rna19572	XM_004019230.1	GeneID:101113706,Genbank:XM_004019230.1	TMEM63B	transmembrane protein 63B
TCONS_00046090	rna10839	XM_004011199.1	GeneID:101110067,Genbank:XM_004011199.1	REV3L	REV3-like%2C polymerase %28DNA directed%29%2C zeta%2C catalytic subunit
	rna10840	XM_004011484.1	GeneID:101106853,Genbank:XM_004011484.1	KIAA1919	KIAA1919 ortholog
	rna10841	XM_004011485.1	GeneID:101107103,Genbank:XM_004011485.1	SLC16A10	solute carrier family 16%2C member 10 %28aromatic amino acid transporter%29
TCONS_00015518	rna3447	XM_004004565.1	GeneID:101106824,Genbank:XM_004004565.1	HOXD10	homeobox D10
	rna3446	XM_004005364.1	GeneID:101104131,Genbank:XM_004005364.1	HOXD9	homeobox D9
	rna3445	XM_004005363.1	GeneID:101103879,Genbank:XM_004005363.1	HOXD8	homeobox D8
	rna3444	XM_004004564.1	GeneID:101106568,Genbank:XM_004004564.1	HOXD4	homeobox D4
	rna3443	XM_004004563.1	GeneID:101106307,Genbank:XM_004004563.1	HOXD3	homeobox D3
	rna3442	XM_004004562.1	GeneID:101106056,Genbank:XM_004004562.1	HOXD1	homeobox D1
	rna3441	XM_004004561.1	GeneID:101105801,Genbank:XM_004004561.1	MTX2	metaxin 2
	rna3449	XM_004004566.1	GeneID:101107071,Genbank:XM_004004566.1	HOXD12	homeobox D12
	rna3448	XM_004005365.1	GeneID:101104380,Genbank:XM_004005365.1	HOXD11	homeobox D11
	rna3450	XM_004005366.1	GeneID:101104641,Genbank:XM_004005366.1	HOXD13	homeobox D13
	rna3451	XM_004005367.1	GeneID:101104891,Genbank:XM_004005367.1	EVX2	even-skipped homeobox 2
TCONS_00100751	rna22731	XM_004021505.1	GeneID:101104457,Genbank:XM_004021505.1	C25H10orf11	chromosome 25 open reading frame%2C human C10orf11
TCONS_00093968	rna21223	XM_004020339.1	GeneID:101120125,Genbank:XM_004020339.1	GFRA1	GDNF family receptor alpha 1
TCONS_00054998	rna13352	XM_004013101.1	GeneID:101102320,Genbank:XM_004013101.1	SEC14L1	SEC14-like 1 %28S. cerevisiae%29
TCONS_00054996	rna13351	XM_004013100.1	GeneID:101102074,Genbank:XM_004013100.1	42987	septin 9
TCONS_00083782	rna19298	XM_004018548.1	GeneID:101104533,Genbank:XM_004018548.1	NR2C2	nuclear receptor subfamily 2%2C group C%2C member 2
	rna19299	XM_004023487.1	GeneID:101108865,Genbank:XM_004023487.1	FGD5	FYVE%2C RhoGEF and PH domain containing 5
TCONS_00061482	rna14165	XM_004014124.1	GeneID:101107720,Genbank:XM_004014124.1	KIF14	kinesin family member 14
	rna14167	XM_004014125.1	GeneID:101107980,Genbank:XM_004014125.1	CAMSAP2	calmodulin regulated spectrin-associated protein family%2C member 2
	rna14166	XM_004013934.1	GeneID:101103411,Genbank:XM_004013934.1	DDX59	DEAD %28Asp-Glu-Ala-Asp%29 box polypeptide 59
TCONS_00026483	rna6194	XM_004006722.1	GeneID:101122427,Genbank:XM_004006722.1	CACNG2	calcium channel%2C voltage-dependent%2C gamma subunit 2
	rna6192	XM_004006721.1	GeneID:101122181,Genbank:XM_004006721.1	EIF3D	eukaryotic translation initiation factor 3%2C subunit D
	rna6190	XM_004006719.1	GeneID:101121670,Genbank:XM_004006719.1	TXN2	thioredoxin 2
	rna6191	XM_004006720.1	GeneID:101121924,Genbank:XM_004006720.1	FOXRED2	FAD-dependent oxidoreductase domain containing 2
TCONS_00026242	rna4903	XM_004005839.1	GeneID:101114001,Genbank:XM_004005839.1	AFTPH	aftiphilin%2C transcript variant 3
	rna4902	XM_004005837.1	GeneID:101114001,Genbank:XM_004005837.1	AFTPH	aftiphilin%2C transcript variant 1
	rna4905	XM_004005840.1	GeneID:101114597,Genbank:XM_004005840.1	LOC101114597	heterogeneous nuclear ribonucleoprotein A1-like
	rna4904	XM_004005838.1	GeneID:101114001,Genbank:XM_004005838.1	AFTPH	aftiphilin%2C transcript variant 2
TCONS_00037605	rna9010	XM_004009617.1	GeneID:101117763,Genbank:XM_004009617.1	ENPEP	glutamyl aminopeptidase %28aminopeptidase A%29
TCONS_00040488	rna9074	XM_004009671.1	GeneID:101109448,Genbank:XM_004009671.1	DDIT4L	DNA-damage-inducible transcript 4-like
TCONS_00047454	rna10762	XM_004011139.1	GeneID:101117768,Genbank:XM_004011139.1	NCOA7	nuclear receptor coactivator 7%2C transcript variant 1
	rna10766	XM_004011473.1	GeneID:101123128,Genbank:XM_004011473.1	LOC101123128	60S ribosomal protein L17-like
	rna10765	XM_004011142.1	GeneID:100271925,Genbank:XM_004011142.1	HEY2	hairy%2Fenhancer-of-split related with YRPW motif 2
TCONS_00076427	rna17550	XM_004017094.1	GeneID:101102089,Genbank:XM_004017094.1	ADCY2	adenylate cyclase 2 %28brain%29
TCONS_00076424	rna17535	XM_004017148.1	GeneID:101105188,Genbank:XM_004017148.1	DAP	death-associated protein
	rna17536	XM_004017149.1	GeneID:101105441,Genbank:XM_004017149.1	LOC101105441	ankyrin repeat domain-containing protein 33B-like
TCONS_00040486	rna9066	XM_004009663.1	GeneID:101107195,Genbank:XM_004009663.1	UBE2D3	ubiquitin-conjugating enzyme E2D 3%2C transcript variant 2
	rna9063	XM_004009664.1	GeneID:101107195,Genbank:XM_004009664.1	UBE2D3	ubiquitin-conjugating enzyme E2D 3%2C transcript variant 3
	rna9062	XM_004009661.1	GeneID:101106939,Genbank:XM_004009661.1	CISD2	CDGSH iron sulfur domain 2
	rna9061	XM_004023687.1	GeneID:101106685,Genbank:XM_004023687.1	SLC9B1	solute carrier family 9%2C subfamily B %28NHA1%2C cation proton antiporter 1%29%2C member 1
	rna9067	XM_004009666.1	GeneID:101107963,Genbank:XM_004009666.1	MANBA	mannosidase%2C beta A%2C lysosomal
	rna9065	XM_004009665.1	GeneID:101107195,Genbank:XM_004009665.1	UBE2D3	ubiquitin-conjugating enzyme E2D 3%2C transcript variant 4
	rna9064	XM_004009662.1	GeneID:101107195,Genbank:XM_004009662.1	UBE2D3	ubiquitin-conjugating enzyme E2D 3%2C transcript variant 1
TCONS_00040487	rna9074	XM_004009671.1	GeneID:101109448,Genbank:XM_004009671.1	DDIT4L	DNA-damage-inducible transcript 4-like
TCONS_00105953	rna23778	XM_004022683.1	GeneID:101113919,Genbank:XM_004022683.1	LOC101113919	melanoma-associated antigen 10-like
TCONS_00068850	rna15801	XM_004015734.1	GeneID:101111483,Genbank:XM_004015734.1	BCL3	B-cell CLL%2Flymphoma 3
	rna15800	XM_004015310.1	GeneID:101110784,Genbank:XM_004015310.1	CEACAM16	carcinoembryonic antigen-related cell adhesion molecule 16
	rna15799	XM_004015733.1	GeneID:101111222,Genbank:XM_004015733.1	CEACAM19	carcinoembryonic antigen-related cell adhesion molecule 19
	rna15798	XM_004015732.1	GeneID:101110963,Genbank:XM_004015732.1	PVR	poliovirus receptor
	rna15795	XM_004015729.1	GeneID:101110170,Genbank:XM_004015729.1	CEACAM20	carcinoembryonic antigen-related cell adhesion molecule 20
	rna15797	XM_004015731.1	GeneID:101110700,Genbank:XM_004015731.1	LOC101110700	carcinoembryonic antigen-related cell adhesion molecule 7-like
	rna15796	XM_004015730.1	GeneID:101110442,Genbank:XM_004015730.1	LOC101110442	dnaJ homolog subfamily A member 1-like
TCONS_00079692	rna18146	XM_004023380.1	GeneID:101112167,Genbank:XM_004023380.1	CABIN1	calcineurin binding protein 1
	rna18145	XM_004017667.1	GeneID:101111911,Genbank:XM_004017667.1	LOC101111911	D-dopachrome decarboxylase-like
	rna18144	XM_004017504.1	GeneID:101118990,Genbank:XM_004017504.1	LOC101118990	glutathione S-transferase theta-1-like
	rna18143	XM_004017666.1	GeneID:101111664,Genbank:XM_004017666.1	LOC101111664	glutathione S-transferase theta-1-like
	rna18141	XM_004017665.1	GeneID:101111129,Genbank:XM_004017665.1	SLC2A11	solute carrier family 2 %28facilitated glucose transporter%29%2C member 11
	rna18140	XM_004017664.1	GeneID:101110877,Genbank:XM_004017664.1	LOC101110877	uncharacterized LOC101110877
	rna18136	XM_004017660.1	GeneID:101109829,Genbank:XM_004017660.1	C17H22orf15	chromosome 17 open reading frame%2C human C22orf15
	rna18137	XM_004017661.1	GeneID:101110091,Genbank:XM_004017661.1	CHCHD10	coiled-coil-helix-coiled-coil-helix domain containing 10
	rna18134	XM_004023238.1	GeneID:101118306,Genbank:XM_004023238.1	ZNF70	zinc finger protein 70
	rna18135	XM_004017503.1	GeneID:101118561,Genbank:XM_004017503.1	VPREB3	pre-B lymphocyte 3
	rna18138	XM_004017662.1	GeneID:101110364,Genbank:XM_004017662.1	MMP11	matrix metallopeptidase 11 %28stromelysin 3%29
	rna18139	XM_004017663.1	GeneID:101110622,Genbank:XM_004017663.1	SMARCB1	SWI%2FSNF related%2C matrix associated%2C actin dependent regulator of chromatin%2C subfamily b%2C member 1
TCONS_00048120	rna11662	NM_001267887.1	GeneID:780452,Genbank:NM_001267887.1	YWHAZ	tyrosine 3-monooxygenase%2Ftryptophan 5-monooxygenase activation protein%2C zeta polypeptide
TCONS_00023546	rna4589	XM_004007176.1	GeneID:101112387,Genbank:XM_004007176.1	OLFML2A	olfactomedin-like 2A
	rna4590	XM_004007177.1	GeneID:100302637,Genbank:XM_004007177.1	NR6A1	nuclear receptor subfamily 6%2C group A%2C member 1
TCONS_00049302	rna11716	XM_004011838.1	GeneID:101111813,Genbank:XM_004011838.1	PDP1	pyruvate dehyrogenase phosphatase catalytic subunit 1
	rna11717	XM_004012017.1	GeneID:101110519,Genbank:XM_004012017.1	TMEM67	transmembrane protein 67
TCONS_00016561	rna3807	XM_004004835.1	GeneID:101110738,Genbank:XM_004004835.1	SUMO1	SMT3 suppressor of mif two 3 homolog 1 %28S. cerevisiae%29
	rna3806	XM_004004834.1	GeneID:101110481,Genbank:XM_004004834.1	LOC101110481	uncharacterized LOC101110481
	rna3805	XM_004005406.1	GeneID:101103546,Genbank:XM_004005406.1	FZD7	frizzled family receptor 7
TCONS_00087380	rna19860	XM_004019024.1	GeneID:101118230,Genbank:XM_004019024.1	TRIM27	tripartite motif containing 27
	rna19850	XM_004019314.1	GeneID:101123079,Genbank:XM_004019314.1	ZNF311	zinc finger protein 311
	rna19849	XM_004019313.1	GeneID:101122821,Genbank:XM_004019313.1	LOC101122821	uncharacterized LOC101122821
	rna19848	XM_004019312.1	GeneID:101122560,Genbank:XM_004019312.1	LOC101122560	olfactory receptor 2W1-like
TCONS_00008128	rna290	XM_004001909.1	GeneID:101119084,Genbank:XM_004001909.1	HPDL	4-hydroxyphenylpyruvate dioxygenase-like
	rna291	XM_004001910.1	GeneID:101119344,Genbank:XM_004001910.1	MUTYH	mutY homolog %28E. coli%29%2C transcript variant 1
	rna292	XM_004001911.1	GeneID:101119344,Genbank:XM_004001911.1	MUTYH	mutY homolog %28E. coli%29%2C transcript variant 2
	rna293	XM_004001916.1	GeneID:101119770,Genbank:XM_004001916.1	TOE1	target of EGR1%2C member 1 %28nuclear%29%2C transcript variant 5
	rna294	XM_004001913.1	GeneID:101119770,Genbank:XM_004001913.1	TOE1	target of EGR1%2C member 1 %28nuclear%29%2C transcript variant 2
	rna295	XM_004001915.1	GeneID:101119770,Genbank:XM_004001915.1	TOE1	target of EGR1%2C member 1 %28nuclear%29%2C transcript variant 4
	rna296	XM_004001914.1	GeneID:101119770,Genbank:XM_004001914.1	TOE1	target of EGR1%2C member 1 %28nuclear%29%2C transcript variant 3
	rna297	XM_004001912.1	GeneID:101119770,Genbank:XM_004001912.1	TOE1	target of EGR1%2C member 1 %28nuclear%29%2C transcript variant 1
	rna298	XM_004023264.1	GeneID:101111066,Genbank:XM_004023264.1	TESK2	testis-specific kinase 2
	rna289	XM_004023451.1	GeneID:101110809,Genbank:XM_004023451.1	ZSWIM5	zinc finger%2C SWIM-type containing 5
TCONS_00076512	rna17564	XM_004017161.1	GeneID:101109301,Genbank:XM_004017161.1	AHRR	aryl-hydrocarbon receptor repressor
	rna17565	XM_004023333.1	GeneID:101103266,Genbank:XM_004023333.1	EXOC3	exocyst complex component 3
	rna17566	XM_004017162.1	GeneID:494437,Genbank:XM_004017162.1	SLC9A3	solute carrier family 9%2C subfamily A %28NHE3%2C cation proton antiporter 3%29%2C member 3
TCONS_00030254	rna6941	XM_004007807.1	GeneID:101114604,Genbank:XM_004007807.1	SEMA3C	sema domain%2C immunoglobulin domain %28Ig%29%2C short basic domain%2C secreted%2C %28semaphorin%29 3C
	rna6942	XM_004008222.1	GeneID:101102230,Genbank:XM_004008222.1	LOC101102230	platelet glycoprotein 4-like
TCONS_00067885	rna16169	XM_004015918.1	GeneID:101111223,Genbank:XM_004015918.1	LOC101111223	olfactory receptor 5-like
	rna16168	XM_004015453.1	GeneID:101107724,Genbank:XM_004015453.1	LOC101107724	olfactory receptor 5-like
	rna16167	XM_004015917.1	GeneID:101110964,Genbank:XM_004015917.1	LOC101110964	zinc finger protein 850-like
	rna16166	XM_004015449.1	GeneID:101106708,Genbank:XM_004015449.1	ZNF470	zinc finger protein 470
	rna16165	XM_004015916.1	GeneID:101110701,Genbank:XM_004015916.1	ZNF71	zinc finger protein 71
	rna16170	XM_004015919.1	GeneID:101111484,Genbank:XM_004015919.1	LOC101111484	olfactory receptor 5-like
	rna16171	XM_004015920.1	GeneID:101111741,Genbank:XM_004015920.1	LOC101111741	olfactory receptor 5-like
TCONS_00088549	rna19750	XM_004019270.1	GeneID:101106118,Genbank:XM_004019270.1	C20H6orf15	chromosome 20 open reading frame%2C human C6orf15
	rna19737	XM_004018966.1	GeneID:101101929,Genbank:XM_004018966.1	DDX39B	DEAD %28Asp-Glu-Ala-Asp%29 box polypeptide 39B%2C transcript variant 2
	rna19736	XM_004018965.1	GeneID:101101929,Genbank:XM_004018965.1	DDX39B	DEAD %28Asp-Glu-Ala-Asp%29 box polypeptide 39B%2C transcript variant 1
	rna19735	XM_004018964.1	GeneID:101123332,Genbank:XM_004018964.1	ATP6V1G2	ATPase%2C H%2B transporting%2C lysosomal 13kDa%2C V1 subunit G2%2C transcript variant 2
	rna19734	XM_004018963.1	GeneID:101123332,Genbank:XM_004018963.1	ATP6V1G2	ATPase%2C H%2B transporting%2C lysosomal 13kDa%2C V1 subunit G2%2C transcript variant 1
	rna19733	XM_004019265.1	GeneID:101104353,Genbank:XM_004019265.1	NFKBIL1	nuclear factor of kappa light polypeptide gene enhancer in B-cells inhibitor-like 1
	rna19732	XM_004018962.1	GeneID:101123078,Genbank:XM_004018962.1	LTA	lymphotoxin alpha %28TNF superfamily%2C member 1%29
	rna19731	NM_001024860.1	GeneID:443540,Genbank:NM_001024860.1	TNF	tumor necrosis factor
	rna19730	XM_004018961.1	GeneID:101122820,Genbank:XM_004018961.1	LTB	lymphotoxin beta %28TNF superfamily%2C member 3%29
	rna19739	XM_004019267.1	GeneID:101104866,Genbank:XM_004019267.1	LOC101104866	HLA class I histocompatibility antigen%2C A-24 alpha chain-like
	rna19738	XM_004019266.1	GeneID:101104614,Genbank:XM_004019266.1	MCCD1	mitochondrial coiled-coil domain 1
	rna19746	XM_004018980.1	GeneID:101104535,Genbank:XM_004018980.1	CCHCR1	coiled-coil alpha-helical rod protein 1%2C transcript variant 4
	rna19747	XM_004018978.1	GeneID:101104535,Genbank:XM_004018978.1	CCHCR1	coiled-coil alpha-helical rod protein 1%2C transcript variant 2
	rna19744	XM_004018979.1	GeneID:101104535,Genbank:XM_004018979.1	CCHCR1	coiled-coil alpha-helical rod protein 1%2C transcript variant 3
	rna19745	XM_004018977.1	GeneID:101104535,Genbank:XM_004018977.1	CCHCR1	coiled-coil alpha-helical rod protein 1%2C transcript variant 1
	rna19742	XM_004018968.1	GeneID:100302349,Genbank:XM_004018968.1	POU5F1	POU class 5 homeobox 1
	rna19743	XM_004018995.1	GeneID:101108610,Genbank:XM_004018995.1	TCF19	transcription factor 19
	rna19748	XM_004018998.1	GeneID:101109396,Genbank:XM_004018998.1	PSORS1C2	psoriasis susceptibility 1 candidate 2
	rna19749	XM_004018997.1	GeneID:101109128,Genbank:XM_004018997.1	CDSN	corneodesmosin
	rna19740	XM_004019268.1	GeneID:101105609,Genbank:XM_004019268.1	LOC101105609	BOLA class I histocompatibility antigen%2C alpha chain BL3-6-like
	rna19741	XM_004019269.1	GeneID:101105860,Genbank:XM_004019269.1	LOC101105860	MHC class I polypeptide-related sequence A-like
TCONS_00025463	rna6529	XM_004006952.1	GeneID:101117491,Genbank:XM_004006952.1	EFCAB4B	EF-hand calcium binding domain 4B
	rna6528	XM_004006951.1	GeneID:101117237,Genbank:XM_004006951.1	PARP11	poly %28ADP-ribose%29 polymerase family%2C member 11
TCONS_00026669	rna4650	XM_004005670.1	GeneID:101115266,Genbank:XM_004005670.1	RNF144A	ring finger protein 144A
TCONS_00026664	rna4589	XM_004007176.1	GeneID:101112387,Genbank:XM_004007176.1	OLFML2A	olfactomedin-like 2A
	rna4590	XM_004007177.1	GeneID:100302637,Genbank:XM_004007177.1	NR6A1	nuclear receptor subfamily 6%2C group A%2C member 1
TCONS_00043914	rna9715	XM_004010862.1	GeneID:101108054,Genbank:XM_004010862.1	SCAMP1	secretory carrier membrane protein 1
	rna9716	XM_004010207.1	GeneID:101113334,Genbank:XM_004010207.1	LHFPL2	lipoma HMGIC fusion partner-like 2
TCONS_00058963	rna13043	XM_004012911.1	GeneID:101119736,Genbank:XM_004012911.1	KLHL10	kelch-like 10 %28Drosophila%29%2C transcript variant 2
	rna13038	XM_004012909.1	GeneID:101119486,Genbank:XM_004012909.1	JUP	junction plakoglobin
	rna13039	XM_004013389.1	GeneID:101108671,Genbank:XM_004013389.1	LEPREL4	leprecan-like 4
	rna13037	XM_004013388.1	GeneID:101108406,Genbank:XM_004013388.1	HAP1	huntingtin-associated protein 1
	rna13049	XM_004012915.1	GeneID:101120677,Genbank:XM_004012915.1	DNAJC7	DnaJ %28Hsp40%29 homolog%2C subfamily C%2C member 7%2C transcript variant 2
	rna13048	XM_004012914.1	GeneID:101120677,Genbank:XM_004012914.1	DNAJC7	DnaJ %28Hsp40%29 homolog%2C subfamily C%2C member 7%2C transcript variant 1
	rna13042	XM_004012910.1	GeneID:101119736,Genbank:XM_004012910.1	KLHL10	kelch-like 10 %28Drosophila%29%2C transcript variant 1
	rna13041	XM_004013391.1	GeneID:101109197,Genbank:XM_004013391.1	NT5C3L	5%27-nucleotidase%2C cytosolic III-like
	rna13040	XM_004013390.1	GeneID:101108933,Genbank:XM_004013390.1	FKBP10	FK506 binding protein 10%2C 65 kDa
	rna13046	XM_004013392.1	GeneID:101109466,Genbank:XM_004013392.1	TTC25	tetratricopeptide repeat domain 25
	rna13045	NM_001038622.1	GeneID:654404,Genbank:NM_001038622.1	ACLY	ATP citrate lyase
	rna13044	XM_004012912.1	GeneID:101120177,Genbank:XM_004012912.1	KLHL11	kelch-like 11 %28Drosophila%29
	rna13050	XM_004012916.1	GeneID:101120677,Genbank:XM_004012916.1	DNAJC7	DnaJ %28Hsp40%29 homolog%2C subfamily C%2C member 7%2C transcript variant 3
	rna13047	XM_004012913.1	GeneID:101120423,Genbank:XM_004012913.1	CNP	2%27%2C3%27-cyclic nucleotide 3%27 phosphodiesterase
TCONS_00076897	rna17569	XM_004017165.1	GeneID:101110363,Genbank:XM_004017165.1	BRD9	bromodomain containing 9
	rna17570	XM_004017166.1	GeneID:101110620,Genbank:XM_004017166.1	TRIP13	thyroid hormone receptor interactor 13
TCONS_00007309	rna2271	XM_004003278.1	GeneID:101103365,Genbank:XM_004003278.1	PLSCR4	phospholipid scramblase 4
	rna2270	XM_004003867.1	GeneID:101104802,Genbank:XM_004003867.1	LOC101104802	uncharacterized LOC101104802
TCONS_00026930	rna6178	XM_004006716.1	GeneID:101120652,Genbank:XM_004006716.1	TOM1	target of myb1 %28chicken%29
	rna6177	XM_004006715.1	GeneID:101120401,Genbank:XM_004006715.1	HMGXB4	HMG box domain containing 4
TCONS_00016744	rna2772	XM_004023248.1	GeneID:101114683,Genbank:XM_004023248.1	GAS1	growth arrest-specific 1
TCONS_00005247	rna2539	XM_004003424.1	GeneID:101120979,Genbank:XM_004003424.1	EFHB	EF-hand domain family%2C member B
	rna2541	XM_004003954.1	GeneID:101115506,Genbank:XM_004003954.1	PP2D1	protein phosphatase 2C-like domain containing 1
	rna2540	NM_001161881.1	GeneID:100302084,Genbank:NM_001161881.1	RAB5A	RAB5A%2C member RAS oncogene family
	rna2542	XM_004003955.1	GeneID:101115756,Genbank:XM_004003955.1	KAT2B	K%28lysine%29 acetyltransferase 2B
TCONS_00002226	rna1944	XM_004003036.1	GeneID:101107321,Genbank:XM_004003036.1	ATP13A5	ATPase type 13A5
TCONS_00002224	rna1944	XM_004003036.1	GeneID:101107321,Genbank:XM_004003036.1	ATP13A5	ATPase type 13A5
TCONS_00020451	rna5502	XM_004007379.1	GeneID:101106320,Genbank:XM_004007379.1	NUDT4	nudix %28nucleoside diphosphate linked moiety X%29-type motif 4
	rna5503	XM_004006257.1	GeneID:101114691,Genbank:XM_004006257.1	LOC101114691	ubiquitin-conjugating enzyme E2 N-like
	rna5504	XM_004006255.1	GeneID:101114257,Genbank:XM_004006255.1	MRPL42	mitochondrial ribosomal protein L42%2C transcript variant 1
	rna5505	XM_004006256.1	GeneID:101114257,Genbank:XM_004006256.1	MRPL42	mitochondrial ribosomal protein L42%2C transcript variant 2
TCONS_00029173	rna6948	XM_004008223.1	GeneID:101102476,Genbank:XM_004008223.1	MAGI2	membrane associated guanylate kinase%2C WW and PDZ domain containing 2
	rna6949	XM_004007815.1	GeneID:101116646,Genbank:XM_004007815.1	PHTF2	putative homeodomain transcription factor 2%2C transcript variant 3
	rna6950	XM_004007813.1	GeneID:101116646,Genbank:XM_004007813.1	PHTF2	putative homeodomain transcription factor 2%2C transcript variant 1
	rna6951	XM_004007814.1	GeneID:101116646,Genbank:XM_004007814.1	PHTF2	putative homeodomain transcription factor 2%2C transcript variant 2
TCONS_00061126	rna14158	XM_004014123.1	GeneID:101107457,Genbank:XM_004014123.1	LOC101107457	DENN domain-containing protein 1A-like
	rna14159	XM_004013929.1	GeneID:101101906,Genbank:XM_004013929.1	LHX9	LIM homeobox 9
TCONS_00047073	rna10720	XM_004011465.1	GeneID:101118793,Genbank:XM_004011465.1	SENP6	SUMO1%2Fsentrin specific peptidase 6
TCONS_00020159	rna4958	XM_004005874.1	GeneID:101103139,Genbank:XM_004005874.1	TMEM150A	transmembrane protein 150A
	rna4959	XM_004005875.1	GeneID:101103387,Genbank:XM_004005875.1	C3H2orf68	chromosome 3 open reading frame%2C human C2orf68%2C transcript variant 1
	rna4954	NM_001009750.1	GeneID:443129,Genbank:NM_001009750.1	GGCX	gamma-glutamyl carboxylase
	rna4955	XM_004005872.1	GeneID:101102633,Genbank:XM_004005872.1	VAMP8	vesicle-associated membrane protein 8
	rna4956	XM_004007260.1	GeneID:101102225,Genbank:XM_004007260.1	VAMP5	vesicle-associated membrane protein 5
	rna4957	XM_004005873.1	GeneID:101102887,Genbank:XM_004005873.1	RNF181	ring finger protein 181
	rna4953	XM_004005871.1	GeneID:101102380,Genbank:XM_004005871.1	MAT2A	methionine adenosyltransferase II%2C alpha
	rna4961	XM_004005877.1	GeneID:101103797,Genbank:XM_004005877.1	USP39	ubiquitin specific peptidase 39%2C transcript variant 1
	rna4960	XM_004005876.1	GeneID:101103387,Genbank:XM_004005876.1	C3H2orf68	chromosome 3 open reading frame%2C human C2orf68%2C transcript variant 2
	rna4962	XM_004005878.1	GeneID:101103797,Genbank:XM_004005878.1	USP39	ubiquitin specific peptidase 39%2C transcript variant 2
	rna4965	XM_004005880.1	GeneID:101104471,Genbank:XM_004005880.1	LOC101104471	ubiquitin-conjugating enzyme E2 D3-like
	rna4964	XM_004005879.1	GeneID:443043,Genbank:XM_004005879.1	SFTPB	surfactant protein B
TCONS_00031475	rna7083	XM_004007911.1	GeneID:101119636,Genbank:XM_004007911.1	RP9	retinitis pigmentosa 9 %28autosomal dominant%29
	rna7082	XM_004007910.1	GeneID:101118868,Genbank:XM_004007910.1	BBS9	Bardet-Biedl syndrome 9%2C transcript variant 4
	rna7080	XM_004007909.1	GeneID:101118868,Genbank:XM_004007909.1	BBS9	Bardet-Biedl syndrome 9%2C transcript variant 3
	rna7087	XM_004007915.1	GeneID:101120487,Genbank:XM_004007915.1	FKBP9	FK506 binding protein 9%2C 63 kDa
	rna7086	XM_004007913.1	GeneID:101119900,Genbank:XM_004007913.1	NT5C3	5%27-nucleotidase%2C cytosolic III%2C transcript variant 2
	rna7085	XM_004007912.1	GeneID:101119900,Genbank:XM_004007912.1	NT5C3	5%27-nucleotidase%2C cytosolic III%2C transcript variant 1
	rna7084	XM_004007914.1	GeneID:101119900,Genbank:XM_004007914.1	NT5C3	5%27-nucleotidase%2C cytosolic III%2C transcript variant 3
	rna7079	XM_004007907.1	GeneID:101118868,Genbank:XM_004007907.1	BBS9	Bardet-Biedl syndrome 9%2C transcript variant 1
TCONS_00027687	rna5747	XM_004006414.1	GeneID:101110045,Genbank:XM_004006414.1	ENDOU	endonuclease%2C polyU-specific%2C transcript variant 3
	rna5743	XM_004007437.1	GeneID:101107779,Genbank:XM_004007437.1	SLC48A1	solute carrier family 48 %28heme transporter%29%2C member 1
	rna5746	XM_004006413.1	GeneID:101110045,Genbank:XM_004006413.1	ENDOU	endonuclease%2C polyU-specific%2C transcript variant 2
	rna5744	XM_004006411.1	GeneID:101109786,Genbank:XM_004006411.1	RAPGEF3	Rap guanine nucleotide exchange factor %28GEF%29 3
	rna5745	XM_004006412.1	GeneID:101110045,Genbank:XM_004006412.1	ENDOU	endonuclease%2C polyU-specific%2C transcript variant 1
	rna5742	XM_004007436.1	GeneID:101107515,Genbank:XM_004007436.1	HDAC7	histone deacetylase 7
	rna5741	XM_004007435.1	GeneID:101107273,Genbank:XM_004007435.1	VDR	vitamin D %281%2C25- dihydroxyvitamin D3%29 receptor
TCONS_00065100	rna14488	XM_004014715.1	GeneID:101108592,Genbank:XM_004014715.1	PFKP	phosphofructokinase%2C platelet
	rna14487	XM_004014330.1	GeneID:101111987,Genbank:XM_004014330.1	PITRM1	pitrilysin metallopeptidase 1
TCONS_00078444	rna17597	NM_001163053.1	GeneID:100302355,Genbank:NM_001163053.1	SFRP2	secreted frizzled-related protein 2
	rna17598	XM_004017515.1	GeneID:101122629,Genbank:XM_004017515.1	RNF175	ring finger protein 175
TCONS_00099455	rna22367	XM_004021025.1	GeneID:101107493,Genbank:XM_004021025.1	CNPY4	canopy 4 homolog %28zebrafish%29
	rna22368	XM_004021285.1	GeneID:101123178,Genbank:XM_004021285.1	TAF6	TAF6 RNA polymerase II%2C TATA box binding protein %28TBP%29-associated factor%2C 80kDa
	rna22371	XM_004021028.1	GeneID:101108276,Genbank:XM_004021028.1	COPS6	COP9 constitutive photomorphogenic homolog subunit 6 %28Arabidopsis%29
	rna22370	XM_004021027.1	GeneID:101108015,Genbank:XM_004021027.1	MCM7	minichromosome maintenance complex component 7
	rna22369	XM_004021026.1	GeneID:101107757,Genbank:XM_004021026.1	AP4M1	adaptor-related protein complex 4%2C mu 1 subunit
	rna22366	XM_004021024.1	GeneID:101107250,Genbank:XM_004021024.1	MBLAC1	metallo-beta-lactamase domain containing 1
	rna22378	XM_004021287.1	GeneID:101101861,Genbank:XM_004021287.1	LOC101101861	olfactory receptor 2AE1-like
	rna22375	XM_004021037.1	GeneID:101110474,Genbank:XM_004021037.1	ZKSCAN1	zinc finger with KRAB and SCAN domains 1
	rna22374	XM_004021041.1	GeneID:101111419,Genbank:XM_004021041.1	ZSCAN21	zinc finger and SCAN domain containing 21
	rna22377	XM_004021042.1	GeneID:101111684,Genbank:XM_004021042.1	TRIM4	tripartite motif containing 4
	rna22376	XM_004021286.1	GeneID:101123437,Genbank:XM_004021286.1	LOC101123437	zinc-alpha-2-glycoprotein-like
	rna22373	XM_004021040.1	GeneID:101110990,Genbank:XM_004021040.1	ZNF3	zinc finger protein 3%2C transcript variant 2
	rna22372	XM_004021039.1	GeneID:101110990,Genbank:XM_004021039.1	ZNF3	zinc finger protein 3%2C transcript variant 1
TCONS_00087700	rna19496	XM_004018800.1	GeneID:101103930,Genbank:XM_004018800.1	APOBEC2	apolipoprotein B mRNA editing enzyme%2C catalytic polypeptide-like 2
	rna19497	XM_004018801.1	GeneID:101104185,Genbank:XM_004018801.1	OARD1	O-acyl-ADP-ribose deacylase 1
	rna19494	XM_004019210.1	GeneID:101107479,Genbank:XM_004019210.1	UNC5CL	unc-5 homolog C %28C. elegans%29-like
	rna19495	XM_004019211.1	GeneID:101107742,Genbank:XM_004019211.1	TSPO2	translocator protein 2
	rna19498	XM_004018803.1	GeneID:101104434,Genbank:XM_004018803.1	NFYA	nuclear transcription factor Y%2C alpha%2C transcript variant 2
	rna19499	XM_004018804.1	GeneID:101104434,Genbank:XM_004018804.1	NFYA	nuclear transcription factor Y%2C alpha%2C transcript variant 3
	rna19500	XM_004018802.1	GeneID:101104434,Genbank:XM_004018802.1	NFYA	nuclear transcription factor Y%2C alpha%2C transcript variant 1
	rna19501	XM_004018805.1	GeneID:101104434,Genbank:XM_004018805.1	NFYA	nuclear transcription factor Y%2C alpha%2C transcript variant 4
	rna19502	XM_004019212.1	GeneID:101108001,Genbank:XM_004019212.1	LOC101108001	adenylate cyclase type 10-like
TCONS_00101330	rna22796	XM_004021549.1	GeneID:101115179,Genbank:XM_004021549.1	RBP3	retinol binding protein 3%2C interstitial
	rna22797	XM_004021550.1	GeneID:101115426,Genbank:XM_004021550.1	GDF2	growth differentiation factor 2
	rna22795	XM_004023266.1	GeneID:101114928,Genbank:XM_004023266.1	ZNF488	zinc finger protein 488
	rna22798	XM_004021551.1	GeneID:101115678,Genbank:XM_004021551.1	GDF10	growth differentiation factor 10
TCONS_00008727	rna740	XM_004002240.1	GeneID:101115329,Genbank:XM_004002240.1	DPH5	DPH5 homolog %28S. cerevisiae%29
	rna741	XM_004002241.1	GeneID:101115839,Genbank:XM_004002241.1	S1PR1	sphingosine-1-phosphate receptor 1
	rna739	NM_001163598.1	GeneID:100302550,Genbank:NM_001163598.1	SLC30A7	solute carrier family 30 %28zinc transporter%29%2C member 7
TCONS_00078849	rna18169	XM_004017684.1	GeneID:101117537,Genbank:XM_004017684.1	CRKL	v-crk sarcoma virus CT10 oncogene homolog %28avian%29-like
	rna18172	XM_004017686.1	GeneID:101118307,Genbank:XM_004017686.1	LOC101118307	tubulin alpha-3 chain-like
	rna18173	XM_004017687.1	GeneID:101118562,Genbank:XM_004017687.1	LOC101118562	leucine-rich repeat-containing protein LOC400891-like
	rna18170	XM_004023546.1	GeneID:101117792,Genbank:XM_004023546.1	LZTR1	leucine-zipper-like transcription regulator 1
	rna18171	XM_004017685.1	GeneID:101118054,Genbank:XM_004017685.1	AIFM3	apoptosis-inducing factor%2C mitochondrion-associated%2C 3
	rna18176	XM_004017690.1	GeneID:101119335,Genbank:XM_004017690.1	LOC101119335	cationic amino acid transporter 4-like
	rna18177	XM_004017510.1	GeneID:101120606,Genbank:XM_004017510.1	LOC101120606	mitotic-spindle organizing protein 2-like
	rna18174	XM_004017688.1	GeneID:101118819,Genbank:XM_004017688.1	LOC101118819	P2X purinoceptor 6-like
	rna18175	XM_004017689.1	GeneID:101119078,Genbank:XM_004017689.1	LOC101119078	cationic amino acid transporter 4-like
	rna18178	XM_004017691.1	GeneID:101119587,Genbank:XM_004017691.1	LOC101119587	sphingomyelin phosphodiesterase 4-like
TCONS_00052934	rna12521	XM_004013275.1	GeneID:101113774,Genbank:XM_004013275.1	WSCD1	WSC domain containing 1
TCONS_00101797	rna23070	XM_004021883.1	GeneID:101102037,Genbank:XM_004021883.1	HGSNAT	heparan-alpha-glucosaminide N-acetyltransferase
	rna23068	NM_001161883.1	GeneID:100302086,Genbank:NM_001161883.1	FNTA	farnesyltransferase%2C CAAX box%2C alpha
	rna23069	XM_004021882.1	GeneID:101123604,Genbank:XM_004021882.1	LOC101123604	protein kinase-like protein SgK196-like
	rna23071	XM_004021884.1	GeneID:101102286,Genbank:XM_004021884.1	INTS10	integrator complex subunit 10
	rna23067	XM_004021881.1	GeneID:101123347,Genbank:XM_004021881.1	HOOK3	hook homolog 3 %28Drosophila%29
TCONS_00073815	rna16828	XM_004016299.1	GeneID:101123660,Genbank:XM_004016299.1	P2RY6	pyrimidinergic receptor P2Y%2C G-protein coupled%2C 6%2C transcript variant 1
	rna16829	XM_004016300.1	GeneID:101123660,Genbank:XM_004016300.1	P2RY6	pyrimidinergic receptor P2Y%2C G-protein coupled%2C 6%2C transcript variant 2
	rna16831	XM_004016710.1	GeneID:101104340,Genbank:XM_004016710.1	RELT	RELT tumor necrosis factor receptor
	rna16830	XM_004023597.1	GeneID:101104090,Genbank:XM_004023597.1	ARHGEF17	Rho guanine nucleotide exchange factor %28GEF%29 17
	rna16832	XM_004016301.1	GeneID:101102261,Genbank:XM_004016301.1	FAM168A	family with sequence similarity 168%2C member A
TCONS_00073812	rna16828	XM_004016299.1	GeneID:101123660,Genbank:XM_004016299.1	P2RY6	pyrimidinergic receptor P2Y%2C G-protein coupled%2C 6%2C transcript variant 1
	rna16829	XM_004016300.1	GeneID:101123660,Genbank:XM_004016300.1	P2RY6	pyrimidinergic receptor P2Y%2C G-protein coupled%2C 6%2C transcript variant 2
	rna16830	XM_004023597.1	GeneID:101104090,Genbank:XM_004023597.1	ARHGEF17	Rho guanine nucleotide exchange factor %28GEF%29 17
TCONS_00003884	rna964	XM_004002404.1	GeneID:101115082,Genbank:XM_004002404.1	GJA5	gap junction protein%2C alpha 5%2C 40kDa
	rna963	XM_004002403.1	GeneID:101114832,Genbank:XM_004002403.1	ACP6	acid phosphatase 6%2C lysophosphatidic
TCONS_00047119	rna10954	XM_004011279.1	GeneID:101111105,Genbank:XM_004011279.1	PM20D2	peptidase M20 domain containing 2
	rna10957	XM_004011280.1	GeneID:101111376,Genbank:XM_004011280.1	RNGTT	RNA guanylyltransferase and 5%27-phosphatase
	rna10955	XM_004011500.1	GeneID:101114618,Genbank:XM_004011500.1	SRSF12	serine%2Farginine-rich splicing factor 12
	rna10956	XM_004011501.1	GeneID:101114874,Genbank:XM_004011501.1	PNRC1	proline-rich nuclear receptor coactivator 1
TCONS_00061236	rna13988	XM_004013810.1	GeneID:101114454,Genbank:XM_004013810.1	ZBTB37	zinc finger and BTB domain containing 37%2C transcript variant 1
	rna13989	XM_004013811.1	GeneID:101114454,Genbank:XM_004013811.1	ZBTB37	zinc finger and BTB domain containing 37%2C transcript variant 2
	rna13986	XM_004013808.1	GeneID:101113689,Genbank:XM_004013808.1	CENPL	centromere protein L
	rna13987	XM_004013809.1	GeneID:101114203,Genbank:XM_004013809.1	DARS2	aspartyl-tRNA synthetase 2%2C mitochondrial
	rna13984	XM_004013807.1	GeneID:101113256,Genbank:XM_004013807.1	KLHL20	kelch-like 20 %28Drosophila%29%2C transcript variant 2
	rna13985	XM_004013806.1	GeneID:101113256,Genbank:XM_004013806.1	KLHL20	kelch-like 20 %28Drosophila%29%2C transcript variant 1
	rna13991	XM_004013812.1	GeneID:101114887,Genbank:XM_004013812.1	RC3H1	ring finger and CCCH-type domains 1%2C transcript variant 1
	rna13990	NM_001009393.1	GeneID:443407,Genbank:NM_001009393.1	SERPINC1	serpin peptidase inhibitor%2C clade C %28antithrombin%29%2C member 1
	rna13992	XM_004013813.1	GeneID:101114887,Genbank:XM_004013813.1	RC3H1	ring finger and CCCH-type domains 1%2C transcript variant 2
TCONS_00061237	rna13988	XM_004013810.1	GeneID:101114454,Genbank:XM_004013810.1	ZBTB37	zinc finger and BTB domain containing 37%2C transcript variant 1
	rna13989	XM_004013811.1	GeneID:101114454,Genbank:XM_004013811.1	ZBTB37	zinc finger and BTB domain containing 37%2C transcript variant 2
	rna13986	XM_004013808.1	GeneID:101113689,Genbank:XM_004013808.1	CENPL	centromere protein L
	rna13987	XM_004013809.1	GeneID:101114203,Genbank:XM_004013809.1	DARS2	aspartyl-tRNA synthetase 2%2C mitochondrial
	rna13984	XM_004013807.1	GeneID:101113256,Genbank:XM_004013807.1	KLHL20	kelch-like 20 %28Drosophila%29%2C transcript variant 2
	rna13985	XM_004013806.1	GeneID:101113256,Genbank:XM_004013806.1	KLHL20	kelch-like 20 %28Drosophila%29%2C transcript variant 1
	rna13991	XM_004013812.1	GeneID:101114887,Genbank:XM_004013812.1	RC3H1	ring finger and CCCH-type domains 1%2C transcript variant 1
	rna13990	NM_001009393.1	GeneID:443407,Genbank:NM_001009393.1	SERPINC1	serpin peptidase inhibitor%2C clade C %28antithrombin%29%2C member 1
	rna13992	XM_004013813.1	GeneID:101114887,Genbank:XM_004013813.1	RC3H1	ring finger and CCCH-type domains 1%2C transcript variant 2
TCONS_00086819	rna19423	XM_004019184.1	GeneID:101120704,Genbank:XM_004019184.1	UHRF1BP1	UHRF1 binding protein 1
	rna19422	XM_004018763.1	GeneID:101116434,Genbank:XM_004018763.1	SNRPC	small nuclear ribonucleoprotein polypeptide C
	rna19424	XM_004019185.1	GeneID:101120963,Genbank:XM_004019185.1	TAF11	TAF11 RNA polymerase II%2C TATA box binding protein %28TBP%29-associated factor%2C 28kDa
TCONS_00019997	rna4648	XM_004007203.1	GeneID:101123366,Genbank:XM_004007203.1	CMPK2	cytidine monophosphate %28UMP-CMP%29 kinase 2%2C mitochondrial
	rna4649	XM_004005669.1	GeneID:101115013,Genbank:XM_004005669.1	RSAD2	radical S-adenosyl methionine domain containing 2
TCONS_00013529	rna4271	XM_004005135.1	GeneID:101121577,Genbank:XM_004005135.1	HNRNPR	heterogeneous nuclear ribonucleoprotein R%2C transcript variant 3
	rna4270	XM_004005133.1	GeneID:101121577,Genbank:XM_004005133.1	HNRNPR	heterogeneous nuclear ribonucleoprotein R%2C transcript variant 1
	rna4272	XM_004005134.1	GeneID:101121577,Genbank:XM_004005134.1	HNRNPR	heterogeneous nuclear ribonucleoprotein R%2C transcript variant 2
	rna4266	XM_004005130.1	GeneID:101120897,Genbank:XM_004005130.1	ASAP3	ArfGAP with SH3 domain%2C ankyrin repeat and PH domain 3%2C transcript variant 1
	rna4267	XM_004005131.1	GeneID:101120897,Genbank:XM_004005131.1	ASAP3	ArfGAP with SH3 domain%2C ankyrin repeat and PH domain 3%2C transcript variant 2
	rna4268	XM_004005516.1	GeneID:101121158,Genbank:XM_004005516.1	TCEA3	transcription elongation factor A %28SII%29%2C 3
	rna4269	XM_004005132.1	GeneID:101121324,Genbank:XM_004005132.1	ZNF436	zinc finger protein 436
TCONS_00104306	rna23690	XM_004022255.1	GeneID:101108456,Genbank:XM_004022255.1	TAZ	tafazzin%2C transcript variant 2
	rna23686	XM_004022651.1	GeneID:101119375,Genbank:XM_004022651.1	PLXNA3	plexin A3
	rna23687	XM_004022652.1	GeneID:101119621,Genbank:XM_004022652.1	FAM50A	family with sequence similarity 50%2C member A
	rna23684	XM_004022649.1	GeneID:101118855,Genbank:XM_004022649.1	UBL4A	ubiquitin-like 4A
	rna23685	XM_004022650.1	GeneID:101119118,Genbank:XM_004022650.1	LAGE3	L antigen family%2C member 3
	rna23682	XM_004022252.1	GeneID:101107576,Genbank:XM_004022252.1	FAM3A	family with sequence similarity 3%2C member A%2C transcript variant 2
	rna23683	XM_004023677.1	GeneID:101108194,Genbank:XM_004023677.1	SLC10A3	solute carrier family 10 %28sodium%2Fbile acid cotransporter family%29%2C member 3
	rna23679	NM_001093780.1	GeneID:443211,Genbank:NM_001093780.1	G6PD	glucose-6-phosphate dehydrogenase
	rna23691	XM_004022254.1	GeneID:101108456,Genbank:XM_004022254.1	TAZ	tafazzin%2C transcript variant 1
	rna23693	XM_004022256.1	GeneID:101108456,Genbank:XM_004022256.1	TAZ	tafazzin%2C transcript variant 3
	rna23692	XM_004022257.1	GeneID:101108456,Genbank:XM_004022257.1	TAZ	tafazzin%2C transcript variant 4
	rna23695	XM_004022654.1	GeneID:101120146,Genbank:XM_004022654.1	DNASE1L1	deoxyribonuclease I-like 1
	rna23688	NM_001161871.1	GeneID:100302074,Genbank:NM_001161871.1	GDI1	GDP dissociation inhibitor 1
	rna23697	XM_004022258.1	GeneID:101109247,Genbank:XM_004022258.1	EMD	emerin
	rna23696	NM_001112820.1	GeneID:100127215,Genbank:NM_001112820.1	RPL10	ribosomal protein L10
	rna23698	XM_004022655.1	GeneID:101120390,Genbank:XM_004022655.1	FLNA	filamin A%2C alpha
	rna23689	XM_004022653.1	GeneID:101119886,Genbank:XM_004022653.1	ATP6AP1	ATPase%2C H%2B transporting%2C lysosomal accessory protein 1
	rna23680	XM_004022251.1	GeneID:101107576,Genbank:XM_004022251.1	FAM3A	family with sequence similarity 3%2C member A%2C transcript variant 1
	rna23681	XM_004022253.1	GeneID:101107576,Genbank:XM_004022253.1	FAM3A	family with sequence similarity 3%2C member A%2C transcript variant 3
TCONS_00018918	rna5162	XM_004006019.1	GeneID:101120907,Genbank:XM_004006019.1	NDUFAF7	NADH dehydrogenase %28ubiquinone%29 complex I%2C assembly factor 7%2C transcript variant 2
	rna5163	XM_004006020.1	GeneID:101121334,Genbank:XM_004006020.1	CEBPZ	CCAAT%2Fenhancer binding protein %28C%2FEBP%29%2C zeta
	rna5161	XM_004006018.1	GeneID:101120907,Genbank:XM_004006018.1	NDUFAF7	NADH dehydrogenase %28ubiquinone%29 complex I%2C assembly factor 7%2C transcript variant 1
	rna5166	XM_004006022.1	GeneID:101122094,Genbank:XM_004006022.1	CCDC75	coiled-coil domain containing 75
	rna5167	XM_004006023.1	GeneID:101122344,Genbank:XM_004006023.1	HEATR5B	HEAT repeat containing 5B%2C transcript variant 1
	rna5164	XM_004006021.1	GeneID:101121842,Genbank:XM_004006021.1	SULT6B1	sulfotransferase family%2C cytosolic%2C 6B%2C member 1
	rna5165	XM_004007300.1	GeneID:101121673,Genbank:XM_004007300.1	EIF2AK2	eukaryotic translation initiation factor 2-alpha kinase 2
	rna5168	XM_004006024.1	GeneID:101122344,Genbank:XM_004006024.1	HEATR5B	HEAT repeat containing 5B%2C transcript variant 2
TCONS_00000413	rna740	XM_004002240.1	GeneID:101115329,Genbank:XM_004002240.1	DPH5	DPH5 homolog %28S. cerevisiae%29
TCONS_00059746	rna13857	XM_004013757.1	GeneID:101121789,Genbank:XM_004013757.1	ACOT7	acyl-CoA thioesterase 7
	rna13858	XM_004013758.1	GeneID:101122042,Genbank:XM_004013758.1	GPR153	G protein-coupled receptor 153
	rna13859	XM_004014029.1	GeneID:101117436,Genbank:XM_004014029.1	HES3	hairy and enhancer of split 3 %28Drosophila%29
	rna13861	XM_004014031.1	GeneID:101117952,Genbank:XM_004014031.1	RNF207	ring finger protein 207
	rna13860	XM_004014030.1	GeneID:101117687,Genbank:XM_004014030.1	ICMT	isoprenylcysteine carboxyl methyltransferase
	rna13863	XM_004014032.1	GeneID:101118206,Genbank:XM_004014032.1	CHD5	chromodomain helicase DNA binding protein 5
	rna13862	XM_004013759.1	GeneID:101122293,Genbank:XM_004013759.1	RPL22	ribosomal protein L22
	rna13865	XM_004013761.1	GeneID:101122538,Genbank:XM_004013761.1	KCNAB2	potassium voltage-gated channel%2C shaker-related subfamily%2C beta member 2%2C transcript variant 2
	rna13864	XM_004013760.1	GeneID:101122538,Genbank:XM_004013760.1	KCNAB2	potassium voltage-gated channel%2C shaker-related subfamily%2C beta member 2%2C transcript variant 1
TCONS_00059742	rna13857	XM_004013757.1	GeneID:101121789,Genbank:XM_004013757.1	ACOT7	acyl-CoA thioesterase 7
	rna13858	XM_004013758.1	GeneID:101122042,Genbank:XM_004013758.1	GPR153	G protein-coupled receptor 153
	rna13859	XM_004014029.1	GeneID:101117436,Genbank:XM_004014029.1	HES3	hairy and enhancer of split 3 %28Drosophila%29
	rna13861	XM_004014031.1	GeneID:101117952,Genbank:XM_004014031.1	RNF207	ring finger protein 207
	rna13860	XM_004014030.1	GeneID:101117687,Genbank:XM_004014030.1	ICMT	isoprenylcysteine carboxyl methyltransferase
	rna13863	XM_004014032.1	GeneID:101118206,Genbank:XM_004014032.1	CHD5	chromodomain helicase DNA binding protein 5
	rna13862	XM_004013759.1	GeneID:101122293,Genbank:XM_004013759.1	RPL22	ribosomal protein L22
TCONS_00055264	rna12835	XM_004012774.1	GeneID:101108143,Genbank:XM_004012774.1	SGCA	sarcoglycan%2C alpha %2850kDa dystrophin-associated glycoprotein%29
	rna12836	XM_004012775.1	GeneID:101108402,Genbank:XM_004012775.1	LOC101108402	spermatid-specific linker histone H1-like protein-like
	rna12833	XM_004012771.1	GeneID:101107369,Genbank:XM_004012771.1	LOC101107369	60S ribosomal protein L35a-like
	rna12832	XM_004012772.1	GeneID:101107614,Genbank:XM_004012772.1	TMEM92	transmembrane protein 92
	rna12839	XM_004012777.1	GeneID:101108929,Genbank:XM_004012777.1	PDK2	pyruvate dehydrogenase kinase%2C isozyme 2%2C transcript variant 1
	rna12838	XM_004012776.1	GeneID:101108668,Genbank:XM_004012776.1	SAMD14	sterile alpha motif domain containing 14
	rna12840	XM_004012778.1	GeneID:101108929,Genbank:XM_004012778.1	PDK2	pyruvate dehydrogenase kinase%2C isozyme 2%2C transcript variant 2
	rna12841	XM_004013352.1	GeneID:101118038,Genbank:XM_004013352.1	ITGA3	integrin%2C alpha 3 %28antigen CD49C%2C alpha 3 subunit of VLA-3 receptor%29
	rna12834	XM_004012773.1	GeneID:443483,Genbank:XM_004012773.1	COL1A1	collagen%2C type I%2C alpha 1
	rna12837	XM_004013351.1	GeneID:101117778,Genbank:XM_004013351.1	PPP1R9B	protein phosphatase 1%2C regulatory subunit 9B
TCONS_00070446	rna15134	XM_004014948.1	GeneID:101104678,Genbank:XM_004014948.1	FAM92B	family with sequence similarity 92%2C member B
TCONS_00040347	rna9642	XM_004010167.1	GeneID:101107965,Genbank:XM_004010167.1	LOC101107965	uncharacterized LOC101107965
	rna9643	XM_004023579.1	GeneID:101108230,Genbank:XM_004023579.1	MFSD7	major facilitator superfamily domain containing 7
	rna9641	XM_004010166.1	GeneID:101107705,Genbank:XM_004010166.1	LOC101107705	uncharacterized LOC101107705
	rna9640	XM_004010165.1	GeneID:101107446,Genbank:XM_004010165.1	LOC101107446	uncharacterized LOC101107446
	rna9647	XM_004010169.1	GeneID:101109018,Genbank:XM_004010169.1	PIGG	phosphatidylinositol glycan anchor biosynthesis%2C class G
	rna9645	XM_004010022.1	GeneID:101111455,Genbank:XM_004010022.1	ATP5I	ATP synthase%2C H%2B transporting%2C mitochondrial Fo complex%2C subunit E%2C transcript variant 2
	rna9646	XM_004010168.1	GeneID:101108490,Genbank:XM_004010168.1	PDE6B	phosphodiesterase 6B%2C cGMP-specific%2C rod%2C beta
	rna9644	XM_004010021.1	GeneID:101111455,Genbank:XM_004010021.1	ATP5I	ATP synthase%2C H%2B transporting%2C mitochondrial Fo complex%2C subunit E%2C transcript variant 1
TCONS_00028220	rna4396	XM_004007084.1	GeneID:101107513,Genbank:XM_004007084.1	LOC101107513	ficolin-2-like
	rna4397	XM_004007085.1	GeneID:101107777,Genbank:XM_004007085.1	COL5A1	collagen%2C type V%2C alpha 1
	rna4395	XM_004005563.1	GeneID:101109602,Genbank:XM_004005563.1	OLFM1	olfactomedin 1
TCONS_00050192	rna11705	XM_004012014.1	GeneID:101109456,Genbank:XM_004012014.1	INTS8	integrator complex subunit 8
	rna11702	XM_004011829.1	GeneID:101109367,Genbank:XM_004011829.1	TP53INP1	tumor protein p53 inducible nuclear protein 1%2C transcript variant 1
	rna11703	XM_004011830.1	GeneID:101109367,Genbank:XM_004011830.1	TP53INP1	tumor protein p53 inducible nuclear protein 1%2C transcript variant 2
	rna11706	XM_004011832.1	GeneID:101110069,Genbank:XM_004011832.1	DPY19L4	dpy-19-like 4 %28C. elegans%29
	rna11704	XM_004011831.1	GeneID:101109811,Genbank:XM_004011831.1	CCNE2	cyclin E2
TCONS_00027225	rna4663	XM_004023692.1	GeneID:101117574,Genbank:XM_004023692.1	YWHAQ	tyrosine 3-monooxygenase%2Ftryptophan 5-monooxygenase activation protein%2C theta polypeptide
	rna4661	XM_004005676.1	GeneID:101116815,Genbank:XM_004005676.1	ADAM17	ADAM metallopeptidase domain 17
	rna4664	XM_004007205.1	GeneID:101102803,Genbank:XM_004007205.1	TAF1B	TATA box binding protein %28TBP%29-associated factor%2C RNA polymerase I%2C B%2C 63kDa
TCONS_00050195	rna11748	XM_004011857.1	GeneID:101118196,Genbank:XM_004011857.1	CA3	carbonic anhydrase III%2C muscle specific
	rna11747	XM_004012024.1	GeneID:101113341,Genbank:XM_004012024.1	CA2	carbonic anhydrase II
TCONS_00080948	rna18685	XM_004017991.1	GeneID:101123586,Genbank:XM_004017991.1	RTL1	retrotransposon-like 1
TCONS_00012717	rna2974	XM_004004245.1	GeneID:101107412,Genbank:XM_004004245.1	TOMM5	translocase of outer mitochondrial membrane 5 homolog %28yeast%29
	rna2975	XM_004004244.1	GeneID:101107163,Genbank:XM_004004244.1	FBXO10	F-box protein 10
	rna2976	XM_004004246.1	GeneID:101107666,Genbank:XM_004004246.1	POLR1E	polymerase %28RNA%29 I polypeptide E%2C 53kDa
	rna2977	XM_004023509.1	GeneID:101107930,Genbank:XM_004023509.1	ZBTB5	zinc finger and BTB domain containing 5
	rna2978	XM_004004247.1	GeneID:101108191,Genbank:XM_004004247.1	GRHPR	glyoxylate reductase%2Fhydroxypyruvate reductase
TCONS_00095922	rna21685	XM_004020685.1	GeneID:101119100,Genbank:XM_004020685.1	ZCCHC2	zinc finger%2C CCHC domain containing 2
	rna21686	XM_004020686.1	GeneID:101119357,Genbank:XM_004020686.1	LOC101119357	PH domain leucine-rich repeat protein phosphatase 1-like
TCONS_00086728	rna19308	XM_004018695.1	GeneID:101109917,Genbank:XM_004018695.1	WNT7A	wingless-type MMTV integration site family%2C member 7A
	rna19306	XM_004018552.1	GeneID:101105535,Genbank:XM_004018552.1	TMEM43	transmembrane protein 43
	rna19307	XM_004018553.1	GeneID:101105782,Genbank:XM_004018553.1	CHCHD4	coiled-coil-helix-coiled-coil-helix domain containing 4
	rna19304	XM_004018551.1	GeneID:101105285,Genbank:XM_004018551.1	LSM3	LSM3 homolog%2C U6 small nuclear RNA associated %28S. cerevisiae%29
	rna19305	XM_004018694.1	GeneID:101109650,Genbank:XM_004018694.1	XPC	xeroderma pigmentosum%2C complementation group C
TCONS_00035763	rna8529	NM_001142506.1	GeneID:443547,Genbank:NM_001142506.1	EGR1	early growth response 1
	rna8528	XM_004008838.1	GeneID:101111544,Genbank:XM_004008838.1	REEP2	receptor accessory protein 2
	rna8530	XM_004008839.1	GeneID:101111800,Genbank:XM_004008839.1	ETF1	eukaryotic translation termination factor 1
	rna8531	XM_004008840.1	GeneID:101112054,Genbank:XM_004008840.1	HSPA9	heat shock 70kDa protein 9 %28mortalin%29
	rna8527	XM_004008837.1	GeneID:101111280,Genbank:XM_004008837.1	KDM3B	lysine %28K%29-specific demethylase 3B
TCONS_00051487	rna11931	XM_004012139.1	GeneID:101111031,Genbank:XM_004012139.1	TEX26	testis expressed 26
	rna11933	XM_004012141.1	GeneID:443326,Genbank:XM_004012141.1	FLAP	5-lipoxygenase-activating protein
	rna11932	XM_004012140.1	GeneID:101111297,Genbank:XM_004012140.1	MEDAG	mesenteric estrogen-dependent adipogenesis
TCONS_00039670	rna9066	XM_004009663.1	GeneID:101107195,Genbank:XM_004009663.1	UBE2D3	ubiquitin-conjugating enzyme E2D 3%2C transcript variant 2
	rna9063	XM_004009664.1	GeneID:101107195,Genbank:XM_004009664.1	UBE2D3	ubiquitin-conjugating enzyme E2D 3%2C transcript variant 3
	rna9062	XM_004009661.1	GeneID:101106939,Genbank:XM_004009661.1	CISD2	CDGSH iron sulfur domain 2
	rna9061	XM_004023687.1	GeneID:101106685,Genbank:XM_004023687.1	SLC9B1	solute carrier family 9%2C subfamily B %28NHA1%2C cation proton antiporter 1%29%2C member 1
	rna9067	XM_004009666.1	GeneID:101107963,Genbank:XM_004009666.1	MANBA	mannosidase%2C beta A%2C lysosomal
	rna9065	XM_004009665.1	GeneID:101107195,Genbank:XM_004009665.1	UBE2D3	ubiquitin-conjugating enzyme E2D 3%2C transcript variant 4
	rna9064	XM_004009662.1	GeneID:101107195,Genbank:XM_004009662.1	UBE2D3	ubiquitin-conjugating enzyme E2D 3%2C transcript variant 1
TCONS_00095213	rna21683	XM_004020683.1	GeneID:101118578,Genbank:XM_004020683.1	KIAA1468	KIAA1468 ortholog
	rna21684	XM_004020684.1	GeneID:101118842,Genbank:XM_004020684.1	TNFRSF11A	tumor necrosis factor receptor superfamily%2C member 11a%2C NFKB activator
TCONS_00082309	rna18228	XM_004018024.1	GeneID:101111665,Genbank:XM_004018024.1	PGPEP1L	pyroglutamyl-peptidase I-like
	rna18229	XM_004018025.1	GeneID:101111912,Genbank:XM_004018025.1	FAM169B	family with sequence similarity 169%2C member B
	rna18227	XM_004018023.1	GeneID:443515,Genbank:XM_004018023.1	IGFR1	insulin-like growth factor type 1 receptor
TCONS_00051488	rna11931	XM_004012139.1	GeneID:101111031,Genbank:XM_004012139.1	TEX26	testis expressed 26
	rna11933	XM_004012141.1	GeneID:443326,Genbank:XM_004012141.1	FLAP	5-lipoxygenase-activating protein
	rna11932	XM_004012140.1	GeneID:101111297,Genbank:XM_004012140.1	MEDAG	mesenteric estrogen-dependent adipogenesis
TCONS_00085062	rna19010	XM_004018625.1	GeneID:101108429,Genbank:XM_004018625.1	PXK	PX domain containing serine%2Fthreonine kinase
	rna19011	XM_004018358.1	GeneID:101122389,Genbank:XM_004018358.1	RPP14	ribonuclease P%2FMRP 14kDa subunit
	rna19005	XM_004018353.1	GeneID:101121206,Genbank:XM_004018353.1	FAM107A	family with sequence similarity 107%2C member A
	rna19007	XM_004018355.1	GeneID:101121715,Genbank:XM_004018355.1	KCTD6	potassium channel tetramerisation domain containing 6
	rna19006	XM_004018354.1	GeneID:101121460,Genbank:XM_004018354.1	ACOX2	acyl-CoA oxidase 2%2C branched chain
	rna19009	XM_004018356.1	GeneID:101121975,Genbank:XM_004018356.1	PDHB	pyruvate dehydrogenase %28lipoamide%29 beta%2C transcript variant 1
	rna19008	XM_004018357.1	GeneID:101121975,Genbank:XM_004018357.1	PDHB	pyruvate dehydrogenase %28lipoamide%29 beta%2C transcript variant 2
TCONS_00022491	rna5139	XM_004007295.1	GeneID:101118350,Genbank:XM_004007295.1	MAP4K3	mitogen-activated protein kinase kinase kinase kinase 3
TCONS_00095742	rna21362	XM_004020585.1	GeneID:101107836,Genbank:XM_004020585.1	CTDP1	CTD %28carboxy-terminal domain%2C RNA polymerase II%2C polypeptide A%29 phosphatase%2C subunit 1
	rna21361	XM_004020584.1	GeneID:101107566,Genbank:XM_004020584.1	KCNG2	potassium voltage-gated channel%2C subfamily G%2C member 2
	rna21360	NM_001126356.1	GeneID:100145870,Genbank:NM_001126356.1	PQLC1	PQ loop repeat containing 1
TCONS_00039386	rna9526	XM_004009982.1	GeneID:101123041,Genbank:XM_004009982.1	SPARCL1	SPARC-like 1 %28hevin%29
	rna9524	XM_004009981.1	GeneID:101122787,Genbank:XM_004009981.1	HSD17B11	hydroxysteroid %2817-beta%29 dehydrogenase 11
	rna9525	NM_001202421.1	GeneID:100529154,Genbank:NM_001202421.1	NUDT9	nudix %28nucleoside diphosphate linked moiety X%29-type motif 9
TCONS_00012889	rna3653	XM_004005389.1	GeneID:101115193,Genbank:XM_004005389.1	ZEB2	zinc finger E-box binding homeobox 2
TCONS_00006213	rna2040	XM_004003107.1	GeneID:101102950,Genbank:XM_004003107.1	KLHL6	kelch-like 6 %28Drosophila%29
	rna2041	XM_004003835.1	GeneID:101109765,Genbank:XM_004003835.1	MCF2L2	MCF.2 cell line derived transforming sequence-like 2
TCONS_00085399	rna19010	XM_004018625.1	GeneID:101108429,Genbank:XM_004018625.1	PXK	PX domain containing serine%2Fthreonine kinase
	rna19012	XM_004018359.1	GeneID:101122635,Genbank:XM_004018359.1	ABHD6	abhydrolase domain containing 6
	rna19011	XM_004018358.1	GeneID:101122389,Genbank:XM_004018358.1	RPP14	ribonuclease P%2FMRP 14kDa subunit
	rna19014	XM_004018360.1	GeneID:101122895,Genbank:XM_004018360.1	DNASE1L3	deoxyribonuclease I-like 3%2C transcript variant 1
	rna19015	XM_004018361.1	GeneID:101122895,Genbank:XM_004018361.1	DNASE1L3	deoxyribonuclease I-like 3%2C transcript variant 2
	rna19009	XM_004018356.1	GeneID:101121975,Genbank:XM_004018356.1	PDHB	pyruvate dehydrogenase %28lipoamide%29 beta%2C transcript variant 1
	rna19008	XM_004018357.1	GeneID:101121975,Genbank:XM_004018357.1	PDHB	pyruvate dehydrogenase %28lipoamide%29 beta%2C transcript variant 2
TCONS_00099929	rna22564	XM_004021617.1	GeneID:101119787,Genbank:XM_004021617.1	RET	ret proto-oncogene
	rna22565	XM_004021377.1	GeneID:101118243,Genbank:XM_004021377.1	CSGALNACT2	chondroitin sulfate N-acetylgalactosaminyltransferase 2
	rna22566	XM_004021618.1	GeneID:101120047,Genbank:XM_004021618.1	RASGEF1A	RasGEF domain family%2C member 1A
TCONS_00009276	rna2525	XM_004003417.1	GeneID:101119271,Genbank:XM_004003417.1	ANKRD28	ankyrin repeat domain 28%2C transcript variant 2
	rna2524	XM_004003418.1	GeneID:101119271,Genbank:XM_004003418.1	ANKRD28	ankyrin repeat domain 28%2C transcript variant 3
	rna2523	XM_004003416.1	GeneID:101119271,Genbank:XM_004003416.1	ANKRD28	ankyrin repeat domain 28%2C transcript variant 1
	rna2522	XM_004003947.1	GeneID:101113196,Genbank:XM_004003947.1	BTD	biotinidase
	rna2521	XM_004003415.1	GeneID:101119009,Genbank:XM_004003415.1	HACL1	2-hydroxyacyl-CoA lyase 1
	rna2526	XM_004003419.1	GeneID:101119271,Genbank:XM_004003419.1	ANKRD28	ankyrin repeat domain 28%2C transcript variant 4
TCONS_00009270	rna2505	XM_004003407.1	GeneID:101117130,Genbank:XM_004003407.1	DYRK1A	dual-specificity tyrosine-%28Y%29-phosphorylation regulated kinase 1A%2C transcript variant 1
	rna2504	XM_004003405.1	GeneID:101116695,Genbank:XM_004003405.1	DSCR3	Down syndrome critical region gene 3%2C transcript variant 1
	rna2507	XM_004003408.1	GeneID:101117130,Genbank:XM_004003408.1	DYRK1A	dual-specificity tyrosine-%28Y%29-phosphorylation regulated kinase 1A%2C transcript variant 2
	rna2506	XM_004003409.1	GeneID:101117130,Genbank:XM_004003409.1	DYRK1A	dual-specificity tyrosine-%28Y%29-phosphorylation regulated kinase 1A%2C transcript variant 3
	rna2503	XM_004003406.1	GeneID:101116695,Genbank:XM_004003406.1	DSCR3	Down syndrome critical region gene 3%2C transcript variant 2
TCONS_00051804	rna11922	XM_004012134.1	GeneID:101109457,Genbank:XM_004012134.1	N4BP2L2	NEDD4 binding protein 2-like 2
	rna11923	XM_004012135.1	GeneID:101109715,Genbank:XM_004012135.1	N4BP2L1	NEDD4 binding protein 2-like 1
	rna11924	XM_004012136.1	GeneID:101109980,Genbank:XM_004012136.1	BRCA2	breast cancer 2%2C early onset
	rna11925	XM_004012137.1	GeneID:101110248,Genbank:XM_004012137.1	ZAR1L	zygote arrest 1-like
TCONS_00084862	rna18861	XM_004018252.1	GeneID:101117198,Genbank:XM_004018252.1	NKTR	natural killer-tumor recognition sequence
	rna18862	XM_004018594.1	GeneID:101119338,Genbank:XM_004018594.1	LOC101119338	zinc finger protein 652-A-like
	rna18863	XM_004018595.1	GeneID:101119589,Genbank:XM_004018595.1	KBTBD5	kelch repeat and BTB %28POZ%29 domain containing 5
	rna18864	XM_004018253.1	GeneID:101117452,Genbank:XM_004018253.1	HHATL	hedgehog acyltransferase-like
	rna18865	XM_004018254.1	GeneID:101117705,Genbank:XM_004018254.1	CCDC13	coiled-coil domain containing 13
	rna18866	XM_004018255.1	GeneID:101117970,Genbank:XM_004018255.1	HIGD1A	HIG1 hypoxia inducible domain family%2C member 1A
	rna18867	XM_004018596.1	GeneID:101119853,Genbank:XM_004018596.1	LOC101119853	5-beta-cholestane-3-alpha%2C7-alpha-diol 12-alpha-hydroxylase-like
	rna18868	XM_004018597.1	GeneID:101120115,Genbank:XM_004018597.1	ZNF662	zinc finger protein 662
TCONS_00050288	rna11438	XM_004011951.1	GeneID:101104916,Genbank:XM_004011951.1	CEBPD	CCAAT%2Fenhancer binding protein %28C%2FEBP%29%2C delta
	rna11439	XM_004011952.1	GeneID:101105167,Genbank:XM_004011952.1	LOC101105167	uncharacterized LOC101105167
TCONS_00007636	rna22	XM_004001758.1	GeneID:101122143,Genbank:XM_004001758.1	OTOS	otospiralin
TCONS_00050282	rna11416	XM_004011653.1	GeneID:101106949,Genbank:XM_004011653.1	FER1L6	fer-1-like 6 %28C. elegans%29
	rna11415	XM_004011945.1	GeneID:101102911,Genbank:XM_004011945.1	TMEM65	transmembrane protein 65
TCONS_00007631	rna9	XM_004003433.1	GeneID:101123259,Genbank:XM_004003433.1	FARP2	FERM%2C RhoGEF and pleckstrin domain protein 2
	rna8	XM_004003432.1	GeneID:101123003,Genbank:XM_004003432.1	STK25	serine%2Fthreonine kinase 25
	rna7	XM_004003431.1	GeneID:101122750,Genbank:XM_004003431.1	BOK	BCL2-related ovarian killer
	rna6	XM_004003430.1	GeneID:101122490,Genbank:XM_004003430.1	THAP4	THAP domain containing 4
	rna5	XM_004003429.1	GeneID:101122243,Genbank:XM_004003429.1	ATG4B	autophagy related 4B%2C cysteine peptidase
	rna4	XM_004003428.1	GeneID:101121994,Genbank:XM_004003428.1	DTYMK	deoxythymidylate kinase %28thymidylate kinase%29
	rna3	XM_004003427.1	GeneID:101121736,Genbank:XM_004003427.1	ING5	inhibitor of growth family%2C member 5
	rna2	XM_004003426.1	GeneID:101121480,Genbank:XM_004003426.1	D2HGDH	D-2-hydroxyglutarate dehydrogenase
TCONS_00034966	rna8885	XM_004023569.1	GeneID:101121774,Genbank:XM_004023569.1	NR2F1	nuclear receptor subfamily 2%2C group F%2C member 1
	rna8884	XM_004009555.1	GeneID:101121262,Genbank:XM_004009555.1	LOC101121262	tyrosine-protein kinase ABL1-like
TCONS_00039252	rna9448	XM_004009929.1	GeneID:101110333,Genbank:XM_004009929.1	CCNI	cyclin I
	rna9447	XM_004010100.1	GeneID:101106774,Genbank:XM_004010100.1	42989	septin 11
TCONS_00083099	rna18680	XM_004017989.1	GeneID:101123073,Genbank:XM_004017989.1	WARS	tryptophanyl-tRNA synthetase
	rna18681	XM_004018153.1	GeneID:101119425,Genbank:XM_004018153.1	WDR25	WD repeat domain 25
	rna18679	XM_004018152.1	GeneID:101119167,Genbank:XM_004018152.1	SLC25A47	solute carrier family 25%2C member 47
	rna18678	XM_004018151.1	GeneID:101118905,Genbank:XM_004018151.1	SLC25A29	solute carrier family 25 %28mitochondrial carnitine%2Facylcarnitine carrier%29%2C member 29
	rna18677	XM_004018150.1	GeneID:494431,Genbank:XM_004018150.1	LOC494431	transcription factor YY1
TCONS_00074900	rna17196	XM_004016837.1	GeneID:101112673,Genbank:XM_004016837.1	PATL1	protein associated with topoisomerase II homolog 1 %28yeast%29
	rna17187	XM_004016835.1	GeneID:101112161,Genbank:XM_004016835.1	LOC101112161	olfactory receptor 4D9-like
	rna17188	XM_004016505.1	GeneID:101111225,Genbank:XM_004016505.1	LOC101111225	olfactory receptor 4D9-like
	rna17189	XM_004016506.1	GeneID:101111486,Genbank:XM_004016506.1	LOC101111486	olfactory receptor 4D9-like
	rna17186	XM_004016504.1	GeneID:101110966,Genbank:XM_004016504.1	LOC101110966	olfactory receptor 4D9-like
	rna17185	XM_004016834.1	GeneID:101111905,Genbank:XM_004016834.1	LOC101111905	olfactory receptor 4D9-like
	rna17195	XM_004016836.1	GeneID:101112419,Genbank:XM_004016836.1	OSBP	oxysterol binding protein
TCONS_00023040	rna4473	XM_004005580.1	GeneID:101114502,Genbank:XM_004005580.1	NUP214	nucleoporin 214kDa
	rna4472	XM_004007135.1	GeneID:101121926,Genbank:XM_004007135.1	FAM78A	family with sequence similarity 78%2C member A
	rna4471	XM_004005579.1	GeneID:101114252,Genbank:XM_004005579.1	PPAPDC3	phosphatidic acid phosphatase type 2 domain containing 3
	rna4470	XM_004023351.1	GeneID:101113998,Genbank:XM_004023351.1	PRRC2B	proline-rich coiled-coil 2B
TCONS_00048947	rna11535	XM_004011725.1	GeneID:101103244,Genbank:XM_004011725.1	PREX2	phosphatidylinositol-3%2C4%2C5-trisphosphate-dependent Rac exchange factor 2
TCONS_00072762	rna16637	XM_004016208.1	GeneID:101117359,Genbank:XM_004016208.1	FXC1	fracture callus 1 homolog %28rat%29
	rna16636	XM_004016619.1	GeneID:101110446,Genbank:XM_004016619.1	DNHD1	dynein heavy chain domain 1
	rna16639	XM_004016209.1	GeneID:101117614,Genbank:XM_004016209.1	TRIM3	tripartite motif containing 3
	rna16638	NM_001162549.1	GeneID:100302307,Genbank:NM_001162549.1	ARFIP2	ADP-ribosylation factor interacting protein 2
	rna16642	XM_004016620.1	GeneID:101110704,Genbank:XM_004016620.1	LOC101110704	amyloid beta A4 precursor protein-binding family B member 1-like
	rna16643	NM_001166201.1	GeneID:100307047,Genbank:NM_001166201.1	SMPD1	sphingomyelin phosphodiesterase 1%2C acid lysosomal
	rna16640	XM_004016210.1	GeneID:101117872,Genbank:XM_004016210.1	HPX	hemopexin
	rna16644	XM_004016621.1	GeneID:101110967,Genbank:XM_004016621.1	PRKCDBP	protein kinase C%2C delta binding protein
	rna16641	XM_004016211.1	GeneID:101118129,Genbank:XM_004016211.1	LOC101118129	amyloid beta A4 precursor protein-binding family B member 1-like
TCONS_00085719	rna18846	XM_004018591.1	GeneID:101118564,Genbank:XM_004018591.1	ZNF619	zinc finger protein 619
	rna18844	XM_004018241.1	GeneID:101114471,Genbank:XM_004018241.1	ENTPD3	ectonucleoside triphosphate diphosphohydrolase 3
	rna18845	XM_004018242.1	GeneID:100135452,Genbank:XM_004018242.1	RPL14	ribosomal protein L14
TCONS_00050373	rna11430	XM_004011949.1	GeneID:101104158,Genbank:XM_004011949.1	WDR67	WD repeat domain 67
	rna11431	XM_004011662.1	GeneID:100037686,Genbank:XM_004011662.1	LOC100037686	Der1-like domain family member 1%2C transcript variant 1
	rna11432	XM_004011663.1	GeneID:100037686,Genbank:XM_004011663.1	LOC100037686	Der1-like domain family member 1%2C transcript variant 2
	rna11433	XM_004011664.1	GeneID:101109545,Genbank:XM_004011664.1	LOC101109545	60S ribosomal protein L13a-like
	rna11434	XM_004011665.1	GeneID:101109810,Genbank:XM_004011665.1	ZHX2	zinc fingers and homeoboxes 2
	rna11428	XM_004011661.1	GeneID:101108840,Genbank:XM_004011661.1	FAM83A	family with sequence similarity 83%2C member A
TCONS_00100245	rna22753	XM_004021520.1	GeneID:101108020,Genbank:XM_004021520.1	DYDC1	DPY30 domain containing 1
	rna22757	XM_004021525.1	GeneID:101108716,Genbank:XM_004021525.1	FAM213A	family with sequence similarity 213%2C member A%2C transcript variant 3
	rna22756	XM_004021523.1	GeneID:101108716,Genbank:XM_004021523.1	FAM213A	family with sequence similarity 213%2C member A%2C transcript variant 1
	rna22755	XM_004021522.1	GeneID:101108281,Genbank:XM_004021522.1	DYDC2	DPY30 domain containing 2%2C transcript variant 2
	rna22754	XM_004021521.1	GeneID:101108281,Genbank:XM_004021521.1	DYDC2	DPY30 domain containing 2%2C transcript variant 1
	rna22760	XM_004021527.1	GeneID:101109329,Genbank:XM_004021527.1	TSPAN14	tetraspanin 14%2C transcript variant 2
	rna22761	XM_004021528.1	GeneID:101109766,Genbank:XM_004021528.1	SH2D4B	SH2 domain containing 4B
	rna22758	XM_004021524.1	GeneID:101108716,Genbank:XM_004021524.1	FAM213A	family with sequence similarity 213%2C member A%2C transcript variant 2
	rna22759	XM_004021526.1	GeneID:101109329,Genbank:XM_004021526.1	TSPAN14	tetraspanin 14%2C transcript variant 1
TCONS_00042495	rna10495	XM_004010715.1	GeneID:101109020,Genbank:XM_004010715.1	MTHFD1	methylenetetrahydrofolate dehydrogenase %28NADP%2B dependent%29 1%2C methenyltetrahydrofolate cyclohydrolase%2C formyltetrahydrofolate synthetase
	rna10496	XM_004010716.1	GeneID:101109277,Genbank:XM_004010716.1	AKAP5	A kinase %28PRKA%29 anchor protein 5
	rna10499	XM_004010719.1	GeneID:101110063,Genbank:XM_004010719.1	HSPA2	heat shock 70kDa protein 2
	rna10498	XM_004010718.1	GeneID:101109805,Genbank:XM_004010718.1	ZBTB1	zinc finger and BTB domain containing 1
	rna10497	XM_004010717.1	GeneID:101109541,Genbank:XM_004010717.1	ZBTB25	zinc finger and BTB domain containing 25
	rna10500	XM_004011047.1	GeneID:101119908,Genbank:XM_004011047.1	PPP1R36	protein phosphatase 1%2C regulatory subunit 36
TCONS_00041451	rna10178	XM_004010488.1	GeneID:101119052,Genbank:XM_004010488.1	TTBK2	tau tubulin kinase 2
	rna10179	XM_004010489.1	GeneID:101119567,Genbank:XM_004010489.1	UBR1	ubiquitin protein ligase E3 component n-recognin 1
	rna10177	XM_004010991.1	GeneID:101118193,Genbank:XM_004010991.1	CDAN1	codanin 1
TCONS_00052498	rna12054	XM_004012200.1	GeneID:101106341,Genbank:XM_004012200.1	GPC5	glypican 5
TCONS_00052282	rna11921	XM_004012133.1	GeneID:101108926,Genbank:XM_004012133.1	PDS5B	PDS5%2C regulator of cohesion maintenance%2C homolog B %28S. cerevisiae%29
TCONS_00048888	rna11325	XM_004011907.1	GeneID:101112234,Genbank:XM_004011907.1	MAPK15	mitogen-activated protein kinase 15
	rna11326	XM_004011908.1	GeneID:101112490,Genbank:XM_004011908.1	CCDC166	coiled-coil domain containing 166
	rna11327	XM_004011909.1	GeneID:101112741,Genbank:XM_004011909.1	ZNF623	zinc finger protein 623
	rna11328	XM_004011910.1	GeneID:101112989,Genbank:XM_004011910.1	LOC101112989	zinc finger protein 7-like
	rna11329	XM_004011598.1	GeneID:101114115,Genbank:XM_004011598.1	TSTA3	tissue specific transplantation antigen P35B
	rna11333	XM_004011912.1	GeneID:101113505,Genbank:XM_004011912.1	NAPRT1	nicotinate phosphoribosyltransferase domain containing 1
	rna11331	XM_004011911.1	GeneID:101113248,Genbank:XM_004011911.1	TIGD5	tigger transposable element derived 5
	rna11335	XM_004011610.1	GeneID:101117254,Genbank:XM_004011610.1	GSDMD	gasdermin D
	rna11334	XM_004023596.1	GeneID:101113768,Genbank:XM_004023596.1	C9H8orf73	chromosome 9 open reading frame%2C human C8orf73
	rna11332	XM_004011593.1	GeneID:101112908,Genbank:XM_004011593.1	EEF1D	eukaryotic translation elongation factor 1 delta %28guanine nucleotide exchange protein%29
	rna11330	XM_004023483.1	GeneID:101117514,Genbank:XM_004023483.1	PYCRL	pyrroline-5-carboxylate reductase-like
	rna11336	XM_004011913.1	GeneID:101114029,Genbank:XM_004011913.1	ZC3H3	zinc finger CCCH-type containing 3
TCONS_00067061	rna16039	XM_004015842.1	GeneID:101102585,Genbank:XM_004015842.1	LOC101102585	hyaluronan synthase 1-like
	rna16038	XM_004015841.1	GeneID:101102085,Genbank:XM_004015841.1	LOC101102085	uncharacterized LOC101102085
	rna16033	XM_004015838.1	GeneID:101122884,Genbank:XM_004015838.1	SIGLEC10	sialic acid binding Ig-like lectin 10
	rna16032	XM_004015837.1	GeneID:101122623,Genbank:XM_004015837.1	LOC101122623	uncharacterized LOC101122623
	rna16035	XM_004015839.1	GeneID:101123403,Genbank:XM_004015839.1	LOC101123403	sialic acid-binding Ig-like lectin 6-like
	rna16034	XM_004023482.1	GeneID:101123144,Genbank:XM_004023482.1	SIGLEC8	sialic acid binding Ig-like lectin 8
	rna16036	XM_004015840.1	GeneID:101123658,Genbank:XM_004015840.1	ZNF175	zinc finger protein 175
TCONS_00068710	rna15302	XM_004015567.1	GeneID:101121962,Genbank:XM_004015567.1	USB1	U6 snRNA biogenesis 1
	rna15303	XM_004015568.1	GeneID:101122213,Genbank:XM_004015568.1	MMP15	matrix metallopeptidase 15 %28membrane-inserted%29
	rna15300	XM_004015566.1	GeneID:101121702,Genbank:XM_004015566.1	TEPP	testis%2C prostate and placenta expressed
	rna15301	XM_004015033.1	GeneID:101103914,Genbank:XM_004015033.1	ZNF319	zinc finger protein 319
	rna15304	XM_004015034.1	GeneID:101104170,Genbank:XM_004015034.1	C14H16orf80	chromosome 14 open reading frame%2C human C16orf80
	rna15305	XM_004015569.1	GeneID:101122459,Genbank:XM_004015569.1	CSNK2A2	casein kinase 2%2C alpha prime polypeptide
	rna15299	XM_004023493.1	GeneID:101121447,Genbank:XM_004023493.1	CNGB1	cyclic nucleotide gated channel beta 1
TCONS_00083494	rna18873	XM_004018257.1	GeneID:101118735,Genbank:XM_004018257.1	LOC101118735	myosin regulatory light polypeptide 9-like
	rna18872	XM_004018256.1	GeneID:101118480,Genbank:XM_004018256.1	ANO10	anoctamin 10
	rna18871	XM_004018599.1	GeneID:101120870,Genbank:XM_004018599.1	SNRK	SNF related kinase
TCONS_00010934	rna4051	XM_004005001.1	GeneID:101108369,Genbank:XM_004005001.1	PDE6D	phosphodiesterase 6D%2C cGMP-specific%2C rod%2C delta
	rna4050	XM_004005000.1	GeneID:101108110,Genbank:XM_004005000.1	LOC101108110	prothymosin alpha-like
	rna4052	NM_001162562.1	GeneID:100302337,Genbank:NM_001162562.1	COPS7B	COP9 constitutive photomorphogenic homolog subunit 7B %28Arabidopsis%29
	rna4049	XM_004005456.1	GeneID:101123018,Genbank:XM_004005456.1	C2H2orf57	chromosome 2 open reading frame%2C human C2orf57
TCONS_00010931	rna4047	XM_004023151.1	GeneID:101107846,Genbank:XM_004023151.1	NCL	nucleolin
	rna4044	XM_004004998.1	GeneID:101107335,Genbank:XM_004004998.1	ARMC9	armadillo repeat containing 9
	rna4045	XM_004004999.1	GeneID:101107579,Genbank:XM_004004999.1	B3GNT7	UDP-GlcNAc:betaGal beta-1%2C3-N-acetylglucosaminyltransferase 7
TCONS_00089369	rna20205	XM_004019147.1	GeneID:101109398,Genbank:XM_004019147.1	RPP40	ribonuclease P%2FMRP 40kDa subunit
	rna20204	XM_004019146.1	GeneID:101109130,Genbank:XM_004019146.1	LYRM4	LYR motif containing 4
	rna20206	XM_004019366.1	GeneID:101120964,Genbank:XM_004019366.1	CDYL	chromodomain protein%2C Y-like
TCONS_00043541	rna10666	XM_004010825.1	GeneID:101116835,Genbank:XM_004010825.1	CEP128	centrosomal protein 128kDa
TCONS_00082783	rna18303	XM_004018053.1	GeneID:101102592,Genbank:XM_004018053.1	ZNF710	zinc finger protein 710
	rna18305	XM_004018055.1	GeneID:101103352,Genbank:XM_004018055.1	LOC101103352	60S ribosomal protein L30-like
	rna18304	XM_004018054.1	GeneID:101102843,Genbank:XM_004018054.1	IDH2	isocitrate dehydrogenase 2 %28NADP%2B%29%2C mitochondrial
	rna18307	NM_001114765.1	GeneID:100141300,Genbank:NM_001114765.1	CIB1	calcium and integrin binding 1 %28calmyrin%29
	rna18306	XM_004018056.1	GeneID:101103596,Genbank:XM_004018056.1	SEMA4B	sema domain%2C immunoglobulin domain %28Ig%29%2C transmembrane domain %28TM%29 and short cytoplasmic domain%2C %28semaphorin%29 4B
TCONS_00060355	rna14130	XM_004013913.1	GeneID:101119659,Genbank:XM_004013913.1	LOC101119659	nascent polypeptide-associated complex subunit alpha-like
	rna14127	XM_004014112.1	GeneID:101104168,Genbank:XM_004014112.1	RD3	retinal degeneration 3
	rna14129	XM_004013914.1	GeneID:101119921,Genbank:XM_004013914.1	RCOR3	REST corepressor 3
	rna14128	XM_004013912.1	GeneID:101119408,Genbank:XM_004013912.1	TRAF5	TNF receptor-associated factor 5
TCONS_00041528	rna10299	XM_004010579.1	GeneID:101119478,Genbank:XM_004010579.1	TCF12	transcription factor 12%2C transcript variant 2
	rna10298	XM_004010578.1	GeneID:101119478,Genbank:XM_004010578.1	TCF12	transcription factor 12%2C transcript variant 1
TCONS_00017838	rna2884	XM_004005255.1	GeneID:101120555,Genbank:XM_004005255.1	ENTPD4	ectonucleoside triphosphate diphosphohydrolase 4
	rna2883	NM_001127287.1	GeneID:100147796,Genbank:NM_001127287.1	SLC25A37	solute carrier family 25 %28mitochondrial iron transporter%29%2C member 37
TCONS_00091441	rna20485	XM_004019535.1	GeneID:101115412,Genbank:XM_004019535.1	FLI1	Friend leukemia virus integration 1
TCONS_00055679	rna12897	XM_004012817.1	GeneID:101118458,Genbank:XM_004012817.1	OSBPL7	oxysterol binding protein-like 7
	rna12896	XM_004012816.1	GeneID:101118201,Genbank:XM_004012816.1	MRPL10	mitochondrial ribosomal protein L10
	rna12895	XM_004012815.1	GeneID:101117945,Genbank:XM_004012815.1	LRRC46	leucine rich repeat containing 46
	rna12894	XM_004012814.1	GeneID:101117681,Genbank:XM_004012814.1	SCRN2	secernin 2
	rna12893	XM_004012813.1	GeneID:101117430,Genbank:XM_004012813.1	SP2	Sp2 transcription factor
	rna12891	XM_004012811.1	GeneID:101116920,Genbank:XM_004012811.1	PRR15L	proline rich 15-like
	rna12890	XM_004012810.1	GeneID:101116665,Genbank:XM_004012810.1	CDK5RAP3	CDK5 regulatory subunit associated protein 3
	rna12892	XM_004012812.1	GeneID:101117174,Genbank:XM_004012812.1	PNPO	pyridoxamine 5%27-phosphate oxidase
TCONS_00015619	rna3911	NM_001129733.1	GeneID:443133,Genbank:NM_001129733.1	IGFBP5	insulin-like growth factor binding protein 5
	rna3914	XM_004004917.1	GeneID:101108026,Genbank:XM_004004917.1	TNP1	transition protein 1 %28during histone to protamine replacement%29
TCONS_00079627	rna17861	XM_004017348.1	GeneID:101102013,Genbank:XM_004017348.1	ORAI1	ORAI calcium release-activated calcium modulator 1
	rna17860	XM_004017347.1	GeneID:101123583,Genbank:XM_004017347.1	MORN3	MORN repeat containing 3
	rna17863	XM_004017579.1	GeneID:101103759,Genbank:XM_004017579.1	KDM2B	lysine %28K%29-specific demethylase 2B
	rna17858	XM_004017345.1	GeneID:101123070,Genbank:XM_004017345.1	TMEM120B	transmembrane protein 120B
	rna17859	XM_004017346.1	GeneID:101123326,Genbank:XM_004017346.1	LOC101123326	60S ribosomal protein L6-like
	rna17857	NM_001127285.1	GeneID:100147794,Genbank:NM_001127285.1	RHOF	ras homolog family member F %28in filopodia%29
TCONS_00047680	rna10978	XM_004011296.1	GeneID:101115037,Genbank:XM_004011296.1	SYNCRIP	synaptotagmin binding%2C cytoplasmic RNA interacting protein%2C transcript variant 2
	rna10979	XM_004011299.1	GeneID:101115037,Genbank:XM_004011299.1	SYNCRIP	synaptotagmin binding%2C cytoplasmic RNA interacting protein%2C transcript variant 5
	rna10983	XM_004011301.1	GeneID:101116152,Genbank:XM_004011301.1	SNX14	sorting nexin 14
	rna10982	XM_004011298.1	GeneID:101115037,Genbank:XM_004011298.1	SYNCRIP	synaptotagmin binding%2C cytoplasmic RNA interacting protein%2C transcript variant 4
	rna10981	XM_004011297.1	GeneID:101115037,Genbank:XM_004011297.1	SYNCRIP	synaptotagmin binding%2C cytoplasmic RNA interacting protein%2C transcript variant 3
	rna10980	XM_004011300.1	GeneID:101115037,Genbank:XM_004011300.1	SYNCRIP	synaptotagmin binding%2C cytoplasmic RNA interacting protein%2C transcript variant 6
	rna10977	XM_004011295.1	GeneID:101115037,Genbank:XM_004011295.1	SYNCRIP	synaptotagmin binding%2C cytoplasmic RNA interacting protein%2C transcript variant 1
TCONS_00047445	rna10712	XM_004011108.1	GeneID:100101228,Genbank:XM_004011108.1	LOC100101228	elongation factor-1 alpha
	rna10713	NM_001009742.1	GeneID:443098,Genbank:NM_001009742.1	SLC17A5	solute carrier family 17 %28anion%2Fsugar transporter%29%2C member 5
	rna10710	XM_004011462.1	GeneID:101117253,Genbank:XM_004011462.1	MB21D1	Mab-21 domain containing 1
	rna10711	XM_004011107.1	GeneID:101109280,Genbank:XM_004011107.1	MTO1	mitochondrial translation optimization 1 homolog %28S. cerevisiae%29
TCONS_00052055	rna12035	XM_004012320.1	GeneID:101102993,Genbank:XM_004012320.1	MYCBP2	MYC binding protein 2%2C E3 ubiquitin protein ligase
	rna12034	NM_001129739.1	GeneID:100169937,Genbank:NM_001129739.1	FBXL3	F-box and leucine-rich repeat protein 3
	rna12033	NM_001082595.1	GeneID:100034668,Genbank:NM_001082595.1	CLN5	ceroid-lipofuscinosis%2C neuronal 5
	rna12032	XM_004012319.1	GeneID:101102743,Genbank:XM_004012319.1	IRG1	immunoresponsive 1 homolog %28mouse%29
TCONS_00099680	rna21961	XM_004020783.1	GeneID:101112185,Genbank:XM_004020783.1	PARN	poly%28A%29-specific ribonuclease%2C transcript variant 2
	rna21960	XM_004020782.1	GeneID:101112185,Genbank:XM_004020782.1	PARN	poly%28A%29-specific ribonuclease%2C transcript variant 1
	rna21956	XM_004020781.1	GeneID:101111928,Genbank:XM_004020781.1	MKL2	MKL%2Fmyocardin-like 2
TCONS_00042387	rna10002	XM_004010928.1	GeneID:101117510,Genbank:XM_004010928.1	TMEM55B	transmembrane protein 55B
	rna10003	XM_004010390.1	GeneID:101115462,Genbank:XM_004010390.1	APEX1	APEX nuclease %28multifunctional DNA repair enzyme%29 1
	rna10001	XM_004010927.1	GeneID:443221,Genbank:XM_004010927.1	TRAIN A	TRAIN A protein
	rna10006	XM_004010929.1	GeneID:101117767,Genbank:XM_004010929.1	TEP1	telomerase-associated protein 1
	rna10007	XM_004010930.1	GeneID:101118027,Genbank:XM_004010930.1	PARP2	poly %28ADP-ribose%29 polymerase 2
	rna10004	XM_004010389.1	GeneID:101115213,Genbank:XM_004010389.1	OSGEP	O-sialoglycoprotein endopeptidase
	rna10005	XM_004010391.1	GeneID:101115711,Genbank:XM_004010391.1	KLHL33	kelch-like 33 %28Drosophila%29
	rna10008	XM_004010392.1	GeneID:101115966,Genbank:XM_004010392.1	CCNB1IP1	cyclin B1 interacting protein 1%2C E3 ubiquitin protein ligase
TCONS_00088704	rna19557	XM_004019226.1	GeneID:101112430,Genbank:XM_004019226.1	ZNF318	zinc finger protein 318
	rna19559	XM_004019228.1	GeneID:101113181,Genbank:XM_004019228.1	DLK2	delta-like 2 homolog %28Drosophila%29
	rna19558	XM_004019227.1	GeneID:101112932,Genbank:XM_004019227.1	ABCC10	ATP-binding cassette%2C sub-family C %28CFTR%2FMRP%29%2C member 10
	rna19562	XM_004018844.1	GeneID:101114821,Genbank:XM_004018844.1	POLR1C	polymerase %28RNA%29 I polypeptide C%2C 30kDa
	rna19563	XM_004018845.1	GeneID:101115071,Genbank:XM_004018845.1	XPO5	exportin 5
	rna19560	XM_004019229.1	GeneID:101113443,Genbank:XM_004019229.1	LRRC73	leucine rich repeat containing 73
	rna19561	XM_004018843.1	GeneID:101114564,Genbank:XM_004018843.1	YIPF3	Yip1 domain family%2C member 3
	rna19564	XM_004018846.1	GeneID:101115320,Genbank:XM_004018846.1	POLH	polymerase %28DNA directed%29%2C eta
	rna19565	XM_004018847.1	GeneID:101115579,Genbank:XM_004018847.1	GTPBP2	GTP binding protein 2
TCONS_00044313	rna10217	XM_004010518.1	GeneID:101104912,Genbank:XM_004010518.1	NIN	ninein %28GSK3B interacting protein%29%2C transcript variant 1
	rna10219	XM_004010520.1	GeneID:101104912,Genbank:XM_004010520.1	NIN	ninein %28GSK3B interacting protein%29%2C transcript variant 3
	rna10218	XM_004010519.1	GeneID:101104912,Genbank:XM_004010519.1	NIN	ninein %28GSK3B interacting protein%29%2C transcript variant 2
	rna10220	XM_004010521.1	GeneID:101105505,Genbank:XM_004010521.1	ABHD12B	abhydrolase domain containing 12B
	rna10221	NM_001024861.1	GeneID:554320,Genbank:NM_001024861.1	PYGL	phosphorylase%2C glycogen%2C liver
TCONS_00061588	rna13880	XM_004014038.1	GeneID:101120004,Genbank:XM_004014038.1	PRDM16	PR domain containing 16
	rna13878	XM_004023319.1	GeneID:101119490,Genbank:XM_004023319.1	MEGF6	multiple EGF-like-domains 6
	rna13879	XM_004014037.1	GeneID:101119743,Genbank:XM_004014037.1	ARHGEF16	Rho guanine nucleotide exchange factor %28GEF%29 16
TCONS_00025071	rna4550	XM_004005618.1	GeneID:101101964,Genbank:XM_004005618.1	FPGS	folylpolyglutamate synthase
	rna4552	XM_004005619.1	GeneID:101102214,Genbank:XM_004005619.1	SH2D3C	SH2 domain containing 3C%2C transcript variant 1
	rna4553	XM_004005620.1	GeneID:101102214,Genbank:XM_004005620.1	SH2D3C	SH2 domain containing 3C%2C transcript variant 2
	rna4554	XM_004005621.1	GeneID:101102214,Genbank:XM_004005621.1	SH2D3C	SH2 domain containing 3C%2C transcript variant 3
	rna4555	XM_004005622.1	GeneID:101102798,Genbank:XM_004005622.1	TOR2A	torsin family 2%2C member A
	rna4556	XM_004005623.1	GeneID:101103052,Genbank:XM_004005623.1	TTC16	tetratricopeptide repeat domain 16
	rna4557	XM_004007168.1	GeneID:101110047,Genbank:XM_004007168.1	PTRH1	peptidyl-tRNA hydrolase 1 homolog %28S. cerevisiae%29
	rna4558	XM_004007169.1	GeneID:101110317,Genbank:XM_004007169.1	C3H9orf117	chromosome 3 open reading frame%2C human C9orf117
	rna4559	XM_004005624.1	GeneID:101103306,Genbank:XM_004005624.1	STXBP1	syntaxin binding protein 1%2C transcript variant 1
	rna4560	XM_004005625.1	GeneID:101103306,Genbank:XM_004005625.1	STXBP1	syntaxin binding protein 1%2C transcript variant 2
	rna4551	XM_004007167.1	GeneID:101109788,Genbank:XM_004007167.1	CDK9	cyclin-dependent kinase 9
	rna4549	XM_004005617.1	GeneID:101123539,Genbank:XM_004005617.1	ENG	endoglin
	rna4548	NM_001161882.1	GeneID:100302085,Genbank:NM_001161882.1	AK1	adenylate kinase 1
TCONS_00096009	rna21759	XM_004021099.1	GeneID:101108712,Genbank:XM_004021099.1	UNKL	unkempt homolog %28Drosophila%29-like
	rna21765	XM_004021105.1	GeneID:101110293,Genbank:XM_004021105.1	MAPK8IP3	mitogen-activated protein kinase 8 interacting protein 3
	rna21764	XM_004021104.1	GeneID:101110020,Genbank:XM_004021104.1	HN1L	hematological and neurological expressed 1-like
	rna21763	XM_004021103.1	GeneID:101109762,Genbank:XM_004021103.1	CRAMP1L	Crm%2C cramped-like %28Drosophila%29
	rna21762	XM_004021102.1	GeneID:101109504,Genbank:XM_004021102.1	IFT140	intraflagellar transport 140 homolog %28Chlamydomonas%29
	rna21761	XM_004021101.1	GeneID:101109236,Genbank:XM_004021101.1	TELO2	TEL2%2C telomere maintenance 2%2C homolog %28S. cerevisiae%29
	rna21760	XM_004021100.1	GeneID:101108979,Genbank:XM_004021100.1	PTX4	pentraxin 4%2C long
TCONS_00096006	rna21759	XM_004021099.1	GeneID:101108712,Genbank:XM_004021099.1	UNKL	unkempt homolog %28Drosophila%29-like
	rna21764	XM_004021104.1	GeneID:101110020,Genbank:XM_004021104.1	HN1L	hematological and neurological expressed 1-like
	rna21763	XM_004021103.1	GeneID:101109762,Genbank:XM_004021103.1	CRAMP1L	Crm%2C cramped-like %28Drosophila%29
	rna21762	XM_004021102.1	GeneID:101109504,Genbank:XM_004021102.1	IFT140	intraflagellar transport 140 homolog %28Chlamydomonas%29
	rna21761	XM_004021101.1	GeneID:101109236,Genbank:XM_004021101.1	TELO2	TEL2%2C telomere maintenance 2%2C homolog %28S. cerevisiae%29
	rna21760	XM_004021100.1	GeneID:101108979,Genbank:XM_004021100.1	PTX4	pentraxin 4%2C long
TCONS_00045300	rna10712	XM_004011108.1	GeneID:100101228,Genbank:XM_004011108.1	LOC100101228	elongation factor-1 alpha
	rna10713	NM_001009742.1	GeneID:443098,Genbank:NM_001009742.1	SLC17A5	solute carrier family 17 %28anion%2Fsugar transporter%29%2C member 5
	rna10711	XM_004011107.1	GeneID:101109280,Genbank:XM_004011107.1	MTO1	mitochondrial translation optimization 1 homolog %28S. cerevisiae%29
TCONS_00061586	rna13874	XM_004014034.1	GeneID:101118718,Genbank:XM_004014034.1	CCDC27	coiled-coil domain containing 27
	rna13872	XM_004014033.1	GeneID:101118464,Genbank:XM_004014033.1	LRRC47	leucine rich repeat containing 47
	rna13873	XM_004013767.1	GeneID:101102407,Genbank:XM_004013767.1	LOC101102407	uncharacterized LOC101102407
	rna13870	XM_004013765.1	GeneID:101101905,Genbank:XM_004013765.1	DFFB	DNA fragmentation factor%2C 40kDa%2C beta polypeptide %28caspase-activated DNase%29
	rna13871	XM_004013766.1	GeneID:101102160,Genbank:XM_004013766.1	CEP104	centrosomal protein 104kDa
	rna13869	XM_004013764.1	GeneID:101123480,Genbank:XM_004013764.1	C12H1orf174	chromosome 12 open reading frame%2C human C1orf174
TCONS_00009919	rna1944	XM_004003036.1	GeneID:101107321,Genbank:XM_004003036.1	ATP13A5	ATPase type 13A5
	rna1943	XM_004003035.1	GeneID:101107059,Genbank:XM_004003035.1	ATP13A4	ATPase type 13A4
TCONS_00082053	rna18240	XM_004018028.1	GeneID:101113702,Genbank:XM_004018028.1	RGMA	RGM domain family%2C member A
TCONS_00082052	rna18228	XM_004018024.1	GeneID:101111665,Genbank:XM_004018024.1	PGPEP1L	pyroglutamyl-peptidase I-like
	rna18229	XM_004018025.1	GeneID:101111912,Genbank:XM_004018025.1	FAM169B	family with sequence similarity 169%2C member B
	rna18227	XM_004018023.1	GeneID:443515,Genbank:XM_004018023.1	IGFR1	insulin-like growth factor type 1 receptor
TCONS_00101819	rna22838	XM_004021824.1	GeneID:101102370,Genbank:XM_004021824.1	ERICH1	glutamate-rich 1
TCONS_00056113	rna13464	XM_004013146.1	GeneID:101114538,Genbank:XM_004013146.1	KCNJ2	potassium inwardly-rectifying channel%2C subfamily J%2C member 2
	rna13465	XM_004013147.1	GeneID:101114792,Genbank:XM_004013147.1	KCNJ16	potassium inwardly-rectifying channel%2C subfamily J%2C member 16
TCONS_00018741	rna4860	XM_004023496.1	GeneID:101115358,Genbank:XM_004023496.1	ASPRV1	aspartic peptidase%2C retroviral-like 1
	rna4861	XM_004005810.1	GeneID:101106754,Genbank:XM_004005810.1	MXD1	MAX dimerization protein 1%2C transcript variant 1
	rna4862	XM_004005811.1	GeneID:101106754,Genbank:XM_004005811.1	MXD1	MAX dimerization protein 1%2C transcript variant 2
	rna4863	XM_004007243.1	GeneID:101115613,Genbank:XM_004007243.1	SNRNP27	small nuclear ribonucleoprotein 27kDa %28U4%2FU6.U5%29
	rna4859	XM_004005809.1	GeneID:101106505,Genbank:XM_004005809.1	PCBP1	poly%28rC%29 binding protein 1
	rna4858	XM_004005808.1	GeneID:101106066,Genbank:XM_004005808.1	C3H2orf42	chromosome 3 open reading frame%2C human C2orf42%2C transcript variant 2
	rna4857	XM_004005807.1	GeneID:101106066,Genbank:XM_004005807.1	C3H2orf42	chromosome 3 open reading frame%2C human C2orf42%2C transcript variant 1
TCONS_00087394	rna19917	XM_004019040.1	GeneID:101122141,Genbank:XM_004019040.1	ZNF165	zinc finger protein 165
	rna19916	XM_004019053.1	GeneID:101104351,Genbank:XM_004019053.1	ZSCAN16	zinc finger and SCAN domain containing 16
	rna19915	XM_004019037.1	GeneID:101121465,Genbank:XM_004019037.1	LOC101121465	zinc finger protein 192-like
	rna19914	XM_004019054.1	GeneID:101104612,Genbank:XM_004019054.1	LOC101104612	zinc finger protein 192-like
	rna19912	XM_004019048.1	GeneID:101102847,Genbank:XM_004019048.1	ZNF193	zinc finger protein 193
	rna19911	XM_004019043.1	GeneID:101122898,Genbank:XM_004019043.1	NKAPL	NFKB activating protein-like
	rna19910	XM_004019041.1	GeneID:101122391,Genbank:XM_004019041.1	ZNF187	zinc finger protein 187
TCONS_00018744	rna4870	XM_004007246.1	GeneID:101116643,Genbank:XM_004007246.1	GFPT1	glutamine--fructose-6-phosphate transaminase 1
	rna4868	XM_004007245.1	GeneID:101116390,Genbank:XM_004007245.1	LOC101116390	uncharacterized LOC101116390
	rna4869	XM_004005814.1	GeneID:101107942,Genbank:XM_004005814.1	NFU1	NFU1 iron-sulfur cluster scaffold homolog %28S. cerevisiae%29
	rna4867	XM_004005813.1	GeneID:101107425,Genbank:XM_004005813.1	AAK1	AP2 associated kinase 1
TCONS_00061054	rna13825	XM_004013743.1	GeneID:101117602,Genbank:XM_004013743.1	SPSB1	splA%2Fryanodine receptor domain and SOCS box containing 1
	rna13826	XM_004014017.1	GeneID:101114124,Genbank:XM_004014017.1	H6PD	hexose-6-phosphate dehydrogenase %28glucose 1-dehydrogenase%29
TCONS_00018585	rna4587	XM_004007175.1	GeneID:101112126,Genbank:XM_004007175.1	RPL35	ribosomal protein L35
	rna4586	XM_004005643.1	GeneID:100037671,Genbank:XM_004005643.1	LOC100037671	actin related protein 2%2F3 complex
	rna4585	XM_004005642.1	GeneID:101107341,Genbank:XM_004005642.1	GOLGA1	golgin A1
	rna4589	XM_004007176.1	GeneID:101112387,Genbank:XM_004007176.1	OLFML2A	olfactomedin-like 2A
	rna4588	XM_004005644.1	GeneID:101107940,Genbank:XM_004005644.1	WDR38	WD repeat domain 38
	rna4590	XM_004007177.1	GeneID:100302637,Genbank:XM_004007177.1	NR6A1	nuclear receptor subfamily 6%2C group A%2C member 1
TCONS_00030535	rna6980	XM_004007837.1	GeneID:101122186,Genbank:XM_004007837.1	SRPK2	SRSF protein kinase 2
	rna6975	XM_004007833.1	GeneID:101121341,Genbank:XM_004007833.1	LHFPL3	lipoma HMGIC fusion partner-like 3%2C transcript variant 1
	rna6978	XM_004007835.1	GeneID:101121766,Genbank:XM_004007835.1	MLL5	myeloid%2Flymphoid or mixed-lineage leukemia 5 %28trithorax homolog%2C Drosophila%29%2C transcript variant 1
	rna6979	XM_004007836.1	GeneID:101121766,Genbank:XM_004007836.1	MLL5	myeloid%2Flymphoid or mixed-lineage leukemia 5 %28trithorax homolog%2C Drosophila%29%2C transcript variant 2
TCONS_00068248	rna15069	XM_004014911.1	GeneID:101116755,Genbank:XM_004014911.1	CFDP1	craniofacial development protein 1
	rna15076	XM_004014914.1	GeneID:101118042,Genbank:XM_004014914.1	ADAT1	adenosine deaminase%2C tRNA-specific 1
	rna15074	XM_004014913.1	GeneID:101117782,Genbank:XM_004014913.1	TMEM231	transmembrane protein 231
	rna15075	XM_004015486.1	GeneID:101118469,Genbank:XM_004015486.1	GABARAPL2	GABA%28A%29 receptor-associated protein-like 2
	rna15071	XM_004014912.1	GeneID:101117010,Genbank:XM_004014912.1	LOC101117010	craniofacial development protein 2-like
	rna15072	XM_004015484.1	GeneID:101117957,Genbank:XM_004015484.1	TMEM170A	transmembrane protein 170A
	rna15073	XM_004015485.1	GeneID:101118212,Genbank:XM_004015485.1	CHST6	carbohydrate %28N-acetylglucosamine 6-O%29 sulfotransferase 6
TCONS_00015925	rna3461	XM_004004574.1	GeneID:101109591,Genbank:XM_004004574.1	CHN1	chimerin 1
	rna3462	XM_004004575.1	GeneID:101110120,Genbank:XM_004004575.1	CHRNA1	cholinergic receptor%2C nicotinic%2C alpha 1 %28muscle%29
TCONS_00057738	rna13436	XM_004013137.1	GeneID:780527,Genbank:XM_004013137.1	SLC9A3R1	solute carrier family 9%2C subfamily A %28NHE3%2C cation proton antiporter 3%29%2C member 3 regulator 1
	rna13437	XM_004013138.1	GeneID:101112582,Genbank:XM_004013138.1	RAB37	RAB37%2C member RAS oncogene family
	rna13434	XM_004013136.1	GeneID:101112074,Genbank:XM_004013136.1	TMEM104	transmembrane protein 104
	rna13435	XM_004013513.1	GeneID:101103166,Genbank:XM_004013513.1	NAT9	N-acetyltransferase 9 %28GCN5-related%2C putative%29
	rna13432	XM_004013135.1	GeneID:101111818,Genbank:XM_004013135.1	FDXR	ferredoxin reductase
	rna13431	XM_004013511.1	GeneID:101102657,Genbank:XM_004013511.1	FADS6	fatty acid desaturase domain family%2C member 6
	rna13433	XM_004013512.1	GeneID:101102915,Genbank:XM_004013512.1	GRIN2C	glutamate receptor%2C ionotropic%2C N-methyl D-aspartate 2C
TCONS_00074744	rna16987	XM_004016421.1	GeneID:101110086,Genbank:XM_004016421.1	HSD17B12	hydroxysteroid %2817-beta%29 dehydrogenase 12
TCONS_00096868	rna22188	XM_004020922.1	GeneID:101104799,Genbank:XM_004020922.1	FUS	fused in sarcoma%2C transcript variant 1
	rna22191	XM_004021234.1	GeneID:101106488,Genbank:XM_004021234.1	TRIM72	tripartite motif containing 72
	rna22190	XM_004020925.1	GeneID:101105208,Genbank:XM_004020925.1	PYCARD	PYD and CARD domain containing%2C transcript variant 2
	rna22192	NM_001082593.1	GeneID:443217,Genbank:NM_001082593.1	ITGAM	integrin%2C alpha M %28complement component 3 receptor 3 subunit%29
	rna22189	XM_004020924.1	GeneID:101105208,Genbank:XM_004020924.1	PYCARD	PYD and CARD domain containing%2C transcript variant 1
	rna22183	XM_004021232.1	GeneID:101105973,Genbank:XM_004021232.1	PRSS53	protease%2C serine%2C 53
	rna22186	XM_004021233.1	GeneID:101106230,Genbank:XM_004021233.1	PRSS36	protease%2C serine%2C 36
	rna22187	XM_004020923.1	GeneID:101104799,Genbank:XM_004020923.1	FUS	fused in sarcoma%2C transcript variant 2
	rna22184	XM_004020920.1	GeneID:101104290,Genbank:XM_004020920.1	BCKDK	branched chain ketoacid dehydrogenase kinase
	rna22185	XM_004020921.1	GeneID:101104546,Genbank:XM_004020921.1	KAT8	K%28lysine%29 acetyltransferase 8
TCONS_00034155	rna7847	XM_004008482.1	GeneID:101103719,Genbank:XM_004008482.1	NFIX	nuclear factor I%2FX %28CCAAT-binding transcription factor%29%2C transcript variant 2
	rna7846	XM_004009259.1	GeneID:101121935,Genbank:XM_004009259.1	LYL1	lymphoblastic leukemia derived sequence 1
	rna7845	XM_004009258.1	GeneID:101121680,Genbank:XM_004009258.1	TRMT1	tRNA methyltransferase 1 homolog %28S. cerevisiae%29
	rna7844	XM_004009257.1	GeneID:101121422,Genbank:XM_004009257.1	NACC1	nucleus accumbens associated 1%2C BEN and BTB %28POZ%29 domain containing
	rna7843	XM_004009256.1	GeneID:101121171,Genbank:XM_004009256.1	STX10	syntaxin 10
	rna7842	XM_004023290.1	GeneID:101103471,Genbank:XM_004023290.1	IER2	immediate early response 2
	rna7841	XM_004008480.1	GeneID:101103232,Genbank:XM_004008480.1	LOC101103232	60S ribosomal protein L36-like
	rna7840	XM_004009255.1	GeneID:101120920,Genbank:XM_004009255.1	CACNA1A	calcium channel%2C voltage-dependent%2C P%2FQ type%2C alpha 1A subunit
	rna7848	XM_004008481.1	GeneID:101103719,Genbank:XM_004008481.1	NFIX	nuclear factor I%2FX %28CCAAT-binding transcription factor%29%2C transcript variant 1
TCONS_00034154	rna7847	XM_004008482.1	GeneID:101103719,Genbank:XM_004008482.1	NFIX	nuclear factor I%2FX %28CCAAT-binding transcription factor%29%2C transcript variant 2
	rna7846	XM_004009259.1	GeneID:101121935,Genbank:XM_004009259.1	LYL1	lymphoblastic leukemia derived sequence 1
	rna7845	XM_004009258.1	GeneID:101121680,Genbank:XM_004009258.1	TRMT1	tRNA methyltransferase 1 homolog %28S. cerevisiae%29
	rna7844	XM_004009257.1	GeneID:101121422,Genbank:XM_004009257.1	NACC1	nucleus accumbens associated 1%2C BEN and BTB %28POZ%29 domain containing
	rna7843	XM_004009256.1	GeneID:101121171,Genbank:XM_004009256.1	STX10	syntaxin 10
	rna7842	XM_004023290.1	GeneID:101103471,Genbank:XM_004023290.1	IER2	immediate early response 2
	rna7841	XM_004008480.1	GeneID:101103232,Genbank:XM_004008480.1	LOC101103232	60S ribosomal protein L36-like
	rna7840	XM_004009255.1	GeneID:101120920,Genbank:XM_004009255.1	CACNA1A	calcium channel%2C voltage-dependent%2C P%2FQ type%2C alpha 1A subunit
	rna7848	XM_004008481.1	GeneID:101103719,Genbank:XM_004008481.1	NFIX	nuclear factor I%2FX %28CCAAT-binding transcription factor%29%2C transcript variant 1
TCONS_00053237	rna13071	XM_004013397.1	GeneID:101110778,Genbank:XM_004013397.1	HSD17B1	hydroxysteroid %2817-beta%29 dehydrogenase 1
	rna13074	XM_004012934.1	GeneID:101102914,Genbank:XM_004012934.1	MLX	MLX%2C MAX dimerization protein%2C transcript variant 3
	rna13075	XM_004012933.1	GeneID:101102914,Genbank:XM_004012933.1	MLX	MLX%2C MAX dimerization protein%2C transcript variant 2
	rna13072	XM_004012931.1	GeneID:101102655,Genbank:XM_004012931.1	COASY	CoA synthase
	rna13073	XM_004012932.1	GeneID:101102914,Genbank:XM_004012932.1	MLX	MLX%2C MAX dimerization protein%2C transcript variant 1
	rna13063	XM_004012925.1	GeneID:100294659,Genbank:XM_004012925.1	STAT3	signal transducer and activator of transcription 3 %28acute-phase response factor%29
	rna13065	XM_004012926.1	GeneID:101123476,Genbank:XM_004012926.1	ATP6V0A1	ATPase%2C H%2B transporting%2C lysosomal V0 subunit a1%2C transcript variant 1
	rna13064	XM_004013396.1	GeneID:101110525,Genbank:XM_004013396.1	PTRF	polymerase I and transcript release factor
	rna13067	XM_004012928.1	GeneID:101123476,Genbank:XM_004012928.1	ATP6V0A1	ATPase%2C H%2B transporting%2C lysosomal V0 subunit a1%2C transcript variant 3
	rna13066	XM_004012927.1	GeneID:101123476,Genbank:XM_004012927.1	ATP6V0A1	ATPase%2C H%2B transporting%2C lysosomal V0 subunit a1%2C transcript variant 2
	rna13069	XM_004012929.1	GeneID:101102252,Genbank:XM_004012929.1	NAGLU	N-acetylglucosaminidase%2C alpha%2C transcript variant 1
	rna13070	XM_004012930.1	GeneID:101102252,Genbank:XM_004012930.1	NAGLU	N-acetylglucosaminidase%2C alpha%2C transcript variant 2
TCONS_00060478	rna13820	XM_004013740.1	GeneID:101116924,Genbank:XM_004013740.1	CTNNBIP1	catenin%2C beta interacting protein 1%2C transcript variant 1
	rna13818	XM_004013739.1	GeneID:101116332,Genbank:XM_004013739.1	LZIC	leucine zipper and CTNNBIP1 domain containing%2C transcript variant 3
	rna13819	XM_004013741.1	GeneID:101116924,Genbank:XM_004013741.1	CTNNBIP1	catenin%2C beta interacting protein 1%2C transcript variant 2
	rna13814	XM_004013735.1	GeneID:101115811,Genbank:XM_004013735.1	RBP7	retinol binding protein 7%2C cellular
	rna13815	XM_004013736.1	GeneID:101116072,Genbank:XM_004013736.1	NMNAT1	nicotinamide nucleotide adenylyltransferase 1
	rna13816	XM_004013737.1	GeneID:101116332,Genbank:XM_004013737.1	LZIC	leucine zipper and CTNNBIP1 domain containing%2C transcript variant 1
	rna13817	XM_004013738.1	GeneID:101116332,Genbank:XM_004013738.1	LZIC	leucine zipper and CTNNBIP1 domain containing%2C transcript variant 2
TCONS_00101329	rna22792	XM_004021546.1	GeneID:101114082,Genbank:XM_004021546.1	LOC101114082	annexin A8-like%2C transcript variant 1
	rna22790	XM_004021545.1	GeneID:101113823,Genbank:XM_004021545.1	PPYR1	pancreatic polypeptide receptor 1
	rna22794	XM_004021547.1	GeneID:101114082,Genbank:XM_004021547.1	LOC101114082	annexin A8-like%2C transcript variant 2
	rna22793	XM_004021548.1	GeneID:101114082,Genbank:XM_004021548.1	LOC101114082	annexin A8-like%2C transcript variant 3
TCONS_00076674	rna17470	XM_004017045.1	GeneID:101109211,Genbank:XM_004017045.1	RANBP3L	RAN binding protein 3-like
TCONS_00025524	rna6723	XM_004007050.1	GeneID:443457,Genbank:XM_004007050.1	PPAR ALPHA	peroxisome proliferator activated receptor alpha
	rna6725	XM_004007657.1	GeneID:101110050,Genbank:XM_004007657.1	LOC101110050	polycystic kidney disease and receptor for egg jelly-related protein-like
	rna6724	XM_004007051.1	GeneID:101120820,Genbank:XM_004007051.1	CDPF1	cysteine-rich%2C DPF motif domain containing 1
TCONS_00025523	rna6723	XM_004007050.1	GeneID:443457,Genbank:XM_004007050.1	PPAR ALPHA	peroxisome proliferator activated receptor alpha
TCONS_00000688	rna1391	XM_004002661.1	GeneID:101118148,Genbank:XM_004002661.1	ATP1A2	ATPase%2C Na%2B%2FK%2B transporting%2C alpha 2 polypeptide
	rna1390	XM_004003715.1	GeneID:101102283,Genbank:XM_004003715.1	IGSF8	immunoglobulin superfamily%2C member 8
	rna1388	XM_004002660.1	GeneID:101117892,Genbank:XM_004002660.1	KCNJ10	potassium inwardly-rectifying channel%2C subfamily J%2C member 10
	rna1389	XM_004003714.1	GeneID:101102032,Genbank:XM_004003714.1	KCNJ9	potassium inwardly-rectifying channel%2C subfamily J%2C member 9
	rna1386	XM_004003713.1	GeneID:101123601,Genbank:XM_004003713.1	SLAMF9	SLAM family member 9
	rna1387	XM_004002659.1	GeneID:101117633,Genbank:XM_004002659.1	PIGM	phosphatidylinositol glycan anchor biosynthesis%2C class M
	rna1385	XM_004002655.1	GeneID:101116526,Genbank:XM_004002655.1	IGSF9	immunoglobulin superfamily%2C member 9
TCONS_00104554	rna23756	XM_004022284.1	GeneID:101116540,Genbank:XM_004022284.1	IDS	iduronate 2-sulfatase
TCONS_00098881	rna22465	XM_004021330.1	GeneID:101113904,Genbank:XM_004021330.1	TMEM184A	transmembrane protein 184A
	rna22464	XM_004021069.1	GeneID:101119783,Genbank:XM_004021069.1	PSMG3	proteasome %28prosome%2C macropain%29 assembly chaperone 3
	rna22467	XM_004021332.1	GeneID:101114413,Genbank:XM_004021332.1	MICALL2	MICAL-like 2
	rna22466	XM_004021331.1	GeneID:101114160,Genbank:XM_004021331.1	INTS1	integrator complex subunit 1
TCONS_00057081	rna12266	XM_004012437.1	GeneID:101111892,Genbank:XM_004012437.1	TADA2A	transcriptional adaptor 2A
	rna12267	XM_004012438.1	GeneID:101112145,Genbank:XM_004012438.1	DUSP14	dual specificity phosphatase 14
	rna12268	XM_004013191.1	GeneID:101110252,Genbank:XM_004013191.1	SYNRG	synergin%2C gamma
	rna12264	XM_004012435.1	GeneID:101111465,Genbank:XM_004012435.1	C11H17orf78	chromosome 11 open reading frame%2C human C17orf78%2C transcript variant 1
	rna12265	XM_004012436.1	GeneID:101111465,Genbank:XM_004012436.1	C11H17orf78	chromosome 11 open reading frame%2C human C17orf78%2C transcript variant 2
	rna12263	NM_001009256.1	GeneID:443186,Genbank:NM_001009256.1	ACACA	acetyl-CoA carboxylase alpha
TCONS_00096911	rna22269	XM_004020969.1	GeneID:101115752,Genbank:XM_004020969.1	TBL2	transducin %28beta%29-like 2
	rna22268	XM_004020968.1	GeneID:101115503,Genbank:XM_004020968.1	MLXIPL	MLX interacting protein-like
	rna22267	XM_004023622.1	GeneID:101113456,Genbank:XM_004023622.1	VPS37D	vacuolar protein sorting 37 homolog D %28S. cerevisiae%29
	rna22266	XM_004023554.1	GeneID:101113193,Genbank:XM_004023554.1	DNAJC30	DnaJ %28Hsp40%29 homolog%2C subfamily C%2C member 30
	rna22265	XM_004021255.1	GeneID:101112944,Genbank:XM_004021255.1	WBSCR22	Williams Beuren syndrome chromosome region 22
	rna22270	XM_004021256.1	GeneID:101113721,Genbank:XM_004021256.1	BCL7B	B-cell CLL%2Flymphoma 7B
	rna22271	XM_004021257.1	GeneID:101113982,Genbank:XM_004021257.1	BAZ1B	bromodomain adjacent to zinc finger domain%2C 1B
	rna22272	XM_004023291.1	GeneID:101114236,Genbank:XM_004023291.1	FZD9	frizzled family receptor 9
TCONS_00036839	rna7832	XM_004009250.1	GeneID:101119638,Genbank:XM_004009250.1	PODNL1	podocan-like 1
	rna7833	XM_004009251.1	GeneID:101119902,Genbank:XM_004009251.1	CC2D1A	coiled-coil and C2 domain containing 1A
	rna7831	XM_004023648.1	GeneID:101119391,Genbank:XM_004023648.1	RFX1	regulatory factor X%2C 1 %28influences HLA class II expression%29
	rna7836	XM_004008477.1	GeneID:101102478,Genbank:XM_004008477.1	ZSWIM4	zinc finger%2C SWIM-type containing 4
	rna7837	XM_004008478.1	GeneID:101102725,Genbank:XM_004008478.1	C5H19orf53	chromosome 5 open reading frame%2C human C19orf53
	rna7834	XM_004009252.1	GeneID:101120162,Genbank:XM_004009252.1	C5H19orf57	chromosome 5 open reading frame%2C human C19orf57
	rna7835	XM_004009253.1	GeneID:101120409,Genbank:XM_004009253.1	NANOS3	nanos homolog 3 %28Drosophila%29
	rna7838	XM_004009254.1	GeneID:101120663,Genbank:XM_004009254.1	MRI1	methylthioribose-1-phosphate isomerase homolog %28S. cerevisiae%29
	rna7839	XM_004008479.1	GeneID:101102978,Genbank:XM_004008479.1	CCDC130	coiled-coil domain containing 130
TCONS_00027781	rna6580	XM_004006976.1	GeneID:101123025,Genbank:XM_004006976.1	GGA1	golgi-associated%2C gamma adaptin ear containing%2C ARF binding protein 1
	rna6576	XM_004007613.1	GeneID:101118352,Genbank:XM_004007613.1	PEX26	peroxisomal biogenesis factor 26
	rna6577	XM_004007614.1	GeneID:101118605,Genbank:XM_004007614.1	TUBA8	tubulin%2C alpha 8
	rna6578	XM_004006975.1	GeneID:101122773,Genbank:XM_004006975.1	CDC42EP1	CDC42 effector protein %28Rho GTPase binding%29 1
	rna6579	XM_004007615.1	GeneID:101118867,Genbank:XM_004007615.1	LGALS2	lectin%2C galactoside-binding%2C soluble%2C 2
TCONS_00062393	rna14147	XM_004013923.1	GeneID:101122294,Genbank:XM_004013923.1	LOC101122294	membrane cofactor protein-like%2C transcript variant 1
	rna14146	XM_004014117.1	GeneID:101105675,Genbank:XM_004014117.1	CD34	CD34 molecule
	rna14148	XM_004013924.1	GeneID:101122294,Genbank:XM_004013924.1	LOC101122294	membrane cofactor protein-like%2C transcript variant 2
TCONS_00058420	rna12581	XM_004012629.1	GeneID:101115381,Genbank:XM_004012629.1	ASGR2	asialoglycoprotein receptor 2%2C transcript variant 3
	rna12580	XM_004012627.1	GeneID:101115381,Genbank:XM_004012627.1	ASGR2	asialoglycoprotein receptor 2%2C transcript variant 1
	rna12583	XM_004012630.1	GeneID:101115381,Genbank:XM_004012630.1	ASGR2	asialoglycoprotein receptor 2%2C transcript variant 4
	rna12582	XM_004012628.1	GeneID:101115381,Genbank:XM_004012628.1	ASGR2	asialoglycoprotein receptor 2%2C transcript variant 2
	rna12585	XM_004012633.1	GeneID:101116157,Genbank:XM_004012633.1	ASGR1	asialoglycoprotein receptor 1%2C transcript variant 3
	rna12584	XM_004012631.1	GeneID:101116157,Genbank:XM_004012631.1	ASGR1	asialoglycoprotein receptor 1%2C transcript variant 1
	rna12586	XM_004012632.1	GeneID:101116157,Genbank:XM_004012632.1	ASGR1	asialoglycoprotein receptor 1%2C transcript variant 2
	rna12574	XM_004012623.1	GeneID:101114452,Genbank:XM_004012623.1	BCL6B	B-cell CLL%2Flymphoma 6%2C member B%2C transcript variant 1
	rna12575	XM_004012624.1	GeneID:101114452,Genbank:XM_004012624.1	BCL6B	B-cell CLL%2Flymphoma 6%2C member B%2C transcript variant 2
	rna12576	XM_004012625.1	GeneID:101114882,Genbank:XM_004012625.1	SLC16A13	solute carrier family 16%2C member 13 %28monocarboxylic acid transporter 13%29
	rna12577	XM_004013283.1	GeneID:101117346,Genbank:XM_004013283.1	SLC16A11	solute carrier family 16%2C member 11 %28monocarboxylic acid transporter 11%29
	rna12570	XM_004012618.1	GeneID:101113251,Genbank:XM_004012618.1	LOC101113251	arachidonate 12-lipoxygenase%2C epidermal-type-like%2C transcript variant 1
	rna12571	XM_004012620.1	GeneID:101113685,Genbank:XM_004012620.1	ALOX12	arachidonate 12-lipoxygenase
	rna12572	XM_004012621.1	GeneID:101113944,Genbank:XM_004012621.1	RNASEK	ribonuclease%2C RNase K
	rna12573	XM_004012622.1	GeneID:101114201,Genbank:XM_004012622.1	C11H17orf49	chromosome 11 open reading frame%2C human C17orf49
	rna12578	XM_004012626.1	GeneID:101115136,Genbank:XM_004012626.1	LOC101115136	superoxide dismutase %5BCu-Zn%5D-like
	rna12579	XM_004013284.1	GeneID:101117600,Genbank:XM_004013284.1	CLEC10A	C-type lectin domain family 10%2C member A
	rna12569	XM_004012619.1	GeneID:101113251,Genbank:XM_004012619.1	LOC101113251	arachidonate 12-lipoxygenase%2C epidermal-type-like%2C transcript variant 2
	rna12568	XM_004013282.1	GeneID:101116846,Genbank:XM_004013282.1	LOC101116846	DNA-directed RNA polymerase III subunit RPC6-like
TCONS_00092582	rna20962	XM_004020024.1	GeneID:101122150,Genbank:XM_004020024.1	PANK1	pantothenate kinase 1%2C transcript variant 1
	rna20963	XM_004020025.1	GeneID:101122150,Genbank:XM_004020025.1	PANK1	pantothenate kinase 1%2C transcript variant 2
	rna20964	XM_004020026.1	GeneID:101122564,Genbank:XM_004020026.1	KIF20B	kinesin family member 20B%2C transcript variant 1
	rna20965	XM_004020027.1	GeneID:101122564,Genbank:XM_004020027.1	KIF20B	kinesin family member 20B%2C transcript variant 2
TCONS_00104310	rna23701	XM_004022260.1	GeneID:101109774,Genbank:XM_004022260.1	OPN1LW	opsin 1 %28cone pigments%29%2C long-wave-sensitive
	rna23700	XM_004022656.1	GeneID:101120899,Genbank:XM_004022656.1	TEX28	testis expressed 28
	rna23690	XM_004022255.1	GeneID:101108456,Genbank:XM_004022255.1	TAZ	tafazzin%2C transcript variant 2
	rna23691	XM_004022254.1	GeneID:101108456,Genbank:XM_004022254.1	TAZ	tafazzin%2C transcript variant 1
	rna23693	XM_004022256.1	GeneID:101108456,Genbank:XM_004022256.1	TAZ	tafazzin%2C transcript variant 3
	rna23692	XM_004022257.1	GeneID:101108456,Genbank:XM_004022257.1	TAZ	tafazzin%2C transcript variant 4
	rna23695	XM_004022654.1	GeneID:101120146,Genbank:XM_004022654.1	DNASE1L1	deoxyribonuclease I-like 1
	rna23697	XM_004022258.1	GeneID:101109247,Genbank:XM_004022258.1	EMD	emerin
	rna23696	NM_001112820.1	GeneID:100127215,Genbank:NM_001112820.1	RPL10	ribosomal protein L10
	rna23699	XM_004022259.1	GeneID:101109516,Genbank:XM_004022259.1	TKTL1	transketolase-like 1
	rna23698	XM_004022655.1	GeneID:101120390,Genbank:XM_004022655.1	FLNA	filamin A%2C alpha
TCONS_00059821	rna13988	XM_004013810.1	GeneID:101114454,Genbank:XM_004013810.1	ZBTB37	zinc finger and BTB domain containing 37%2C transcript variant 1
	rna13989	XM_004013811.1	GeneID:101114454,Genbank:XM_004013811.1	ZBTB37	zinc finger and BTB domain containing 37%2C transcript variant 2
	rna13986	XM_004013808.1	GeneID:101113689,Genbank:XM_004013808.1	CENPL	centromere protein L
	rna13987	XM_004013809.1	GeneID:101114203,Genbank:XM_004013809.1	DARS2	aspartyl-tRNA synthetase 2%2C mitochondrial
	rna13984	XM_004013807.1	GeneID:101113256,Genbank:XM_004013807.1	KLHL20	kelch-like 20 %28Drosophila%29%2C transcript variant 2
	rna13985	XM_004013806.1	GeneID:101113256,Genbank:XM_004013806.1	KLHL20	kelch-like 20 %28Drosophila%29%2C transcript variant 1
	rna13991	XM_004013812.1	GeneID:101114887,Genbank:XM_004013812.1	RC3H1	ring finger and CCCH-type domains 1%2C transcript variant 1
	rna13990	NM_001009393.1	GeneID:443407,Genbank:NM_001009393.1	SERPINC1	serpin peptidase inhibitor%2C clade C %28antithrombin%29%2C member 1
	rna13992	XM_004013813.1	GeneID:101114887,Genbank:XM_004013813.1	RC3H1	ring finger and CCCH-type domains 1%2C transcript variant 2
TCONS_00078544	rna17861	XM_004017348.1	GeneID:101102013,Genbank:XM_004017348.1	ORAI1	ORAI calcium release-activated calcium modulator 1
	rna17860	XM_004017347.1	GeneID:101123583,Genbank:XM_004017347.1	MORN3	MORN repeat containing 3
	rna17863	XM_004017579.1	GeneID:101103759,Genbank:XM_004017579.1	KDM2B	lysine %28K%29-specific demethylase 2B
	rna17858	XM_004017345.1	GeneID:101123070,Genbank:XM_004017345.1	TMEM120B	transmembrane protein 120B
	rna17859	XM_004017346.1	GeneID:101123326,Genbank:XM_004017346.1	LOC101123326	60S ribosomal protein L6-like
	rna17857	NM_001127285.1	GeneID:100147794,Genbank:NM_001127285.1	RHOF	ras homolog family member F %28in filopodia%29
TCONS_00059825	rna14000	XM_004013820.1	GeneID:101116748,Genbank:XM_004013820.1	TNN	tenascin N%2C transcript variant 2
	rna13999	XM_004013819.1	GeneID:101116748,Genbank:XM_004013819.1	TNN	tenascin N%2C transcript variant 1
TCONS_00076857	rna17363	XM_004016958.1	GeneID:101108953,Genbank:XM_004016958.1	PDE4D	phosphodiesterase 4D%2C cAMP-specific%2C transcript variant 3
TCONS_00038643	rna8965	XM_004009586.1	GeneID:101109357,Genbank:XM_004009586.1	PDE5A	phosphodiesterase 5A%2C cGMP-specific%2C transcript variant 1
	rna8967	XM_004009588.1	GeneID:101109799,Genbank:XM_004009588.1	FABP2	fatty acid binding protein 2%2C intestinal
	rna8966	XM_004009587.1	GeneID:101109357,Genbank:XM_004009587.1	PDE5A	phosphodiesterase 5A%2C cGMP-specific%2C transcript variant 2
	rna8969	XM_004009589.1	GeneID:101110058,Genbank:XM_004009589.1	USP53	ubiquitin specific peptidase 53
	rna8970	NM_001199222.1	GeneID:100526817,Genbank:NM_001199222.1	MYOZ2	myozenin 2
TCONS_00055271	rna12884	XM_004012806.1	GeneID:101115633,Genbank:XM_004012806.1	HOXB1	homeobox B1
	rna12880	XM_004012805.1	GeneID:101115382,Genbank:XM_004012805.1	HOXB5	homeobox B5
	rna12881	XM_004013361.1	GeneID:101120851,Genbank:XM_004013361.1	HOXB4	homeobox B4
	rna12882	XM_004013362.1	GeneID:101121109,Genbank:XM_004013362.1	HOXB3	homeobox B3
	rna12883	XM_004013363.1	GeneID:101121362,Genbank:XM_004013363.1	HOXB2	homeobox B2
	rna12877	XM_004013359.1	GeneID:101120346,Genbank:XM_004013359.1	HOXB8	homeobox B8
	rna12876	XM_004012803.1	GeneID:101114883,Genbank:XM_004012803.1	HOXB9	homeobox B9
	rna12879	XM_004013360.1	GeneID:101120592,Genbank:XM_004013360.1	HOXB6	homeobox B6
	rna12878	XM_004012804.1	GeneID:101115137,Genbank:XM_004012804.1	HOXB7	homeobox B7
TCONS_00058601	rna13472	XM_004013530.1	GeneID:101108764,Genbank:XM_004013530.1	FAM20A	family with sequence similarity 20%2C member A
	rna13473	NM_001142517.1	GeneID:100216463,Genbank:NM_001142517.1	PRKAR1A	protein kinase%2C cAMP-dependent%2C regulatory%2C type I%2C alpha
	rna13474	XM_004013531.1	GeneID:101109028,Genbank:XM_004013531.1	WIPI1	WD repeat domain%2C phosphoinositide interacting 1
	rna13475	XM_004023185.1	GeneID:101109286,Genbank:XM_004023185.1	ARSG	arylsulfatase G
TCONS_00058600	rna13472	XM_004013530.1	GeneID:101108764,Genbank:XM_004013530.1	FAM20A	family with sequence similarity 20%2C member A
	rna13473	NM_001142517.1	GeneID:100216463,Genbank:NM_001142517.1	PRKAR1A	protein kinase%2C cAMP-dependent%2C regulatory%2C type I%2C alpha
	rna13474	XM_004013531.1	GeneID:101109028,Genbank:XM_004013531.1	WIPI1	WD repeat domain%2C phosphoinositide interacting 1
	rna13475	XM_004023185.1	GeneID:101109286,Genbank:XM_004023185.1	ARSG	arylsulfatase G
TCONS_00076859	rna17379	XM_004017121.1	GeneID:101113274,Genbank:XM_004017121.1	IL31RA	interleukin 31 receptor A
	rna17378	XM_004016974.1	GeneID:101113174,Genbank:XM_004016974.1	IL6ST	interleukin 6 signal transducer %28gp130%2C oncostatin M receptor%29
TCONS_00020556	rna5749	XM_004006416.1	GeneID:101110924,Genbank:XM_004006416.1	PCED1B	PC-esterase domain containing 1B
TCONS_00065580	rna14828	XM_004014527.1	GeneID:101117438,Genbank:XM_004014527.1	RBM12	RNA binding motif protein 12%2C transcript variant 1
	rna14829	XM_004014530.1	GeneID:101118123,Genbank:XM_004014530.1	NFS1	NFS1 nitrogen fixation 1 homolog %28S. cerevisiae%29
	rna14820	XM_004014820.1	GeneID:101120102,Genbank:XM_004014820.1	CEP250	centrosomal protein 250kDa
	rna14821	XM_004014821.1	GeneID:101120349,Genbank:XM_004014821.1	LOC101120349	uncharacterized LOC101120349
	rna14822	XM_004014525.1	GeneID:101116752,Genbank:XM_004014525.1	ERGIC3	ERGIC and golgi 3%2C transcript variant 1
	rna14823	XM_004014526.1	GeneID:101116752,Genbank:XM_004014526.1	ERGIC3	ERGIC and golgi 3%2C transcript variant 2
	rna14824	XM_004014822.1	GeneID:101120595,Genbank:XM_004014822.1	LOC101120595	fer-1-like protein 4-like
	rna14825	XM_004014823.1	GeneID:101120855,Genbank:XM_004014823.1	SPAG4	sperm associated antigen 4
	rna14826	NM_001161890.1	GeneID:100302101,Genbank:NM_001161890.1	CPNE1	copine I
	rna14827	XM_004014528.1	GeneID:101117438,Genbank:XM_004014528.1	RBM12	RNA binding motif protein 12%2C transcript variant 2
	rna14838	XM_004014535.1	GeneID:101118375,Genbank:XM_004014535.1	RBM39	RNA binding motif protein 39%2C transcript variant 5
	rna14833	XM_004014532.1	GeneID:101118375,Genbank:XM_004014532.1	RBM39	RNA binding motif protein 39%2C transcript variant 2
	rna14832	XM_004014534.1	GeneID:101118375,Genbank:XM_004014534.1	RBM39	RNA binding motif protein 39%2C transcript variant 4
	rna14831	XM_004014533.1	GeneID:101118375,Genbank:XM_004014533.1	RBM39	RNA binding motif protein 39%2C transcript variant 3
	rna14830	XM_004014529.1	GeneID:101117865,Genbank:XM_004014529.1	ROMO1	reactive oxygen species modulator 1
	rna14837	XM_004014538.1	GeneID:101118375,Genbank:XM_004014538.1	RBM39	RNA binding motif protein 39%2C transcript variant 8
	rna14836	XM_004014537.1	GeneID:101118375,Genbank:XM_004014537.1	RBM39	RNA binding motif protein 39%2C transcript variant 7
	rna14835	XM_004014536.1	GeneID:101118375,Genbank:XM_004014536.1	RBM39	RNA binding motif protein 39%2C transcript variant 6
	rna14834	XM_004014531.1	GeneID:101118375,Genbank:XM_004014531.1	RBM39	RNA binding motif protein 39%2C transcript variant 1
TCONS_00028233	rna4473	XM_004005580.1	GeneID:101114502,Genbank:XM_004005580.1	NUP214	nucleoporin 214kDa
	rna4472	XM_004007135.1	GeneID:101121926,Genbank:XM_004007135.1	FAM78A	family with sequence similarity 78%2C member A
	rna4471	XM_004005579.1	GeneID:101114252,Genbank:XM_004005579.1	PPAPDC3	phosphatidic acid phosphatase type 2 domain containing 3
	rna4470	XM_004023351.1	GeneID:101113998,Genbank:XM_004023351.1	PRRC2B	proline-rich coiled-coil 2B
TCONS_00027252	rna4860	XM_004023496.1	GeneID:101115358,Genbank:XM_004023496.1	ASPRV1	aspartic peptidase%2C retroviral-like 1
	rna4861	XM_004005810.1	GeneID:101106754,Genbank:XM_004005810.1	MXD1	MAX dimerization protein 1%2C transcript variant 1
	rna4862	XM_004005811.1	GeneID:101106754,Genbank:XM_004005811.1	MXD1	MAX dimerization protein 1%2C transcript variant 2
	rna4863	XM_004007243.1	GeneID:101115613,Genbank:XM_004007243.1	SNRNP27	small nuclear ribonucleoprotein 27kDa %28U4%2FU6.U5%29
	rna4859	XM_004005809.1	GeneID:101106505,Genbank:XM_004005809.1	PCBP1	poly%28rC%29 binding protein 1
TCONS_00027251	rna4860	XM_004023496.1	GeneID:101115358,Genbank:XM_004023496.1	ASPRV1	aspartic peptidase%2C retroviral-like 1
	rna4861	XM_004005810.1	GeneID:101106754,Genbank:XM_004005810.1	MXD1	MAX dimerization protein 1%2C transcript variant 1
	rna4862	XM_004005811.1	GeneID:101106754,Genbank:XM_004005811.1	MXD1	MAX dimerization protein 1%2C transcript variant 2
	rna4859	XM_004005809.1	GeneID:101106505,Genbank:XM_004005809.1	PCBP1	poly%28rC%29 binding protein 1
TCONS_00065340	rna14992	XM_004014874.1	GeneID:101115391,Genbank:XM_004014874.1	SULF2	sulfatase 2
TCONS_00079095	rna17806	XM_004017313.1	GeneID:101115230,Genbank:XM_004017313.1	LOC101115230	polyubiquitin-C-like%2C transcript variant 2
	rna17805	XM_004017312.1	GeneID:101115230,Genbank:XM_004017312.1	LOC101115230	polyubiquitin-C-like%2C transcript variant 1
	rna17799	XM_004017562.1	GeneID:101120780,Genbank:XM_004017562.1	DHX37	DEAH %28Asp-Glu-Ala-His%29 box polypeptide 37
	rna17798	XM_004017561.1	GeneID:101120525,Genbank:XM_004017561.1	BRI3BP	BRI3 binding protein
	rna17795	XM_004017311.1	GeneID:101114977,Genbank:XM_004017311.1	AACS	acetoacetyl-CoA synthetase
TCONS_00050765	rna11926	XM_004012280.1	GeneID:101110521,Genbank:XM_004012280.1	FRY	furry homolog %28Drosophila%29
	rna11924	XM_004012136.1	GeneID:101109980,Genbank:XM_004012136.1	BRCA2	breast cancer 2%2C early onset
	rna11925	XM_004012137.1	GeneID:101110248,Genbank:XM_004012137.1	ZAR1L	zygote arrest 1-like
TCONS_00086935	rna19571	XM_004018852.1	GeneID:101117023,Genbank:XM_004018852.1	MRPL14	mitochondrial ribosomal protein L14
	rna19573	XM_004019231.1	GeneID:101113966,Genbank:XM_004019231.1	CAPN11	calpain 11
	rna19572	XM_004019230.1	GeneID:101113706,Genbank:XM_004019230.1	TMEM63B	transmembrane protein 63B
TCONS_00105576	rna23103	XM_004022519.1	GeneID:101115005,Genbank:XM_004022519.1	DHRSX	dehydrogenase%2Freductase %28SDR family%29 X-linked
	rna23105	XM_004022521.1	GeneID:101115513,Genbank:XM_004022521.1	CD99	CD99 molecule
	rna23104	XM_004022520.1	GeneID:101115258,Genbank:XM_004022520.1	ZBED1	zinc finger%2C BED-type containing 1
TCONS_00101780	rna23048	XM_004021875.1	GeneID:101121315,Genbank:XM_004021875.1	NKX6-3	NK6 homeobox 3
	rna23049	XM_004021800.1	GeneID:101117646,Genbank:XM_004021800.1	LOC101117646	uncharacterized LOC101117646%2C transcript variant 1
	rna23051	XM_004021876.1	GeneID:101121569,Genbank:XM_004021876.1	ANK1	ankyrin 1%2C erythrocytic
	rna23050	XM_004021801.1	GeneID:101117646,Genbank:XM_004021801.1	LOC101117646	uncharacterized LOC101117646%2C transcript variant 2
TCONS_00095779	rna21588	XM_004020517.1	GeneID:443267,Genbank:XM_004020517.1	UT-A	urea transporter A%2C transcript variant 1
	rna21587	XM_004020518.1	GeneID:443267,Genbank:XM_004020518.1	UT-A	urea transporter A%2C transcript variant 2
TCONS_00067273	rna15081	XM_004015487.1	GeneID:101118722,Genbank:XM_004015487.1	MON1B	MON1 homolog B %28yeast%29
TCONS_00095776	rna21564	XM_004020643.1	GeneID:101105203,Genbank:XM_004020643.1	PIEZO2	piezo-type mechanosensitive ion channel component 2
	rna21563	XM_004020510.1	GeneID:101108096,Genbank:XM_004020510.1	NAPG	N-ethylmaleimide-sensitive factor attachment protein%2C gamma
	rna21562	XM_004020642.1	GeneID:101104951,Genbank:XM_004020642.1	APCDD1	adenomatosis polyposis coli down-regulated 1
TCONS_00064749	rna14732	XM_004014471.1	GeneID:101102581,Genbank:XM_004014471.1	TPX2	TPX2%2C microtubule-associated%2C homolog %28Xenopus laevis%29%2C transcript variant 2
	rna14733	XM_004014470.1	GeneID:101102581,Genbank:XM_004014470.1	TPX2	TPX2%2C microtubule-associated%2C homolog %28Xenopus laevis%29%2C transcript variant 1
	rna14734	XM_004014794.1	GeneID:101111897,Genbank:XM_004014794.1	MYLK2	myosin light chain kinase 2
	rna14735	XM_004014795.1	GeneID:101112153,Genbank:XM_004014795.1	FOXS1	forkhead box S1
	rna14736	XM_004014796.1	GeneID:101112411,Genbank:XM_004014796.1	LOC101112411	interferon regulatory factor 4-like
	rna14737	XM_004014472.1	GeneID:101103255,Genbank:XM_004014472.1	TTLL9	tubulin tyrosine ligase-like family%2C member 9
	rna14738	XM_004014473.1	GeneID:101103497,Genbank:XM_004014473.1	PDRG1	p53 and DNA-damage regulated 1
	rna14739	XM_004014797.1	GeneID:101112666,Genbank:XM_004014797.1	XKR7	XK%2C Kell blood group complex subunit-related family%2C member 7
TCONS_00009269	rna2499	XM_004003938.1	GeneID:101109588,Genbank:XM_004003938.1	HLCS	holocarboxylase synthetase %28biotin-%28proprionyl-CoA-carboxylase %28ATP-hydrolysing%29%29 ligase%29
	rna2498	XM_004003937.1	GeneID:101109328,Genbank:XM_004003937.1	SIM2	single-minded homolog 2 %28Drosophila%29
TCONS_00006595	rna823	XM_004002307.1	GeneID:101111502,Genbank:XM_004002307.1	PROK1	prokineticin 1
	rna822	XM_004002306.1	GeneID:101111239,Genbank:XM_004002306.1	LAMTOR5	late endosomal%2Flysosomal adaptor%2C MAPK and MTOR activator 5
	rna821	XM_004002305.1	GeneID:101110981,Genbank:XM_004002305.1	SLC16A4	solute carrier family 16%2C member 4 %28monocarboxylic acid transporter 5%29
	rna820	XM_004002304.1	GeneID:101110718,Genbank:XM_004002304.1	RBM15	RNA binding motif protein 15
TCONS_00046254	rna10829	XM_004011483.1	GeneID:101106083,Genbank:XM_004011483.1	LOC101106083	uncharacterized LOC101106083
	rna10828	XM_004011189.1	GeneID:101107708,Genbank:XM_004011189.1	HDAC2	histone deacetylase 2
TCONS_00102092	rna22962	XM_004021856.1	GeneID:101113389,Genbank:XM_004021856.1	CLDN23	claudin 23
	rna22963	XM_004021746.1	GeneID:101102369,Genbank:XM_004021746.1	MFHAS1	malignant fibrous histiocytoma amplified sequence 1
TCONS_00020422	rna5449	NM_001134782.1	GeneID:100188930,Genbank:NM_001134782.1	MYF6	myogenic factor 6 %28herculin%29
	rna5448	XM_004006218.1	GeneID:101103961,Genbank:XM_004006218.1	PTPRQ	protein tyrosine phosphatase%2C receptor type%2C Q
	rna5450	XM_004006219.1	GeneID:443159,Genbank:XM_004006219.1	MYF5	myogenic factor 5
	rna5451	XM_004006220.1	GeneID:101104472,Genbank:XM_004006220.1	LIN7A	lin-7 homolog A %28C. elegans%29
TCONS_00020423	rna5449	NM_001134782.1	GeneID:100188930,Genbank:NM_001134782.1	MYF6	myogenic factor 6 %28herculin%29
	rna5448	XM_004006218.1	GeneID:101103961,Genbank:XM_004006218.1	PTPRQ	protein tyrosine phosphatase%2C receptor type%2C Q
	rna5450	XM_004006219.1	GeneID:443159,Genbank:XM_004006219.1	MYF5	myogenic factor 5
	rna5451	XM_004006220.1	GeneID:101104472,Genbank:XM_004006220.1	LIN7A	lin-7 homolog A %28C. elegans%29
TCONS_00015883	rna3208	XM_004005319.1	GeneID:101103954,Genbank:XM_004005319.1	LOC101103954	interferon alpha-H-like
	rna3205	XM_004004406.1	GeneID:101105883,Genbank:XM_004004406.1	LOC101105883	interferon omega-1-like
	rna3204	XM_004004405.1	GeneID:101105389,Genbank:XM_004004405.1	LOC101105389	kelch-like protein 9-like
	rna3207	XM_004004407.1	GeneID:101106400,Genbank:XM_004004407.1	LOC101106400	interferon omega-1-like
	rna3203	XM_004004404.1	GeneID:101105135,Genbank:XM_004004404.1	LOC101105135	interferon alpha-H-like
	rna3210	NM_001123399.1	GeneID:100144750,Genbank:NM_001123399.1	TP-1	trophoblast protein-1
	rna3206	XM_004005318.1	GeneID:101103702,Genbank:XM_004005318.1	LOC101103702	interferon beta-2-like
TCONS_00089553	rna20151	XM_004019345.1	GeneID:101112771,Genbank:XM_004019345.1	LOC101112771	uncharacterized LOC101112771
	rna20150	XM_004019344.1	GeneID:101112521,Genbank:XM_004019344.1	LOC101112521	uncharacterized LOC101112521
TCONS_00023310	rna5810	XM_004006464.1	GeneID:101122772,Genbank:XM_004006464.1	CNOT2	CCR4-NOT transcription complex%2C subunit 2
TCONS_00103781	rna23778	XM_004022683.1	GeneID:101113919,Genbank:XM_004022683.1	LOC101113919	melanoma-associated antigen 10-like
TCONS_00047309	rna11208	XM_004011448.1	GeneID:101113765,Genbank:XM_004011448.1	QKI	QKI%2C KH domain containing%2C RNA binding
	rna11206	XM_004011446.1	GeneID:101113075,Genbank:XM_004011446.1	PACRG	PARK2 co-regulated%2C transcript variant 2
	rna11205	XM_004011445.1	GeneID:101113075,Genbank:XM_004011445.1	PACRG	PARK2 co-regulated%2C transcript variant 1
TCONS_00061911	rna13633	XM_004013985.1	GeneID:101102325,Genbank:XM_004013985.1	HHIPL2	HHIP-like 2
	rna13634	XM_004013612.1	GeneID:101106607,Genbank:XM_004013612.1	TAF1A	TATA box binding protein %28TBP%29-associated factor%2C RNA polymerase I%2C A%2C 48kDa
	rna13635	XM_004013986.1	GeneID:101102578,Genbank:XM_004013986.1	MIA3	melanoma inhibitory activity family%2C member 3
	rna13636	XM_004013613.1	GeneID:101106862,Genbank:XM_004013613.1	AIDA	axin interactor%2C dorsalization associated
TCONS_00094447	rna21386	XM_004020401.1	GeneID:101103027,Genbank:XM_004020401.1	LOC101103027	fibrinogen silencer-binding protein-like
TCONS_00062119	rna13825	XM_004013743.1	GeneID:101117602,Genbank:XM_004013743.1	SPSB1	splA%2Fryanodine receptor domain and SOCS box containing 1
TCONS_00051381	rna12035	XM_004012320.1	GeneID:101102993,Genbank:XM_004012320.1	MYCBP2	MYC binding protein 2%2C E3 ubiquitin protein ligase
	rna12034	NM_001129739.1	GeneID:100169937,Genbank:NM_001129739.1	FBXL3	F-box and leucine-rich repeat protein 3
	rna12033	NM_001082595.1	GeneID:100034668,Genbank:NM_001082595.1	CLN5	ceroid-lipofuscinosis%2C neuronal 5
	rna12032	XM_004012319.1	GeneID:101102743,Genbank:XM_004012319.1	IRG1	immunoresponsive 1 homolog %28mouse%29
TCONS_00051380	rna12035	XM_004012320.1	GeneID:101102993,Genbank:XM_004012320.1	MYCBP2	MYC binding protein 2%2C E3 ubiquitin protein ligase
	rna12034	NM_001129739.1	GeneID:100169937,Genbank:NM_001129739.1	FBXL3	F-box and leucine-rich repeat protein 3
	rna12033	NM_001082595.1	GeneID:100034668,Genbank:NM_001082595.1	CLN5	ceroid-lipofuscinosis%2C neuronal 5
	rna12032	XM_004012319.1	GeneID:101102743,Genbank:XM_004012319.1	IRG1	immunoresponsive 1 homolog %28mouse%29
TCONS_00091323	rna20480	NM_001112818.1	GeneID:100127212,Genbank:NM_001112818.1	ST3GAL4	ST3 beta-galactoside alpha-2%2C3-sialyltransferase 4
	rna20474	XM_004019826.1	GeneID:101118235,Genbank:XM_004019826.1	RPUSD4	RNA pseudouridylate synthase domain containing 4
	rna20475	XM_004019529.1	GeneID:101113968,Genbank:XM_004019529.1	FAM118B	family with sequence similarity 118%2C member B
	rna20476	XM_004019528.1	GeneID:101113709,Genbank:XM_004019528.1	SRPR	signal recognition particle receptor %28docking protein%29
	rna20477	XM_004019530.1	GeneID:101114222,Genbank:XM_004019530.1	FOXRED1	FAD-dependent oxidoreductase domain containing 1
	rna20478	XM_004019827.1	GeneID:101118490,Genbank:XM_004019827.1	TIRAP	toll-interleukin 1 receptor %28TIR%29 domain containing adaptor protein
	rna20479	XM_004019531.1	GeneID:101114475,Genbank:XM_004019531.1	DCPS	decapping enzyme%2C scavenger
TCONS_00089085	rna20133	XM_004019339.1	GeneID:101110976,Genbank:XM_004019339.1	SOX4	SRY %28sex determining region Y%29-box 4
TCONS_00099864	rna22485	XM_004021343.1	GeneID:101108101,Genbank:XM_004021343.1	NUP133	nucleoporin 133kDa
	rna22484	XM_004021342.1	GeneID:101107662,Genbank:XM_004021342.1	ACTA1	actin%2C alpha 1%2C skeletal muscle%2C transcript variant 2
	rna22483	XM_004021341.1	GeneID:101107662,Genbank:XM_004021341.1	ACTA1	actin%2C alpha 1%2C skeletal muscle%2C transcript variant 1
	rna22482	XM_004021583.1	GeneID:101101863,Genbank:XM_004021583.1	CCSAP	centriole%2C cilia and spindle-associated protein
	rna22481	XM_004021582.1	GeneID:101123439,Genbank:XM_004021582.1	SPHAR	S-phase response %28cyclin related%29
	rna22480	NM_001161863.1	GeneID:100302066,Genbank:NM_001161863.1	RAB4A	RAB4A%2C member RAS oncogene family
TCONS_00039280	rna8965	XM_004009586.1	GeneID:101109357,Genbank:XM_004009586.1	PDE5A	phosphodiesterase 5A%2C cGMP-specific%2C transcript variant 1
	rna8967	XM_004009588.1	GeneID:101109799,Genbank:XM_004009588.1	FABP2	fatty acid binding protein 2%2C intestinal
	rna8966	XM_004009587.1	GeneID:101109357,Genbank:XM_004009587.1	PDE5A	phosphodiesterase 5A%2C cGMP-specific%2C transcript variant 2
	rna8969	XM_004009589.1	GeneID:101110058,Genbank:XM_004009589.1	USP53	ubiquitin specific peptidase 53
	rna8970	NM_001199222.1	GeneID:100526817,Genbank:NM_001199222.1	MYOZ2	myozenin 2
TCONS_00023421	rna6535	XM_004007594.1	GeneID:101112975,Genbank:XM_004007594.1	TEAD4	TEA domain family member 4
	rna6536	XM_004007595.1	GeneID:101113230,Genbank:XM_004007595.1	TULP3	tubby like protein 3
TCONS_00032249	rna8107	XM_004009363.1	GeneID:101117161,Genbank:XM_004009363.1	MATK	megakaryocyte-associated tyrosine kinase
	rna8106	XM_004009362.1	GeneID:101116907,Genbank:XM_004009362.1	LOC101116907	zinc finger RNA-binding protein-like
	rna8105	XM_004009361.1	GeneID:101116652,Genbank:XM_004009361.1	ATCAY	ataxia%2C cerebellar%2C Cayman type
	rna8104	XM_004008606.1	GeneID:101114607,Genbank:XM_004008606.1	NMRK2	nicotinamide riboside kinase 2
	rna8103	XM_004008605.1	GeneID:101114352,Genbank:XM_004008605.1	DAPK3	death-associated protein kinase 3
	rna8102	XM_004008604.1	GeneID:101114105,Genbank:XM_004008604.1	EEF2	eukaryotic translation elongation factor 2
	rna8101	XM_004009360.1	GeneID:101116396,Genbank:XM_004009360.1	PIAS4	protein inhibitor of activated STAT%2C 4
TCONS_00065563	rna14727	NM_001161859.1	GeneID:100302062,Genbank:NM_001161859.1	REM1	RAS %28RAD and GEM%29-like GTP-binding 1
	rna14726	XM_004014468.1	GeneID:101102080,Genbank:XM_004014468.1	DEFB124	defensin%2C beta 124
	rna14729	XM_004014793.1	GeneID:101111650,Genbank:XM_004014793.1	ID1	inhibitor of DNA binding 1%2C dominant negative helix-loop-helix protein
	rna14728	XM_004014792.1	GeneID:101111384,Genbank:XM_004014792.1	HM13	histocompatibility %28minor%29 13
	rna14730	XM_004014469.1	GeneID:101102327,Genbank:XM_004014469.1	LOC101102327	cytochrome c oxidase subunit 4 isoform 2%2C mitochondrial-like
	rna14731	NM_001009226.1	GeneID:443061,Genbank:NM_001009226.1	BCL2L1	BCL2-like 1
TCONS_00080025	rna17924	XM_004017387.1	GeneID:101110875,Genbank:XM_004017387.1	TBX3	T-box 3%2C transcript variant 2
	rna17925	XM_004017386.1	GeneID:101110875,Genbank:XM_004017386.1	TBX3	T-box 3%2C transcript variant 1
	rna17926	NM_001161874.1	GeneID:100302077,Genbank:NM_001161874.1	RAB21	RAB21%2C member RAS oncogene family
TCONS_00067699	rna15870	XM_004015333.1	GeneID:101117609,Genbank:XM_004015333.1	NPAS1	neuronal PAS domain protein 1
	rna15871	XM_004023332.1	GeneID:101122974,Genbank:XM_004023332.1	TMEM160	transmembrane protein 160
	rna15872	XM_004015773.1	GeneID:101123230,Genbank:XM_004015773.1	ZC3H4	zinc finger CCCH-type containing 4
	rna15869	XM_004015772.1	GeneID:101122720,Genbank:XM_004015772.1	LOC101122720	uncharacterized LOC101122720
	rna15868	XM_004015332.1	GeneID:101117354,Genbank:XM_004015332.1	ARHGAP35	Rho GTPase activating protein 35
TCONS_00013905	rna3419	XM_004004543.1	GeneID:101123096,Genbank:XM_004004543.1	PLEKHA3	pleckstrin homology domain containing%2C family A %28phosphoinositide binding specific%29 member 3
	rna3425	XM_004004548.1	GeneID:101102536,Genbank:XM_004004548.1	OSBPL6	oxysterol binding protein-like 6%2C transcript variant 2
	rna3424	XM_004004550.1	GeneID:101102536,Genbank:XM_004004550.1	OSBPL6	oxysterol binding protein-like 6%2C transcript variant 4
	rna3426	XM_004004547.1	GeneID:101102536,Genbank:XM_004004547.1	OSBPL6	oxysterol binding protein-like 6%2C transcript variant 1
	rna3421	XM_004004545.1	GeneID:101102040,Genbank:XM_004004545.1	DFNB59	deafness%2C autosomal recessive 59
	rna3420	XM_004004544.1	GeneID:101123607,Genbank:XM_004004544.1	FKBP7	FK506 binding protein 7
	rna3423	XM_004004549.1	GeneID:101102536,Genbank:XM_004004549.1	OSBPL6	oxysterol binding protein-like 6%2C transcript variant 3
	rna3422	XM_004004546.1	GeneID:101102289,Genbank:XM_004004546.1	PRKRA	protein kinase%2C interferon-inducible double stranded RNA dependent activator
TCONS_00013904	rna3419	XM_004004543.1	GeneID:101123096,Genbank:XM_004004543.1	PLEKHA3	pleckstrin homology domain containing%2C family A %28phosphoinositide binding specific%29 member 3
	rna3425	XM_004004548.1	GeneID:101102536,Genbank:XM_004004548.1	OSBPL6	oxysterol binding protein-like 6%2C transcript variant 2
	rna3424	XM_004004550.1	GeneID:101102536,Genbank:XM_004004550.1	OSBPL6	oxysterol binding protein-like 6%2C transcript variant 4
	rna3426	XM_004004547.1	GeneID:101102536,Genbank:XM_004004547.1	OSBPL6	oxysterol binding protein-like 6%2C transcript variant 1
	rna3421	XM_004004545.1	GeneID:101102040,Genbank:XM_004004545.1	DFNB59	deafness%2C autosomal recessive 59
	rna3420	XM_004004544.1	GeneID:101123607,Genbank:XM_004004544.1	FKBP7	FK506 binding protein 7
	rna3423	XM_004004549.1	GeneID:101102536,Genbank:XM_004004549.1	OSBPL6	oxysterol binding protein-like 6%2C transcript variant 3
	rna3422	XM_004004546.1	GeneID:101102289,Genbank:XM_004004546.1	PRKRA	protein kinase%2C interferon-inducible double stranded RNA dependent activator
TCONS_00013907	rna3447	XM_004004565.1	GeneID:101106824,Genbank:XM_004004565.1	HOXD10	homeobox D10
	rna3446	XM_004005364.1	GeneID:101104131,Genbank:XM_004005364.1	HOXD9	homeobox D9
	rna3445	XM_004005363.1	GeneID:101103879,Genbank:XM_004005363.1	HOXD8	homeobox D8
	rna3444	XM_004004564.1	GeneID:101106568,Genbank:XM_004004564.1	HOXD4	homeobox D4
	rna3443	XM_004004563.1	GeneID:101106307,Genbank:XM_004004563.1	HOXD3	homeobox D3
	rna3442	XM_004004562.1	GeneID:101106056,Genbank:XM_004004562.1	HOXD1	homeobox D1
	rna3449	XM_004004566.1	GeneID:101107071,Genbank:XM_004004566.1	HOXD12	homeobox D12
	rna3448	XM_004005365.1	GeneID:101104380,Genbank:XM_004005365.1	HOXD11	homeobox D11
	rna3450	XM_004005366.1	GeneID:101104641,Genbank:XM_004005366.1	HOXD13	homeobox D13
	rna3451	XM_004005367.1	GeneID:101104891,Genbank:XM_004005367.1	EVX2	even-skipped homeobox 2
TCONS_00048816	rna11651	XM_004011801.1	GeneID:101122702,Genbank:XM_004011801.1	AZIN1	antizyme inhibitor 1%2C transcript variant 1
	rna11652	XM_004011802.1	GeneID:101122702,Genbank:XM_004011802.1	AZIN1	antizyme inhibitor 1%2C transcript variant 2
	rna11653	XM_004011999.1	GeneID:101104073,Genbank:XM_004011999.1	KLF10	Kruppel-like factor 10
TCONS_00080599	rna17894	XM_004017370.1	GeneID:101107047,Genbank:XM_004017370.1	BRAP	BRCA1 associated protein
TCONS_00091216	rna20454	XM_004019514.1	GeneID:101110008,Genbank:XM_004019514.1	PKNOX2	PBX%2Fknotted 1 homeobox 2%2C transcript variant 2
	rna20455	XM_004019513.1	GeneID:101110008,Genbank:XM_004019513.1	PKNOX2	PBX%2Fknotted 1 homeobox 2%2C transcript variant 1
TCONS_00017240	rna3452	XM_004004567.1	GeneID:101107574,Genbank:XM_004004567.1	KIAA1715	KIAA1715 ortholog%2C transcript variant 1
	rna3453	XM_004004568.1	GeneID:101107574,Genbank:XM_004004568.1	KIAA1715	KIAA1715 ortholog%2C transcript variant 2
TCONS_00088564	rna19917	XM_004019040.1	GeneID:101122141,Genbank:XM_004019040.1	ZNF165	zinc finger protein 165
	rna19916	XM_004019053.1	GeneID:101104351,Genbank:XM_004019053.1	ZSCAN16	zinc finger and SCAN domain containing 16
	rna19915	XM_004019037.1	GeneID:101121465,Genbank:XM_004019037.1	LOC101121465	zinc finger protein 192-like
	rna19914	XM_004019054.1	GeneID:101104612,Genbank:XM_004019054.1	LOC101104612	zinc finger protein 192-like
	rna19912	XM_004019048.1	GeneID:101102847,Genbank:XM_004019048.1	ZNF193	zinc finger protein 193
	rna19911	XM_004019043.1	GeneID:101122898,Genbank:XM_004019043.1	NKAPL	NFKB activating protein-like
	rna19910	XM_004019041.1	GeneID:101122391,Genbank:XM_004019041.1	ZNF187	zinc finger protein 187
TCONS_00071725	rna16080	XM_004015869.1	GeneID:101116675,Genbank:XM_004015869.1	CACNG7	calcium channel%2C voltage-dependent%2C gamma subunit 7
	rna16079	XM_004015868.1	GeneID:101116423,Genbank:XM_004015868.1	PRKCG	protein kinase C%2C gamma
	rna16078	XM_004023524.1	GeneID:101118632,Genbank:XM_004023524.1	MYADM	myeloid-associated differentiation marker
TCONS_00099261	rna22313	XM_004021270.1	GeneID:101118329,Genbank:XM_004021270.1	EMID2	EMI domain containing 2
	rna22317	XM_004020993.1	GeneID:101121229,Genbank:XM_004020993.1	CLDN15	claudin 15
	rna22316	XM_004021271.1	GeneID:101118583,Genbank:XM_004021271.1	FIS1	fission 1 %28mitochondrial outer membrane%29 homolog %28S. cerevisiae%29
	rna22315	XM_004020992.1	GeneID:101120796,Genbank:XM_004020992.1	RABL5	RAB%2C member RAS oncogene family-like 5%2C transcript variant 2
	rna22314	XM_004020991.1	GeneID:101120796,Genbank:XM_004020991.1	RABL5	RAB%2C member RAS oncogene family-like 5%2C transcript variant 1
	rna22319	XM_004020995.1	GeneID:101121738,Genbank:XM_004020995.1	PLOD3	procollagen-lysine%2C 2-oxoglutarate 5-dioxygenase 3
	rna22318	XM_004020994.1	GeneID:101121482,Genbank:XM_004020994.1	ZNHIT1	zinc finger%2C HIT-type containing 1
	rna22320	XM_004020996.1	GeneID:101121996,Genbank:XM_004020996.1	LOC101121996	2-acylglycerol O-acyltransferase 3-like
TCONS_00055707	rna13094	XM_004012945.1	GeneID:100913170,Genbank:XM_004012945.1	BECN1	beclin 1%2C autophagy related
	rna13091	XM_004013401.1	GeneID:101111820,Genbank:XM_004013401.1	WNK4	WNK lysine deficient protein kinase 4
	rna13092	XM_004013402.1	GeneID:101112076,Genbank:XM_004013402.1	LOC101112076	cytochrome C oxidase assembly factor 3 homolog%2C mitochondrial-like
	rna13093	XM_004012946.1	GeneID:101105930,Genbank:XM_004012946.1	CNTD1	cyclin N-terminal domain containing 1
	rna13090	XM_004012944.1	GeneID:101105424,Genbank:XM_004012944.1	VPS25	vacuolar protein sorting 25 homolog %28S. cerevisiae%29
	rna13074	XM_004012934.1	GeneID:101102914,Genbank:XM_004012934.1	MLX	MLX%2C MAX dimerization protein%2C transcript variant 3
	rna13075	XM_004012933.1	GeneID:101102914,Genbank:XM_004012933.1	MLX	MLX%2C MAX dimerization protein%2C transcript variant 2
	rna13072	XM_004012931.1	GeneID:101102655,Genbank:XM_004012931.1	COASY	CoA synthase
	rna13073	XM_004012932.1	GeneID:101102914,Genbank:XM_004012932.1	MLX	MLX%2C MAX dimerization protein%2C transcript variant 1
	rna13089	XM_004012943.1	GeneID:101105172,Genbank:XM_004012943.1	RAMP2	receptor %28G protein-coupled%29 activity modifying protein 2
	rna13088	XM_004012942.1	GeneID:101104765,Genbank:XM_004012942.1	EZH1	enhancer of zeste homolog 1 %28Drosophila%29%2C transcript variant 2
	rna13087	XM_004012941.1	GeneID:101104765,Genbank:XM_004012941.1	EZH1	enhancer of zeste homolog 1 %28Drosophila%29%2C transcript variant 1
	rna13086	XM_004013400.1	GeneID:101111565,Genbank:XM_004013400.1	CNTNAP1	contactin associated protein 1
	rna13085	NM_001040287.1	GeneID:678671,Genbank:NM_001040287.1	CCR10	chemokine %28C-C motif%29 receptor 10
	rna13084	XM_004013399.1	GeneID:101111304,Genbank:XM_004013399.1	PLEKHH3	pleckstrin homology domain containing%2C family H %28with MyTH4 domain%29 member 3
	rna13083	XM_004013398.1	GeneID:101111036,Genbank:XM_004013398.1	TUBG2	tubulin%2C gamma 2
	rna13082	XM_004012938.1	GeneID:101103906,Genbank:XM_004012938.1	TUBG1	tubulin%2C gamma 1%2C transcript variant 2
	rna13081	XM_004012939.1	GeneID:101103906,Genbank:XM_004012939.1	TUBG1	tubulin%2C gamma 1%2C transcript variant 3
	rna13080	XM_004012937.1	GeneID:101103906,Genbank:XM_004012937.1	TUBG1	tubulin%2C gamma 1%2C transcript variant 1
	rna13079	XM_004012940.1	GeneID:101104510,Genbank:XM_004012940.1	FAM134C	family with sequence similarity 134%2C member C
	rna13077	XM_004012936.1	GeneID:101103491,Genbank:XM_004012936.1	PSMC3IP	PSMC3 interacting protein%2C transcript variant 2
	rna13076	XM_004012935.1	GeneID:101103491,Genbank:XM_004012935.1	PSMC3IP	PSMC3 interacting protein%2C transcript variant 1
TCONS_00051148	rna12135	XM_004012358.1	GeneID:101116327,Genbank:XM_004012358.1	LOC101116327	cysteine--tRNA ligase%2C mitochondrial-like
	rna12136	XM_004012239.1	GeneID:101116998,Genbank:XM_004012239.1	ING1	inhibitor of growth family%2C member 1
	rna12137	XM_004012359.1	GeneID:101116585,Genbank:XM_004012359.1	ANKRD10	ankyrin repeat domain 10
	rna12138	XM_004012360.1	GeneID:101116845,Genbank:XM_004012360.1	ARHGEF7	Rho guanine nucleotide exchange factor %28GEF%29 7
TCONS_00051639	rna12035	XM_004012320.1	GeneID:101102993,Genbank:XM_004012320.1	MYCBP2	MYC binding protein 2%2C E3 ubiquitin protein ligase
	rna12034	NM_001129739.1	GeneID:100169937,Genbank:NM_001129739.1	FBXL3	F-box and leucine-rich repeat protein 3
	rna12033	NM_001082595.1	GeneID:100034668,Genbank:NM_001082595.1	CLN5	ceroid-lipofuscinosis%2C neuronal 5
	rna12032	XM_004012319.1	GeneID:101102743,Genbank:XM_004012319.1	IRG1	immunoresponsive 1 homolog %28mouse%29
TCONS_00060880	rna13899	XM_004013774.1	GeneID:101104166,Genbank:XM_004013774.1	GNB1	guanine nucleotide binding protein %28G protein%29%2C beta polypeptide 1%2C transcript variant 2
	rna13904	XM_004014049.1	GeneID:101102504,Genbank:XM_004014049.1	MMP23B	matrix metallopeptidase 23B
	rna13905	XM_004014050.1	GeneID:101102748,Genbank:XM_004014050.1	MIB2	mindbomb E3 ubiquitin protein ligase 2
	rna13902	XM_004014048.1	GeneID:101102255,Genbank:XM_004014048.1	SLC35E2	solute carrier family 35%2C member E2
	rna13903	XM_004013776.1	GeneID:101104843,Genbank:XM_004013776.1	LOC101104843	cyclin-dependent kinase 11B-like
	rna13900	XM_004013773.1	GeneID:101104166,Genbank:XM_004013773.1	GNB1	guanine nucleotide binding protein %28G protein%29%2C beta polypeptide 1%2C transcript variant 1
	rna13901	XM_004013775.1	GeneID:101104592,Genbank:XM_004013775.1	NADK	NAD kinase
TCONS_00042841	rna10477	XM_004011044.1	GeneID:101118618,Genbank:XM_004011044.1	TMEM30B	transmembrane protein 30B
	rna10478	XM_004010702.1	GeneID:101105574,Genbank:XM_004010702.1	PRKCH	protein kinase C%2C eta
TCONS_00040550	rna9521	XM_004009978.1	GeneID:101122109,Genbank:XM_004009978.1	KLHL8	kelch-like 8 %28Drosophila%29
TCONS_00014041	rna4139	XM_004005052.1	GeneID:101122082,Genbank:XM_004005052.1	EPB41	erythrocyte membrane protein band 4.1 %28elliptocytosis 1%2C RH-linked%29%2C transcript variant 1
	rna4145	XM_004005056.1	GeneID:101122840,Genbank:XM_004005056.1	YTHDF2	YTH domain family%2C member 2
	rna4143	XM_004005483.1	GeneID:101109600,Genbank:XM_004005483.1	OPRD1	opioid receptor%2C delta 1
	rna4142	XM_004005054.1	GeneID:101122082,Genbank:XM_004005054.1	EPB41	erythrocyte membrane protein band 4.1 %28elliptocytosis 1%2C RH-linked%29%2C transcript variant 3
	rna4141	XM_004005055.1	GeneID:101122082,Genbank:XM_004005055.1	EPB41	erythrocyte membrane protein band 4.1 %28elliptocytosis 1%2C RH-linked%29%2C transcript variant 4
	rna4140	XM_004005053.1	GeneID:101122082,Genbank:XM_004005053.1	EPB41	erythrocyte membrane protein band 4.1 %28elliptocytosis 1%2C RH-linked%29%2C transcript variant 2
TCONS_00093987	rna21350	XM_004020388.1	GeneID:101113640,Genbank:XM_004020388.1	TUBGCP2	tubulin%2C gamma complex associated protein 2
	rna21345	NM_001245972.1	GeneID:100568285,Genbank:NM_001245972.1	CYP2E1	cytochrome P450%2C family 2%2C subfamily E%2C polypeptide 1
	rna21347	XM_004020386.1	GeneID:101113117,Genbank:XM_004020386.1	LOC101113117	uncharacterized LOC101113117
	rna21346	XM_004020385.1	GeneID:101112867,Genbank:XM_004020385.1	LOC101112867	enoyl-CoA hydratase%2C mitochondrial-like
	rna21349	XM_004020387.1	GeneID:101113376,Genbank:XM_004020387.1	LOC101113376	uncharacterized LOC101113376
	rna21348	XM_004020272.1	GeneID:101118913,Genbank:XM_004020272.1	CALY	calcyon neuron-specific vesicular protein
TCONS_00034403	rna8885	XM_004023569.1	GeneID:101121774,Genbank:XM_004023569.1	NR2F1	nuclear receptor subfamily 2%2C group F%2C member 1
	rna8886	XM_004009080.1	GeneID:101107597,Genbank:XM_004009080.1	LOC101107597	60S ribosomal protein L10a-like
	rna8884	XM_004009555.1	GeneID:101121262,Genbank:XM_004009555.1	LOC101121262	tyrosine-protein kinase ABL1-like
TCONS_00034402	rna8885	XM_004023569.1	GeneID:101121774,Genbank:XM_004023569.1	NR2F1	nuclear receptor subfamily 2%2C group F%2C member 1
	rna8886	XM_004009080.1	GeneID:101107597,Genbank:XM_004009080.1	LOC101107597	60S ribosomal protein L10a-like
	rna8884	XM_004009555.1	GeneID:101121262,Genbank:XM_004009555.1	LOC101121262	tyrosine-protein kinase ABL1-like
TCONS_00083623	rna19063	XM_004018399.1	GeneID:101110881,Genbank:XM_004018399.1	SMIM4	small integral membrane protein 4
	rna19062	XM_004018398.1	GeneID:101110274,Genbank:XM_004018398.1	PBRM1	polybromo 1%2C transcript variant 3
	rna19061	XM_004018396.1	GeneID:101110274,Genbank:XM_004018396.1	PBRM1	polybromo 1%2C transcript variant 1
	rna19060	XM_004018397.1	GeneID:101110274,Genbank:XM_004018397.1	PBRM1	polybromo 1%2C transcript variant 2
	rna19067	XM_004018400.1	GeneID:101111132,Genbank:XM_004018400.1	TNNC1	troponin C type 1 %28slow%29
	rna19066	XM_004018635.1	GeneID:101111584,Genbank:XM_004018635.1	NISCH	nischarin
	rna19065	XM_004023166.1	GeneID:101111323,Genbank:XM_004023166.1	STAB1	stabilin 1
	rna19064	XM_004018634.1	GeneID:101111056,Genbank:XM_004018634.1	NT5DC2	5%27-nucleotidase domain containing 2
	rna19069	XM_004018401.1	GeneID:101111398,Genbank:XM_004018401.1	PHF7	PHD finger protein 7
	rna19068	XM_004018636.1	GeneID:101111838,Genbank:XM_004018636.1	SEMA3G	sema domain%2C immunoglobulin domain %28Ig%29%2C short basic domain%2C secreted%2C %28semaphorin%29 3G
TCONS_00049781	rna11357	XM_004011620.1	GeneID:101120416,Genbank:XM_004011620.1	PTP4A3	protein tyrosine phosphatase type IVA%2C member 3%2C transcript variant 2
	rna11359	XM_004011926.1	GeneID:101118366,Genbank:XM_004011926.1	GPR20	G protein-coupled receptor 20
	rna11358	XM_004011619.1	GeneID:101120416,Genbank:XM_004011619.1	PTP4A3	protein tyrosine phosphatase type IVA%2C member 3%2C transcript variant 1
TCONS_00023496	rna4473	XM_004005580.1	GeneID:101114502,Genbank:XM_004005580.1	NUP214	nucleoporin 214kDa
	rna4472	XM_004007135.1	GeneID:101121926,Genbank:XM_004007135.1	FAM78A	family with sequence similarity 78%2C member A
	rna4471	XM_004005579.1	GeneID:101114252,Genbank:XM_004005579.1	PPAPDC3	phosphatidic acid phosphatase type 2 domain containing 3
	rna4470	XM_004023351.1	GeneID:101113998,Genbank:XM_004023351.1	PRRC2B	proline-rich coiled-coil 2B
TCONS_00062339	rna13771	XM_004013709.1	GeneID:101109288,Genbank:XM_004013709.1	DHRS3	dehydrogenase%2Freductase %28SDR family%29 member 3%2C transcript variant 2
	rna13770	XM_004014005.1	GeneID:101110780,Genbank:XM_004014005.1	AADACL4	arylacetamide deacetylase-like 4
	rna13773	XM_004013710.1	GeneID:101109724,Genbank:XM_004013710.1	VPS13D	vacuolar protein sorting 13 homolog D %28S. cerevisiae%29
	rna13772	XM_004013708.1	GeneID:101109288,Genbank:XM_004013708.1	DHRS3	dehydrogenase%2Freductase %28SDR family%29 member 3%2C transcript variant 1
TCONS_00049789	rna11398	NM_001009426.1	GeneID:443447,Genbank:NM_001009426.1	MYC	v-myc myelocytomatosis viral oncogene homolog %28avian%29
TCONS_00037190	rna7641	XM_004023491.1	GeneID:101106587,Genbank:XM_004023491.1	SLC25A42	solute carrier family 25%2C member 42
	rna7643	XM_004009146.1	GeneID:101106843,Genbank:XM_004009146.1	SUGP2	SURP and G patch domain containing 2
	rna7642	XM_004008409.1	GeneID:101106680,Genbank:XM_004008409.1	ARMC6	armadillo repeat containing 6
	rna7645	XM_004008412.1	GeneID:101107191,Genbank:XM_004008412.1	DDX49	DEAD %28Asp-Glu-Ala-Asp%29 box polypeptide 49%2C transcript variant 2
	rna7644	XM_004008410.1	GeneID:101106936,Genbank:XM_004008410.1	HOMER3	homer homolog 3 %28Drosophila%29
	rna7647	XM_004008413.1	GeneID:101107594,Genbank:XM_004008413.1	COPE	coatomer protein complex%2C subunit epsilon%2C transcript variant 1
	rna7646	XM_004008411.1	GeneID:101107191,Genbank:XM_004008411.1	DDX49	DEAD %28Asp-Glu-Ala-Asp%29 box polypeptide 49%2C transcript variant 1
	rna7649	XM_004008415.1	GeneID:101107594,Genbank:XM_004008415.1	COPE	coatomer protein complex%2C subunit epsilon%2C transcript variant 3
	rna7648	XM_004008414.1	GeneID:101107594,Genbank:XM_004008414.1	COPE	coatomer protein complex%2C subunit epsilon%2C transcript variant 2
	rna7652	XM_004009149.1	GeneID:101107598,Genbank:XM_004009149.1	UPF1	UPF1 regulator of nonsense transcripts homolog %28yeast%29
	rna7650	XM_004009147.1	GeneID:101107095,Genbank:XM_004009147.1	CERS1	ceramide synthase 1
	rna7651	XM_004009148.1	GeneID:101107353,Genbank:XM_004009148.1	GDF1	growth differentiation factor 1
TCONS_00037191	rna7641	XM_004023491.1	GeneID:101106587,Genbank:XM_004023491.1	SLC25A42	solute carrier family 25%2C member 42
	rna7643	XM_004009146.1	GeneID:101106843,Genbank:XM_004009146.1	SUGP2	SURP and G patch domain containing 2
	rna7642	XM_004008409.1	GeneID:101106680,Genbank:XM_004008409.1	ARMC6	armadillo repeat containing 6
	rna7645	XM_004008412.1	GeneID:101107191,Genbank:XM_004008412.1	DDX49	DEAD %28Asp-Glu-Ala-Asp%29 box polypeptide 49%2C transcript variant 2
	rna7644	XM_004008410.1	GeneID:101106936,Genbank:XM_004008410.1	HOMER3	homer homolog 3 %28Drosophila%29
	rna7647	XM_004008413.1	GeneID:101107594,Genbank:XM_004008413.1	COPE	coatomer protein complex%2C subunit epsilon%2C transcript variant 1
	rna7646	XM_004008411.1	GeneID:101107191,Genbank:XM_004008411.1	DDX49	DEAD %28Asp-Glu-Ala-Asp%29 box polypeptide 49%2C transcript variant 1
	rna7649	XM_004008415.1	GeneID:101107594,Genbank:XM_004008415.1	COPE	coatomer protein complex%2C subunit epsilon%2C transcript variant 3
	rna7648	XM_004008414.1	GeneID:101107594,Genbank:XM_004008414.1	COPE	coatomer protein complex%2C subunit epsilon%2C transcript variant 2
	rna7652	XM_004009149.1	GeneID:101107598,Genbank:XM_004009149.1	UPF1	UPF1 regulator of nonsense transcripts homolog %28yeast%29
	rna7650	XM_004009147.1	GeneID:101107095,Genbank:XM_004009147.1	CERS1	ceramide synthase 1
	rna7651	XM_004009148.1	GeneID:101107353,Genbank:XM_004009148.1	GDF1	growth differentiation factor 1
TCONS_00083825	rna19333	XM_004018713.1	GeneID:100913154,Genbank:XM_004018713.1	ALDH1L1	aldehyde dehydrogenase 1 family%2C member L1
	rna19332	XM_004018712.1	GeneID:101114819,Genbank:XM_004018712.1	SLC41A3	solute carrier family 41%2C member 3
	rna19331	XM_004023257.1	GeneID:101114563,Genbank:XM_004023257.1	ZXDC	ZXD family zinc finger C
	rna19330	XM_004018711.1	GeneID:101114312,Genbank:XM_004018711.1	MGLL	monoglyceride lipase
	rna19336	XM_004018716.1	GeneID:101115832,Genbank:XM_004018716.1	PODXL2	podocalyxin-like 2
	rna19335	XM_004018715.1	GeneID:101115578,Genbank:XM_004018715.1	ABTB1	ankyrin repeat and BTB %28POZ%29 domain containing 1
	rna19334	XM_004018714.1	GeneID:101115319,Genbank:XM_004018714.1	KLF15	Kruppel-like factor 15
TCONS_00063326	rna14648	XM_004014425.1	GeneID:101113779,Genbank:XM_004014425.1	PPP1R3D	protein phosphatase 1%2C regulatory subunit 3D
	rna14649	XM_004014759.1	GeneID:101123486,Genbank:XM_004014759.1	SYCP2	synaptonemal complex protein 2
	rna14646	XM_004014757.1	GeneID:101122970,Genbank:XM_004014757.1	CDH26	cadherin 26
	rna14647	XM_004014758.1	GeneID:101123227,Genbank:XM_004014758.1	FAM217B	family with sequence similarity 217%2C member B
	rna14651	XM_004014427.1	GeneID:101114041,Genbank:XM_004014427.1	PHACTR3	phosphatase and actin regulator 3%2C transcript variant 2
	rna14650	XM_004014426.1	GeneID:101114041,Genbank:XM_004014426.1	PHACTR3	phosphatase and actin regulator 3%2C transcript variant 1
TCONS_00082536	rna18558	XM_004017912.1	GeneID:101102181,Genbank:XM_004017912.1	CTAGE5	CTAGE family%2C member 5%2C transcript variant 1
	rna18559	XM_004018121.1	GeneID:101106799,Genbank:XM_004018121.1	FBXO33	F-box protein 33
	rna18555	XM_004017913.1	GeneID:101102181,Genbank:XM_004017913.1	CTAGE5	CTAGE family%2C member 5%2C transcript variant 2
	rna18556	XM_004017915.1	GeneID:101102181,Genbank:XM_004017915.1	CTAGE5	CTAGE family%2C member 5%2C transcript variant 4
	rna18557	XM_004017914.1	GeneID:101102181,Genbank:XM_004017914.1	CTAGE5	CTAGE family%2C member 5%2C transcript variant 3
TCONS_00015667	rna4051	XM_004005001.1	GeneID:101108369,Genbank:XM_004005001.1	PDE6D	phosphodiesterase 6D%2C cGMP-specific%2C rod%2C delta
	rna4050	XM_004005000.1	GeneID:101108110,Genbank:XM_004005000.1	LOC101108110	prothymosin alpha-like
	rna4052	NM_001162562.1	GeneID:100302337,Genbank:NM_001162562.1	COPS7B	COP9 constitutive photomorphogenic homolog subunit 7B %28Arabidopsis%29
	rna4048	XM_004005455.1	GeneID:101122766,Genbank:XM_004005455.1	NMUR1	neuromedin U receptor 1
	rna4049	XM_004005456.1	GeneID:101123018,Genbank:XM_004005456.1	C2H2orf57	chromosome 2 open reading frame%2C human C2orf57
TCONS_00095382	rna21611	XM_004020532.1	GeneID:101114231,Genbank:XM_004020532.1	SMAD2	SMAD family member 2%2C transcript variant 1
	rna21610	XM_004020533.1	GeneID:101114231,Genbank:XM_004020533.1	SMAD2	SMAD family member 2%2C transcript variant 2
TCONS_00025793	rna5618	XM_004007400.1	GeneID:101114095,Genbank:XM_004007400.1	ACVRL1	activin A receptor type II-like 1
	rna5619	XM_004006336.1	GeneID:101113483,Genbank:XM_004006336.1	LOC101113483	ankyrin repeat domain-containing protein 33-like
	rna5614	XM_004006334.1	GeneID:101112968,Genbank:XM_004006334.1	C3H12orf44	chromosome 3 open reading frame%2C human C12orf44
	rna5615	XM_004006335.1	GeneID:101113222,Genbank:XM_004006335.1	NR4A1	nuclear receptor subfamily 4%2C group A%2C member 1
	rna5616	XM_004007398.1	GeneID:101113577,Genbank:XM_004007398.1	GRASP	GRP1 %28general receptor for phosphoinositides 1%29-associated scaffold protein
	rna5617	XM_004007399.1	GeneID:101113836,Genbank:XM_004007399.1	ACVR1B	activin A receptor%2C type IB
TCONS_00082667	rna18545	XM_004018119.1	GeneID:101106287,Genbank:XM_004018119.1	CLEC14A	C-type lectin domain family 14%2C member A
	rna18544	XM_004017905.1	GeneID:443202,Genbank:XM_004017905.1	SST1	somatostatin receptor subtype 1
TCONS_00065871	rna14397	XM_004014276.1	GeneID:101117863,Genbank:XM_004014276.1	WAC	WW domain containing adaptor with coiled-coil
TCONS_00099697	rna22090	XM_004020860.1	GeneID:101110989,Genbank:XM_004020860.1	SPNS1	spinster homolog 1 %28Drosophila%29
	rna22091	XM_004021209.1	GeneID:101121231,Genbank:XM_004021209.1	NFATC2IP	nuclear factor of activated T-cells%2C cytoplasmic%2C calcineurin-dependent 2 interacting protein
	rna22092	XM_004020861.1	GeneID:101111245,Genbank:XM_004020861.1	LOC101111245	NADH dehydrogenase %5Bubiquinone%5D 1 alpha subcomplex assembly factor 4-like
	rna22093	XM_004020862.1	GeneID:101111510,Genbank:XM_004020862.1	CD19	CD19 molecule
	rna22094	XM_004021210.1	GeneID:101121484,Genbank:XM_004021210.1	RABEP2	rabaptin%2C RAB GTPase binding effector protein 2
	rna22095	XM_004020864.1	GeneID:101111766,Genbank:XM_004020864.1	ATP2A1	ATPase%2C Ca%2B%2B transporting%2C cardiac muscle%2C fast twitch 1%2C transcript variant 2
	rna22096	XM_004020863.1	GeneID:101111766,Genbank:XM_004020863.1	ATP2A1	ATPase%2C Ca%2B%2B transporting%2C cardiac muscle%2C fast twitch 1%2C transcript variant 1
	rna22097	XM_004023240.1	GeneID:101112187,Genbank:XM_004023240.1	SH2B1	SH2B adaptor protein 1
	rna22098	XM_004021211.1	GeneID:101121740,Genbank:XM_004021211.1	TUFM	Tu translation elongation factor%2C mitochondrial
	rna22099	XM_004021212.1	GeneID:100037683,Genbank:XM_004021212.1	LOC100037683	ataxin-2 related domain protein
	rna22102	XM_004020868.1	GeneID:101112942,Genbank:XM_004020868.1	CLN3	ceroid-lipofuscinosis%2C neuronal 3%2C transcript variant 3
	rna22103	XM_004020867.1	GeneID:101112942,Genbank:XM_004020867.1	CLN3	ceroid-lipofuscinosis%2C neuronal 3%2C transcript variant 2
	rna22100	XM_004020865.1	GeneID:101112694,Genbank:XM_004020865.1	LOC101112694	eukaryotic translation initiation factor 3 subunit C-like
	rna22101	XM_004020866.1	GeneID:101112942,Genbank:XM_004020866.1	CLN3	ceroid-lipofuscinosis%2C neuronal 3%2C transcript variant 1
	rna22089	XM_004020859.1	GeneID:101110725,Genbank:XM_004020859.1	LAT	linker for activation of T cells
TCONS_00040315	rna9526	XM_004009982.1	GeneID:101123041,Genbank:XM_004009982.1	SPARCL1	SPARC-like 1 %28hevin%29
	rna9524	XM_004009981.1	GeneID:101122787,Genbank:XM_004009981.1	HSD17B11	hydroxysteroid %2817-beta%29 dehydrogenase 11
	rna9525	NM_001202421.1	GeneID:100529154,Genbank:NM_001202421.1	NUDT9	nudix %28nucleoside diphosphate linked moiety X%29-type motif 9
TCONS_00097859	rna21961	XM_004020783.1	GeneID:101112185,Genbank:XM_004020783.1	PARN	poly%28A%29-specific ribonuclease%2C transcript variant 2
	rna21960	XM_004020782.1	GeneID:101112185,Genbank:XM_004020782.1	PARN	poly%28A%29-specific ribonuclease%2C transcript variant 1
	rna21956	XM_004020781.1	GeneID:101111928,Genbank:XM_004020781.1	MKL2	MKL%2Fmyocardin-like 2
TCONS_00088771	rna20169	XM_004019351.1	GeneID:101115835,Genbank:XM_004019351.1	HIVEP1	human immunodeficiency virus type I enhancer binding protein 1
TCONS_00044306	rna10170	XM_004010483.1	GeneID:101117588,Genbank:XM_004010483.1	SNAP23	synaptosomal-associated protein%2C 23kDa%2C transcript variant 3
	rna10169	XM_004010482.1	GeneID:101117588,Genbank:XM_004010482.1	SNAP23	synaptosomal-associated protein%2C 23kDa%2C transcript variant 2
	rna10168	XM_004010481.1	GeneID:101117588,Genbank:XM_004010481.1	SNAP23	synaptosomal-associated protein%2C 23kDa%2C transcript variant 1
	rna10165	NM_001009212.1	GeneID:443038,Genbank:NM_001009212.1	CAPN3	calpain 3%2C %28p94%29
	rna10164	XM_004010989.1	GeneID:101117423,Genbank:XM_004010989.1	GANC	glucosidase%2C alpha%3B neutral C
	rna10167	XM_004010479.1	GeneID:101117165,Genbank:XM_004010479.1	ZFP106	zinc finger protein 106 homolog %28mouse%29%2C transcript variant 1
	rna10166	XM_004010480.1	GeneID:101117165,Genbank:XM_004010480.1	ZFP106	zinc finger protein 106 homolog %28mouse%29%2C transcript variant 2
TCONS_00065875	rna14415	XM_004014289.1	GeneID:101121188,Genbank:XM_004014289.1	LOC101121188	zinc finger protein 133-like
	rna14414	XM_004014288.1	GeneID:101120935,Genbank:XM_004014288.1	CSRP2BP	CSRP2 binding protein
	rna14417	XM_004014291.1	GeneID:101121697,Genbank:XM_004014291.1	DZANK1	double zinc ribbon and ankyrin repeat domains 1
	rna14416	XM_004014290.1	GeneID:101121441,Genbank:XM_004014290.1	LOC101121441	zinc finger protein 133-like
	rna14419	XM_004014294.1	GeneID:101122206,Genbank:XM_004014294.1	RBBP9	retinoblastoma binding protein 9%2C transcript variant 2
	rna14418	XM_004014292.1	GeneID:101121955,Genbank:XM_004014292.1	POLR3F	polymerase %28RNA%29 III %28DNA directed%29 polypeptide F%2C 39 kDa
	rna14420	XM_004014293.1	GeneID:101122206,Genbank:XM_004014293.1	RBBP9	retinoblastoma binding protein 9%2C transcript variant 1
TCONS_00055804	rna13449	XM_004023262.1	GeneID:101106188,Genbank:XM_004023262.1	KIF19	kinesin family member 19
	rna13448	XM_004013522.1	GeneID:101105933,Genbank:XM_004013522.1	BTBD17	BTB %28POZ%29 domain containing 17
	rna13447	XM_004023383.1	GeneID:101105673,Genbank:XM_004023383.1	GPR142	G protein-coupled receptor 142
	rna13446	XM_004013521.1	GeneID:101105426,Genbank:XM_004013521.1	GPRC5C	G protein-coupled receptor%2C family C%2C group 5%2C member C
	rna13445	XM_004013139.1	GeneID:101112832,Genbank:XM_004013139.1	CD300A	CD300a molecule
	rna13444	XM_004013520.1	GeneID:101105174,Genbank:XM_004013520.1	CD300LB	CD300 molecule-like family member b
	rna13451	XM_004013140.1	GeneID:101113084,Genbank:XM_004013140.1	DNAI2	dynein%2C axonemal%2C intermediate chain 2
TCONS_00071948	rna15052	XM_004015475.1	GeneID:101115396,Genbank:XM_004015475.1	EXOSC6	exosome component 6
	rna15050	XM_004014902.1	GeneID:101114460,Genbank:XM_004014902.1	AARS	alanyl-tRNA synthetase%2C transcript variant 1
	rna15051	XM_004014903.1	GeneID:101114460,Genbank:XM_004014903.1	AARS	alanyl-tRNA synthetase%2C transcript variant 2
	rna15054	XM_004015476.1	GeneID:101115897,Genbank:XM_004015476.1	PDPR	pyruvate dehydrogenase phosphatase regulatory subunit
	rna15049	XM_004015474.1	GeneID:101115151,Genbank:XM_004015474.1	DDX19B	DEAD %28Asp-Glu-Ala-Asp%29 box polypeptide 19B
	rna15048	XM_004014901.1	GeneID:101114207,Genbank:XM_004014901.1	ST3GAL2	ST3 beta-galactoside alpha-2%2C3-sialyltransferase 2
TCONS_00000048	rna77	XM_004003466.1	GeneID:101113191,Genbank:XM_004003466.1	NEU2	sialidase 2 %28cytosolic sialidase%29
	rna76	XM_004003465.1	GeneID:101112941,Genbank:XM_004003465.1	INPP5D	inositol polyphosphate-5-phosphatase%2C 145kDa
	rna78	XM_004003467.1	GeneID:101113454,Genbank:XM_004003467.1	NGEF	neuronal guanine nucleotide exchange factor
TCONS_00003530	rna2096	XM_004003151.1	GeneID:101114406,Genbank:XM_004003151.1	FNDC3B	fibronectin type III domain containing 3B
TCONS_00029378	rna7430	XM_004008136.1	GeneID:101115453,Genbank:XM_004008136.1	CLCN1	chloride channel%2C voltage-sensitive 1
	rna7425	XM_004008131.1	GeneID:101114266,Genbank:XM_004008131.1	LOC101114266	prolactin-inducible protein homolog
	rna7427	XM_004008133.1	GeneID:101114772,Genbank:XM_004008133.1	TMEM139	transmembrane protein 139
	rna7426	XM_004008132.1	GeneID:101114517,Genbank:XM_004008132.1	GSTK1	glutathione S-transferase kappa 1
	rna7429	XM_004008135.1	GeneID:101115025,Genbank:XM_004008135.1	CASP2	caspase 2%2C apoptosis-related cysteine peptidase%2C transcript variant 2
	rna7428	XM_004008134.1	GeneID:101115025,Genbank:XM_004008134.1	CASP2	caspase 2%2C apoptosis-related cysteine peptidase%2C transcript variant 1
TCONS_00040174	rna9016	XM_004009623.1	GeneID:101119561,Genbank:XM_004009623.1	PLA2G12A	phospholipase A2%2C group XIIA
	rna9017	XM_004009624.1	GeneID:101119820,Genbank:XM_004009624.1	CASP6	caspase 6%2C apoptosis-related cysteine peptidase
	rna9015	XM_004009622.1	GeneID:101119307,Genbank:XM_004009622.1	CFI	complement factor I
	rna9018	XM_004009625.1	GeneID:101120082,Genbank:XM_004009625.1	CCDC109B	coiled-coil domain containing 109B
	rna9019	XM_004010034.1	GeneID:101120579,Genbank:XM_004010034.1	SEC24B	SEC24 family%2C member B %28S. cerevisiae%29
TCONS_00009922	rna1970	NM_001009196.1	GeneID:443006,Genbank:NM_001009196.1	SST	somatostatin
	rna1968	XM_004003049.1	GeneID:101110557,Genbank:XM_004003049.1	BCL6	B-cell CLL%2Flymphoma 6
	rna1969	XM_004003050.1	GeneID:101110808,Genbank:XM_004003050.1	RTP2	receptor %28chemosensory%29 transporter protein 2
TCONS_00099586	rna22401	XM_004021048.1	GeneID:101113818,Genbank:XM_004021048.1	ARPC1A	actin related protein 2%2F3 complex%2C subunit 1A%2C 41kDa
	rna22400	XM_004021047.1	GeneID:101113558,Genbank:XM_004021047.1	ARPC1B	actin related protein 2%2F3 complex%2C subunit 1B%2C 41kDa
	rna22399	XM_004021291.1	GeneID:101102867,Genbank:XM_004021291.1	PDAP1	PDGFA associated protein 1
	rna22393	XM_004021046.1	GeneID:101112444,Genbank:XM_004021046.1	ZNF394	zinc finger protein 394%2C transcript variant 2
	rna22392	XM_004021045.1	GeneID:101112444,Genbank:XM_004021045.1	ZNF394	zinc finger protein 394%2C transcript variant 1
	rna22391	XM_004021032.1	GeneID:101109324,Genbank:XM_004021032.1	ZKSCAN5	zinc finger with KRAB and SCAN domains 5
	rna22390	XM_004021043.1	GeneID:101111930,Genbank:XM_004021043.1	ZNF789	zinc finger protein 789
	rna22397	XM_004021034.1	GeneID:101109584,Genbank:XM_004021034.1	LOC101109584	pentatricopeptide repeat-containing protein 1%2C mitochondrial-like%2C transcript variant 2
	rna22396	XM_004021035.1	GeneID:101109584,Genbank:XM_004021035.1	LOC101109584	pentatricopeptide repeat-containing protein 1%2C mitochondrial-like%2C transcript variant 3
	rna22395	XM_004021033.1	GeneID:101109584,Genbank:XM_004021033.1	LOC101109584	pentatricopeptide repeat-containing protein 1%2C mitochondrial-like%2C transcript variant 1
TCONS_00087652	rna19349	XM_004019156.1	GeneID:101112267,Genbank:XM_004019156.1	ZNF451	zinc finger protein 451
	rna19351	XM_004018727.1	GeneID:101106552,Genbank:XM_004018727.1	BEND6	BEN domain containing 6
	rna19350	XM_004023225.1	GeneID:101112520,Genbank:XM_004023225.1	KIAA1586	KIAA1586 ortholog
TCONS_00076698	rna17557	XM_004017157.1	GeneID:101107994,Genbank:XM_004017157.1	ADAMTS16	ADAM metallopeptidase with thrombospondin type 1 motif%2C 16
	rna17556	XM_004017156.1	GeneID:101107734,Genbank:XM_004017156.1	KIAA0947	KIAA0947 ortholog
TCONS_00058508	rna13099	XM_004012950.1	GeneID:101106783,Genbank:XM_004012950.1	AOC2	amine oxidase%2C copper containing 2 %28retina-specific%29
	rna13095	XM_004012947.1	GeneID:101106185,Genbank:XM_004012947.1	PSME3	proteasome %28prosome%2C macropain%29 activator subunit 3 %28PA28 gamma%3B Ki%29%2C transcript variant 1
	rna13096	XM_004012948.1	GeneID:101106185,Genbank:XM_004012948.1	PSME3	proteasome %28prosome%2C macropain%29 activator subunit 3 %28PA28 gamma%3B Ki%29%2C transcript variant 2
	rna13097	XM_004012949.1	GeneID:101106185,Genbank:XM_004012949.1	PSME3	proteasome %28prosome%2C macropain%29 activator subunit 3 %28PA28 gamma%3B Ki%29%2C transcript variant 3
	rna13106	XM_004012954.1	GeneID:101107804,Genbank:XM_004012954.1	RUNDC1	RUN domain containing 1
	rna13107	XM_004023229.1	GeneID:101113347,Genbank:XM_004023229.1	RPL27	ribosomal protein L27
	rna13104	XM_004012952.1	GeneID:101107295,Genbank:XM_004012952.1	AARSD1	alanyl-tRNA synthetase domain containing 1
	rna13105	XM_004012953.1	GeneID:101107537,Genbank:XM_004012953.1	PTGES3L	prostaglandin E synthase 3 %28cytosolic%29-like
	rna13102	XM_004013403.1	GeneID:101113086,Genbank:XM_004013403.1	LOC101113086	primary amine oxidase%2C lung isozyme-like
	rna13103	XM_004012951.1	GeneID:100037689,Genbank:XM_004012951.1	LOC100037689	glucose-6-phosphatase
	rna13108	XM_004012955.1	GeneID:101108064,Genbank:XM_004012955.1	IFI35	interferon-induced protein 35
	rna13109	XM_004013404.1	GeneID:101113608,Genbank:XM_004013404.1	VAT1	vesicle amine transport protein 1 homolog %28T. californica%29
	rna13112	XM_004012958.1	GeneID:101108584,Genbank:XM_004012958.1	BRCA1	breast cancer 1%2C early onset%2C transcript variant 2
	rna13100	XM_004023659.1	GeneID:101112335,Genbank:XM_004023659.1	AOC3	amine oxidase%2C copper containing 3 %28vascular adhesion protein 1%29
	rna13111	XM_004012957.1	GeneID:101108584,Genbank:XM_004012957.1	BRCA1	breast cancer 1%2C early onset%2C transcript variant 1
	rna13110	XM_004012956.1	GeneID:101108323,Genbank:XM_004012956.1	RND2	Rho family GTPase 2
TCONS_00007323	rna2303	XM_004003878.1	GeneID:101108882,Genbank:XM_004003878.1	SPSB4	splA%2Fryanodine receptor domain and SOCS box containing 4
	rna2302	XM_004003295.1	GeneID:101107655,Genbank:XM_004003295.1	ACPL2	acid phosphatase-like 2
TCONS_00048217	rna11258	XM_004011877.1	GeneID:101102992,Genbank:XM_004011877.1	COL9A1	collagen%2C type IX%2C alpha 1
	rna11259	XM_004011878.1	GeneID:101103246,Genbank:XM_004011878.1	COL19A1	collagen%2C type XIX%2C alpha 1
TCONS_00074283	rna16417	NM_001009382.1	GeneID:443397,Genbank:NM_001009382.1	CD3D	CD3d molecule%2C delta %28CD3-TCR complex%29
	rna16416	NM_001009418.1	GeneID:443437,Genbank:NM_001009418.1	CD3E	CD3e molecule%2C epsilon %28CD3-TCR complex%29
	rna16415	XM_004016067.1	GeneID:101122302,Genbank:XM_004016067.1	MPZL2	myelin protein zero-like 2
	rna16414	XM_004016068.1	GeneID:101122547,Genbank:XM_004016068.1	MPZL3	myelin protein zero-like 3
	rna16413	XM_004016066.1	GeneID:101121705,Genbank:XM_004016066.1	AMICA1	adhesion molecule%2C interacts with CXADR antigen 1%2C transcript variant 3
	rna16412	XM_004016065.1	GeneID:101121705,Genbank:XM_004016065.1	AMICA1	adhesion molecule%2C interacts with CXADR antigen 1%2C transcript variant 2
	rna16411	XM_004016064.1	GeneID:101121705,Genbank:XM_004016064.1	AMICA1	adhesion molecule%2C interacts with CXADR antigen 1%2C transcript variant 1
	rna16419	XM_004016070.1	GeneID:443398,Genbank:XM_004016070.1	CD3G	CD3g molecule%2C gamma %28CD3-TCR complex%29%2C transcript variant 2
	rna16418	XM_004016069.1	GeneID:443398,Genbank:XM_004016069.1	CD3G	CD3g molecule%2C gamma %28CD3-TCR complex%29%2C transcript variant 1
	rna16410	XM_004016063.1	GeneID:101121450,Genbank:XM_004016063.1	SCN2B	sodium channel%2C voltage-gated%2C type II%2C beta subunit
	rna16409	XM_004016565.1	GeneID:101113622,Genbank:XM_004016565.1	SCN4B	sodium channel%2C voltage-gated%2C type IV%2C beta subunit
TCONS_00003626	rna2462	XM_004003926.1	GeneID:101105469,Genbank:XM_004003926.1	ADARB1	adenosine deaminase%2C RNA-specific%2C B1
	rna2463	XM_004003927.1	GeneID:101105718,Genbank:XM_004003927.1	POFUT2	protein O-fucosyltransferase 2
TCONS_00019573	rna6527	NM_001127290.1	GeneID:100147799,Genbank:NM_001127290.1	CCND2	cyclin D2
	rna6526	XM_004007593.1	GeneID:101112723,Genbank:XM_004007593.1	C3H12orf5	chromosome 3 open reading frame%2C human C12orf5
	rna6525	XM_004007592.1	GeneID:101112475,Genbank:XM_004007592.1	FGF23	fibroblast growth factor 23
	rna6524	XM_004006950.1	GeneID:101116719,Genbank:XM_004006950.1	FGF6	fibroblast growth factor 6
TCONS_00000534	rna955	XM_004002399.1	GeneID:101113713,Genbank:XM_004002399.1	FMO5	flavin containing monooxygenase 5
	rna954	XM_004002396.1	GeneID:101113114,Genbank:XM_004002396.1	PRKAB2	protein kinase%2C AMP-activated%2C beta 2 non-catalytic subunit%2C transcript variant 1
	rna953	XM_004002398.1	GeneID:101113114,Genbank:XM_004002398.1	PRKAB2	protein kinase%2C AMP-activated%2C beta 2 non-catalytic subunit%2C transcript variant 3
	rna952	XM_004002397.1	GeneID:101113114,Genbank:XM_004002397.1	PRKAB2	protein kinase%2C AMP-activated%2C beta 2 non-catalytic subunit%2C transcript variant 2
	rna950	XM_004003620.1	GeneID:101112943,Genbank:XM_004003620.1	LOC101112943	uncharacterized LOC101112943
TCONS_00019574	rna6527	NM_001127290.1	GeneID:100147799,Genbank:NM_001127290.1	CCND2	cyclin D2
	rna6526	XM_004007593.1	GeneID:101112723,Genbank:XM_004007593.1	C3H12orf5	chromosome 3 open reading frame%2C human C12orf5
	rna6525	XM_004007592.1	GeneID:101112475,Genbank:XM_004007592.1	FGF23	fibroblast growth factor 23
TCONS_00011561	rna3291	XM_004004456.1	GeneID:101120384,Genbank:XM_004004456.1	HAND2	heart and neural crest derivatives expressed 2
TCONS_00011569	rna3292	XM_004004457.1	GeneID:101120634,Genbank:XM_004004457.1	SCRG1	stimulator of chondrogenesis 1
	rna3293	XM_004005340.1	GeneID:101113471,Genbank:XM_004005340.1	SAP30	Sin3A-associated protein%2C 30kDa
	rna3294	XM_004004458.1	GeneID:101120892,Genbank:XM_004004458.1	HMGB2	high mobility group box 2
	rna3295	XM_004005341.1	GeneID:101113735,Genbank:XM_004005341.1	GALNT7	UDP-N-acetyl-alpha-D-galactosamine:polypeptide N-acetylgalactosaminyltransferase 7 %28GalNAc-T7%29
TCONS_00047652	rna10792	XM_004011164.1	GeneID:101123472,Genbank:XM_004011164.1	MCM9	minichromosome maintenance complex component 9%2C transcript variant 1
	rna10794	XM_004011476.1	GeneID:101103576,Genbank:XM_004011476.1	CEP85L	centrosomal protein 85kDa-like
TCONS_00101314	rna22731	XM_004021505.1	GeneID:101104457,Genbank:XM_004021505.1	C25H10orf11	chromosome 25 open reading frame%2C human C10orf11
TCONS_00099679	rna21961	XM_004020783.1	GeneID:101112185,Genbank:XM_004020783.1	PARN	poly%28A%29-specific ribonuclease%2C transcript variant 2
	rna21960	XM_004020782.1	GeneID:101112185,Genbank:XM_004020782.1	PARN	poly%28A%29-specific ribonuclease%2C transcript variant 1
	rna21956	XM_004020781.1	GeneID:101111928,Genbank:XM_004020781.1	MKL2	MKL%2Fmyocardin-like 2
TCONS_00016694	rna4363	XM_004023561.1	GeneID:101111352,Genbank:XM_004023561.1	FAM131C	family with sequence similarity 131%2C member C
	rna4362	XM_004005558.1	GeneID:101111082,Genbank:XM_004005558.1	CLCNKA	chloride channel%2C voltage-sensitive Ka
	rna4361	XM_004005557.1	GeneID:101110827,Genbank:XM_004005557.1	HSPB7	heat shock 27kDa protein family%2C member 7 %28cardiovascular%29
	rna4364	XM_004005178.1	GeneID:101111430,Genbank:XM_004005178.1	LOC101111430	uncharacterized LOC101111430
TCONS_00007180	rna1586	XM_004003749.1	GeneID:101117134,Genbank:XM_004003749.1	BACH1	BTB and CNC homology 1%2C basic leucine zipper transcription factor 1
TCONS_00102662	rna23013	NM_001009243.1	GeneID:443122,Genbank:NM_001009243.1	STAR	steroidogenic acute regulatory protein
	rna23015	XM_004021866.1	GeneID:101118503,Genbank:XM_004021866.1	BAG4	BCL2-associated athanogene 4
	rna23020	XM_004021781.1	GeneID:101112880,Genbank:XM_004021781.1	WHSC1L1	Wolf-Hirschhorn syndrome candidate 1-like 1%2C transcript variant 1
	rna23019	XM_004021782.1	GeneID:101112880,Genbank:XM_004021782.1	WHSC1L1	Wolf-Hirschhorn syndrome candidate 1-like 1%2C transcript variant 2
	rna23017	XM_004021779.1	GeneID:101112451,Genbank:XM_004021779.1	DDHD2	DDHD domain containing 2%2C transcript variant 1
	rna23016	XM_004021780.1	GeneID:101112451,Genbank:XM_004021780.1	DDHD2	DDHD domain containing 2%2C transcript variant 2
	rna23014	XM_004021778.1	GeneID:101111937,Genbank:XM_004021778.1	LSM1	LSM1 homolog%2C U6 small nuclear RNA associated %28S. cerevisiae%29
	rna23018	XM_004021867.1	GeneID:101118758,Genbank:XM_004021867.1	PPAPDC1B	phosphatidic acid phosphatase type 2 domain containing 1B
TCONS_00087903	rna19588	XM_004018861.1	GeneID:101119340,Genbank:XM_004018861.1	CLIC5	chloride intracellular channel 5%2C transcript variant 2
	rna19589	XM_004018860.1	GeneID:101119340,Genbank:XM_004018860.1	CLIC5	chloride intracellular channel 5%2C transcript variant 1
	rna19591	XM_004018863.1	GeneID:101120026,Genbank:XM_004018863.1	ENPP5	ectonucleotide pyrophosphatase%2Fphosphodiesterase 5 %28putative%29
	rna19590	XM_004018862.1	GeneID:101119767,Genbank:XM_004018862.1	ENPP4	ectonucleotide pyrophosphatase%2Fphosphodiesterase 4 %28putative%29
	rna19593	XM_004018864.1	GeneID:101120281,Genbank:XM_004018864.1	RCAN2	regulator of calcineurin 2%2C transcript variant 1
	rna19592	XM_004018865.1	GeneID:101120281,Genbank:XM_004018865.1	RCAN2	regulator of calcineurin 2%2C transcript variant 2
TCONS_00082979	rna18699	XM_004018001.1	GeneID:101103845,Genbank:XM_004018001.1	CINP	cyclin-dependent kinase 2 interacting protein
	rna18700	XM_004018157.1	GeneID:101121714,Genbank:XM_004018157.1	TECPR2	tectonin beta-propeller repeat containing 2
TCONS_00003758	rna386	XM_004001983.1	GeneID:101116001,Genbank:XM_004001983.1	SELRC1	Sel1 repeat containing 1
	rna384	XM_004003538.1	GeneID:101115673,Genbank:XM_004003538.1	LOC101115673	phospholipid hydroperoxide glutathione peroxidase%2C mitochondrial-like
	rna385	XM_004003539.1	GeneID:101115930,Genbank:XM_004003539.1	FAM159A	family with sequence similarity 159%2C member A
TCONS_00003757	rna386	XM_004001983.1	GeneID:101116001,Genbank:XM_004001983.1	SELRC1	Sel1 repeat containing 1
	rna384	XM_004003538.1	GeneID:101115673,Genbank:XM_004003538.1	LOC101115673	phospholipid hydroperoxide glutathione peroxidase%2C mitochondrial-like
	rna385	XM_004003539.1	GeneID:101115930,Genbank:XM_004003539.1	FAM159A	family with sequence similarity 159%2C member A
TCONS_00016804	rna3119	XM_004005305.1	GeneID:101117143,Genbank:XM_004005305.1	VLDLR	very low density lipoprotein receptor
TCONS_00049672	rna11405	XM_004011645.1	GeneID:101104915,Genbank:XM_004011645.1	ZNF572	zinc finger protein 572%2C transcript variant 2
	rna11404	NM_001104929.1	GeneID:100125351,Genbank:NM_001104929.1	SQLE	squalene epoxidase
	rna11407	XM_004011646.1	GeneID:101105336,Genbank:XM_004011646.1	LOC101105336	60S ribosomal protein L9-like
	rna11406	XM_004011644.1	GeneID:101104915,Genbank:XM_004011644.1	ZNF572	zinc finger protein 572%2C transcript variant 1
	rna11403	XM_004011643.1	GeneID:101104670,Genbank:XM_004011643.1	KIAA0196	KIAA0196 ortholog
TCONS_00061216	rna13874	XM_004014034.1	GeneID:101118718,Genbank:XM_004014034.1	CCDC27	coiled-coil domain containing 27
	rna13875	XM_004014035.1	GeneID:101118974,Genbank:XM_004014035.1	TP73	tumor protein p73
	rna13872	XM_004014033.1	GeneID:101118464,Genbank:XM_004014033.1	LRRC47	leucine rich repeat containing 47
	rna13873	XM_004013767.1	GeneID:101102407,Genbank:XM_004013767.1	LOC101102407	uncharacterized LOC101102407
	rna13870	XM_004013765.1	GeneID:101101905,Genbank:XM_004013765.1	DFFB	DNA fragmentation factor%2C 40kDa%2C beta polypeptide %28caspase-activated DNase%29
	rna13871	XM_004013766.1	GeneID:101102160,Genbank:XM_004013766.1	CEP104	centrosomal protein 104kDa
	rna13869	XM_004013764.1	GeneID:101123480,Genbank:XM_004013764.1	C12H1orf174	chromosome 12 open reading frame%2C human C1orf174
TCONS_00050972	rna11851	XM_004012085.1	GeneID:101118623,Genbank:XM_004012085.1	KCNRG	potassium channel regulator
	rna11850	XM_004012084.1	GeneID:101118367,Genbank:XM_004012084.1	TRIM13	tripartite motif containing 13
	rna11849	XM_004012083.1	GeneID:101118113,Genbank:XM_004012083.1	SPRYD7	SPRY domain containing 7
TCONS_00011417	rna2974	XM_004004245.1	GeneID:101107412,Genbank:XM_004004245.1	TOMM5	translocase of outer mitochondrial membrane 5 homolog %28yeast%29
	rna2975	XM_004004244.1	GeneID:101107163,Genbank:XM_004004244.1	FBXO10	F-box protein 10
	rna2976	XM_004004246.1	GeneID:101107666,Genbank:XM_004004246.1	POLR1E	polymerase %28RNA%29 I polypeptide E%2C 53kDa
TCONS_00057659	rna13151	XM_004012987.1	GeneID:101115975,Genbank:XM_004012987.1	GPATCH8	G patch domain containing 8
	rna13155	XM_004013415.1	GeneID:101117684,Genbank:XM_004013415.1	DBF4B	DBF4 homolog B %28S. cerevisiae%29
	rna13154	XM_004013414.1	GeneID:101117433,Genbank:XM_004013414.1	CCDC43	coiled-coil domain containing 43
	rna13153	XM_004013413.1	GeneID:101117177,Genbank:XM_004013413.1	C11H17orf104	chromosome 11 open reading frame%2C human C17orf104
	rna13152	XM_004013412.1	GeneID:101116667,Genbank:XM_004013412.1	FZD2	frizzled family receptor 2
TCONS_00057658	rna13151	XM_004012987.1	GeneID:101115975,Genbank:XM_004012987.1	GPATCH8	G patch domain containing 8
	rna13155	XM_004013415.1	GeneID:101117684,Genbank:XM_004013415.1	DBF4B	DBF4 homolog B %28S. cerevisiae%29
	rna13154	XM_004013414.1	GeneID:101117433,Genbank:XM_004013414.1	CCDC43	coiled-coil domain containing 43
	rna13153	XM_004013413.1	GeneID:101117177,Genbank:XM_004013413.1	C11H17orf104	chromosome 11 open reading frame%2C human C17orf104
	rna13152	XM_004013412.1	GeneID:101116667,Genbank:XM_004013412.1	FZD2	frizzled family receptor 2
TCONS_00078553	rna17894	XM_004017370.1	GeneID:101107047,Genbank:XM_004017370.1	BRAP	BRCA1 associated protein
TCONS_00024203	rna5170	XM_004006026.1	GeneID:101123022,Genbank:XM_004006026.1	VIT	vitrin
	rna5169	XM_004006025.1	GeneID:101122771,Genbank:XM_004006025.1	STRN	striatin%2C calmodulin binding protein
TCONS_00095588	rna21687	XM_004020687.1	GeneID:101119602,Genbank:XM_004020687.1	BCL2	B-cell CLL%2Flymphoma 2
	rna21690	XM_004020573.1	GeneID:101103364,Genbank:XM_004020573.1	SERPINB5	serpin peptidase inhibitor%2C clade B %28ovalbumin%29%2C member 5
	rna21688	XM_004020688.1	GeneID:101119868,Genbank:XM_004020688.1	KDSR	3-ketodihydrosphingosine reductase
	rna21689	XM_004020572.1	GeneID:101103111,Genbank:XM_004020572.1	VPS4B	vacuolar protein sorting 4 homolog B %28S. cerevisiae%29
TCONS_00058361	rna12192	XM_004012390.1	GeneID:101120760,Genbank:XM_004012390.1	VEZF1	vascular endothelial zinc finger 1
	rna12193	XM_004023501.1	GeneID:101121021,Genbank:XM_004023501.1	SRSF1	serine%2Farginine-rich splicing factor 1
	rna12191	XM_004012389.1	GeneID:101120504,Genbank:XM_004012389.1	CUEDC1	CUE domain containing 1
	rna12194	XM_004012391.1	GeneID:101121274,Genbank:XM_004012391.1	DYNLL2	dynein%2C light chain%2C LC8-type 2
TCONS_00058362	rna12192	XM_004012390.1	GeneID:101120760,Genbank:XM_004012390.1	VEZF1	vascular endothelial zinc finger 1
	rna12193	XM_004023501.1	GeneID:101121021,Genbank:XM_004023501.1	SRSF1	serine%2Farginine-rich splicing factor 1
	rna12191	XM_004012389.1	GeneID:101120504,Genbank:XM_004012389.1	CUEDC1	CUE domain containing 1
	rna12194	XM_004012391.1	GeneID:101121274,Genbank:XM_004012391.1	DYNLL2	dynein%2C light chain%2C LC8-type 2
TCONS_00094299	rna21541	XM_004020503.1	GeneID:101105792,Genbank:XM_004020503.1	DLGAP1	discs%2C large %28Drosophila%29 homolog-associated protein 1%2C transcript variant 2
	rna21540	XM_004020502.1	GeneID:101105792,Genbank:XM_004020502.1	DLGAP1	discs%2C large %28Drosophila%29 homolog-associated protein 1%2C transcript variant 1
TCONS_00095581	rna21665	XM_004020674.1	GeneID:101116008,Genbank:XM_004020674.1	ALPK2	alpha-kinase 2
	rna21666	XM_004020675.1	GeneID:101116274,Genbank:XM_004020675.1	MALT1	mucosa associated lymphoid tissue lymphoma translocation gene 1
TCONS_00095580	rna21665	XM_004020674.1	GeneID:101116008,Genbank:XM_004020674.1	ALPK2	alpha-kinase 2
	rna21666	XM_004020675.1	GeneID:101116274,Genbank:XM_004020675.1	MALT1	mucosa associated lymphoid tissue lymphoma translocation gene 1
TCONS_00078957	rna18027	XM_004017624.1	GeneID:101117110,Genbank:XM_004017624.1	KIAA1671	KIAA1671 ortholog
	rna18028	NM_001078659.1	GeneID:780513,Genbank:NM_001078659.1	CRYBB3	crystallin%2C beta B3
	rna18029	XM_004017448.1	GeneID:101104345,Genbank:XM_004017448.1	CRYBB2	crystallin%2C beta B2
TCONS_00075086	rna16239	XM_004015956.1	GeneID:101115060,Genbank:XM_004015956.1	ANKRD49	ankyrin repeat domain 49
	rna16238	XM_004015955.1	GeneID:101114806,Genbank:XM_004015955.1	MRE11A	MRE11 meiotic recombination 11 homolog A %28S. cerevisiae%29
	rna16240	XM_004015957.1	GeneID:101115306,Genbank:XM_004015957.1	AASDHPPT	aminoadipate-semialdehyde dehydrogenase-phosphopantetheinyl transferase
	rna16241	XM_004015958.1	GeneID:101115566,Genbank:XM_004015958.1	KBTBD3	kelch repeat and BTB %28POZ%29 domain containing 3
TCONS_00098987	rna21859	XM_004021143.1	GeneID:101121309,Genbank:XM_004021143.1	LOC101121309	olfactory receptor 1F1-like
	rna21828	XM_004023541.1	GeneID:101118749,Genbank:XM_004023541.1	ZSCAN10	zinc finger and SCAN domain containing 10
	rna21829	XM_004020729.1	GeneID:101119270,Genbank:XM_004020729.1	ZNF205	zinc finger protein 205
	rna21827	XM_004021140.1	GeneID:101120293,Genbank:XM_004021140.1	MMP25	matrix metallopeptidase 25
	rna21860	XM_004021144.1	GeneID:101121564,Genbank:XM_004021144.1	LOC101121564	olfactory receptor 1F1-like
	rna21861	XM_004020733.1	GeneID:101120292,Genbank:XM_004020733.1	LOC101120292	olfactory receptor 1F1-like
	rna21831	XM_004021142.1	GeneID:101120797,Genbank:XM_004021142.1	CASP16	caspase 16%2C apoptosis-related cysteine peptidase %28putative%29
	rna21830	XM_004021141.1	GeneID:101120542,Genbank:XM_004021141.1	ZNF213	zinc finger protein 213
TCONS_00095906	rna21588	XM_004020517.1	GeneID:443267,Genbank:XM_004020517.1	UT-A	urea transporter A%2C transcript variant 1
	rna21587	XM_004020518.1	GeneID:443267,Genbank:XM_004020518.1	UT-A	urea transporter A%2C transcript variant 2
TCONS_00076869	rna17454	XM_004017030.1	GeneID:101105948,Genbank:XM_004017030.1	OSMR	oncostatin M receptor%2C transcript variant 1
	rna17455	XM_004017031.1	GeneID:101105948,Genbank:XM_004017031.1	OSMR	oncostatin M receptor%2C transcript variant 2
TCONS_00016745	rna2772	XM_004023248.1	GeneID:101114683,Genbank:XM_004023248.1	GAS1	growth arrest-specific 1
TCONS_00079553	rna17607	XM_004017194.1	GeneID:101104429,Genbank:XM_004017194.1	TMEM154	transmembrane protein 154
TCONS_00034180	rna7939	XM_004009298.1	GeneID:101118785,Genbank:XM_004009298.1	ILF3	interleukin enhancer binding factor 3%2C 90kDa
	rna7938	XM_004008523.1	GeneID:101114774,Genbank:XM_004008523.1	SLC44A2	solute carrier family 44%2C member 2
	rna7937	XM_004008522.1	GeneID:101114351,Genbank:XM_004008522.1	AP1M2	adaptor-related protein complex 1%2C mu 2 subunit%2C transcript variant 2
	rna7936	XM_004008521.1	GeneID:101114351,Genbank:XM_004008521.1	AP1M2	adaptor-related protein complex 1%2C mu 2 subunit%2C transcript variant 1
	rna7935	XM_004009297.1	GeneID:101118528,Genbank:XM_004009297.1	CDKN2D	cyclin-dependent kinase inhibitor 2D %28p19%2C inhibits CDK4%29
	rna7934	XM_004008520.1	GeneID:101114104,Genbank:XM_004008520.1	KRI1	KRI1 homolog %28S. cerevisiae%29
	rna7944	XM_004008526.1	GeneID:101115027,Genbank:XM_004008526.1	DNM2	dynamin 2%2C transcript variant 3
	rna7942	XM_004008524.1	GeneID:101115027,Genbank:XM_004008524.1	DNM2	dynamin 2%2C transcript variant 1
	rna7943	XM_004008527.1	GeneID:101115027,Genbank:XM_004008527.1	DNM2	dynamin 2%2C transcript variant 4
	rna7940	XM_004009299.1	GeneID:101119045,Genbank:XM_004009299.1	QTRT1	queuine tRNA-ribosyltransferase 1
	rna7941	XM_004008525.1	GeneID:101115027,Genbank:XM_004008525.1	DNM2	dynamin 2%2C transcript variant 2
TCONS_00102539	rna23048	XM_004021875.1	GeneID:101121315,Genbank:XM_004021875.1	NKX6-3	NK6 homeobox 3
	rna23049	XM_004021800.1	GeneID:101117646,Genbank:XM_004021800.1	LOC101117646	uncharacterized LOC101117646%2C transcript variant 1
	rna23051	XM_004021876.1	GeneID:101121569,Genbank:XM_004021876.1	ANK1	ankyrin 1%2C erythrocytic
	rna23050	XM_004021801.1	GeneID:101117646,Genbank:XM_004021801.1	LOC101117646	uncharacterized LOC101117646%2C transcript variant 2
TCONS_00006273	rna2505	XM_004003407.1	GeneID:101117130,Genbank:XM_004003407.1	DYRK1A	dual-specificity tyrosine-%28Y%29-phosphorylation regulated kinase 1A%2C transcript variant 1
	rna2504	XM_004003405.1	GeneID:101116695,Genbank:XM_004003405.1	DSCR3	Down syndrome critical region gene 3%2C transcript variant 1
	rna2507	XM_004003408.1	GeneID:101117130,Genbank:XM_004003408.1	DYRK1A	dual-specificity tyrosine-%28Y%29-phosphorylation regulated kinase 1A%2C transcript variant 2
	rna2506	XM_004003409.1	GeneID:101117130,Genbank:XM_004003409.1	DYRK1A	dual-specificity tyrosine-%28Y%29-phosphorylation regulated kinase 1A%2C transcript variant 3
	rna2503	XM_004003406.1	GeneID:101116695,Genbank:XM_004003406.1	DSCR3	Down syndrome critical region gene 3%2C transcript variant 2
	rna2502	XM_004003404.1	GeneID:101116444,Genbank:XM_004003404.1	TTC3	tetratricopeptide repeat domain 3
TCONS_00006274	rna2520	XM_004003946.1	GeneID:101112947,Genbank:XM_004003946.1	COLQ	collagen-like tail subunit %28single strand of homotrimer%29 of asymmetric acetylcholinesterase
	rna2517	XM_004003944.1	GeneID:101112449,Genbank:XM_004003944.1	SH3BP5	SH3-domain binding protein 5 %28BTK-associated%29
	rna2518	XM_004003414.1	GeneID:101118750,Genbank:XM_004003414.1	METTL6	methyltransferase like 6
	rna2519	XM_004003945.1	GeneID:101112699,Genbank:XM_004003945.1	EAF1	ELL associated factor 1
TCONS_00015891	rna3269	XM_004005330.1	GeneID:101110397,Genbank:XM_004005330.1	RP1L1	retinitis pigmentosa 1-like 1
	rna3270	XM_004004445.1	GeneID:101117647,Genbank:XM_004004445.1	C2H8orf74	chromosome 2 open reading frame%2C human C8orf74
	rna3271	XM_004005331.1	GeneID:101110656,Genbank:XM_004005331.1	PINX1	PIN2%2FTERF1 interacting%2C telomerase inhibitor 1
TCONS_00051824	rna12000	XM_004012311.1	GeneID:101119734,Genbank:XM_004012311.1	PARP4	poly %28ADP-ribose%29 polymerase family%2C member 4
	rna11997	XM_004012170.1	GeneID:101119317,Genbank:XM_004012170.1	ZMYM5	zinc finger%2C MYM-type 5
	rna11999	XM_004012310.1	GeneID:101119484,Genbank:XM_004012310.1	MPHOSPH8	M-phase phosphoprotein 8
	rna11998	XM_004012171.1	GeneID:101119830,Genbank:XM_004012171.1	PSPC1	paraspeckle component 1
TCONS_00047312	rna11208	XM_004011448.1	GeneID:101113765,Genbank:XM_004011448.1	QKI	QKI%2C KH domain containing%2C RNA binding
	rna11206	XM_004011446.1	GeneID:101113075,Genbank:XM_004011446.1	PACRG	PARK2 co-regulated%2C transcript variant 2
	rna11205	XM_004011445.1	GeneID:101113075,Genbank:XM_004011445.1	PACRG	PARK2 co-regulated%2C transcript variant 1
TCONS_00044845	rna9831	XM_004010886.1	GeneID:101116578,Genbank:XM_004010886.1	ARIH1	ariadne homolog%2C ubiquitin-conjugating enzyme E2 binding protein%2C 1 %28Drosophila%29
	rna9832	XM_004010285.1	GeneID:101110416,Genbank:XM_004010285.1	BBS4	Bardet-Biedl syndrome 4
	rna9833	XM_004010887.1	GeneID:101116836,Genbank:XM_004010887.1	ADPGK	ADP-dependent glucokinase
TCONS_00013488	rna4035	XM_004004994.1	GeneID:101106309,Genbank:XM_004004994.1	CAB39	calcium binding protein 39
	rna4034	XM_004005451.1	GeneID:101121244,Genbank:XM_004005451.1	SP140L	SP140 nuclear body protein-like
TCONS_00039686	rna9167	XM_004009739.1	GeneID:101103896,Genbank:XM_004009739.1	DHX15	DEAH %28Asp-Glu-Ala-His%29 box polypeptide 15
TCONS_00103753	rna23714	XM_004023168.1	GeneID:101122420,Genbank:XM_004023168.1	PLXNB3	plexin B3
	rna23715	XM_004022662.1	GeneID:101122673,Genbank:XM_004022662.1	ABCD1	ATP-binding cassette%2C sub-family D %28ALD%29%2C member 1
	rna23716	XM_004022268.1	GeneID:101111605,Genbank:XM_004022268.1	BCAP31	B-cell receptor-associated protein 31
	rna23717	XM_004022663.1	GeneID:101122930,Genbank:XM_004022663.1	SLC6A8	solute carrier family 6 %28neurotransmitter transporter%2C creatine%29%2C member 8
	rna23712	XM_004022266.1	GeneID:101111163,Genbank:XM_004022266.1	SRPK3	SRSF protein kinase 3%2C transcript variant 1
	rna23713	XM_004022267.1	GeneID:101111163,Genbank:XM_004022267.1	SRPK3	SRSF protein kinase 3%2C transcript variant 2
	rna23718	XM_004022664.1	GeneID:101123191,Genbank:XM_004022664.1	PNCK	pregnancy up-regulated non-ubiquitously expressed CaM kinase
	rna23719	XM_004023382.1	GeneID:101123448,Genbank:XM_004023382.1	DUSP9	dual specificity phosphatase 9
	rna23721	XM_004022270.1	GeneID:101111859,Genbank:XM_004022270.1	FAM58A	family with sequence similarity 58%2C member A%2C transcript variant 2
	rna23720	XM_004022269.1	GeneID:101111859,Genbank:XM_004022269.1	FAM58A	family with sequence similarity 58%2C member A%2C transcript variant 1
	rna23722	XM_004022665.1	GeneID:101101873,Genbank:XM_004022665.1	ATP2B3	ATPase%2C Ca%2B%2B transporting%2C plasma membrane 3
TCONS_00071265	rna16059	XM_004015857.1	GeneID:101108945,Genbank:XM_004015857.1	LOC101108945	envelope glycoprotein-like
	rna16062	XM_004015859.1	GeneID:101109994,Genbank:XM_004015859.1	LOC101109994	zinc finger protein 677-like
	rna16063	XM_004015860.1	GeneID:101110263,Genbank:XM_004015860.1	LOC101110263	zinc finger protein 160-like
	rna16060	XM_004015410.1	GeneID:101117099,Genbank:XM_004015410.1	LOC101117099	zinc finger protein 160-like
	rna16061	XM_004015858.1	GeneID:101109733,Genbank:XM_004015858.1	LOC101109733	zinc finger protein 347-like
TCONS_00017325	rna4051	XM_004005001.1	GeneID:101108369,Genbank:XM_004005001.1	PDE6D	phosphodiesterase 6D%2C cGMP-specific%2C rod%2C delta
	rna4050	XM_004005000.1	GeneID:101108110,Genbank:XM_004005000.1	LOC101108110	prothymosin alpha-like
	rna4052	NM_001162562.1	GeneID:100302337,Genbank:NM_001162562.1	COPS7B	COP9 constitutive photomorphogenic homolog subunit 7B %28Arabidopsis%29
	rna4048	XM_004005455.1	GeneID:101122766,Genbank:XM_004005455.1	NMUR1	neuromedin U receptor 1
	rna4049	XM_004005456.1	GeneID:101123018,Genbank:XM_004005456.1	C2H2orf57	chromosome 2 open reading frame%2C human C2orf57
TCONS_00072702	rna16505	XM_004016124.1	GeneID:101115649,Genbank:XM_004016124.1	C15H11orf58	chromosome 15 open reading frame%2C human C11orf58
TCONS_00072703	rna16505	XM_004016124.1	GeneID:101115649,Genbank:XM_004016124.1	C15H11orf58	chromosome 15 open reading frame%2C human C11orf58
TCONS_00072700	rna16504	XM_004016586.1	GeneID:101120777,Genbank:XM_004016586.1	PLEKHA7	pleckstrin homology domain containing%2C family A member 7
	rna16501	XM_004016121.1	GeneID:101114899,Genbank:XM_004016121.1	PIK3C2A	phosphatidylinositol-4-phosphate 3-kinase%2C catalytic subunit type 2 alpha
	rna16503	XM_004016123.1	GeneID:101115399,Genbank:XM_004016123.1	RPS13	ribosomal protein S13
	rna16502	XM_004016122.1	GeneID:101115154,Genbank:XM_004016122.1	LOC101115154	60S ribosomal protein L37-like
TCONS_00010826	rna3911	NM_001129733.1	GeneID:443133,Genbank:NM_001129733.1	IGFBP5	insulin-like growth factor binding protein 5
	rna3910	NM_001009436.1	GeneID:443469,Genbank:NM_001009436.1	IGFBP2	insulin-like growth factor binding protein 2%2C 36kDa
TCONS_00006677	rna1478	XM_004003725.1	GeneID:101107839,Genbank:XM_004003725.1	LOC101107839	guanine nucleotide-binding protein subunit beta-like protein 1-like
	rna1479	XM_004003726.1	GeneID:101108100,Genbank:XM_004003726.1	LOC101108100	uncharacterized LOC101108100
	rna1477	NM_001174111.1	GeneID:100381246,Genbank:NM_001174111.1	RGS4	regulator of G-protein signaling 4
	rna1480	XM_004002716.1	GeneID:101110554,Genbank:XM_004002716.1	RGS5	regulator of G-protein signaling 5
TCONS_00022568	rna5460	XM_004006227.1	GeneID:101104729,Genbank:XM_004006227.1	PPFIA2	protein tyrosine phosphatase%2C receptor type%2C f polypeptide %28PTPRF%29%2C interacting protein %28liprin%29%2C alpha 2%2C transcript variant 7
	rna5458	XM_004006225.1	GeneID:101104729,Genbank:XM_004006225.1	PPFIA2	protein tyrosine phosphatase%2C receptor type%2C f polypeptide %28PTPRF%29%2C interacting protein %28liprin%29%2C alpha 2%2C transcript variant 5
	rna5459	XM_004006224.1	GeneID:101104729,Genbank:XM_004006224.1	PPFIA2	protein tyrosine phosphatase%2C receptor type%2C f polypeptide %28PTPRF%29%2C interacting protein %28liprin%29%2C alpha 2%2C transcript variant 4
	rna5453	XM_004007376.1	GeneID:101103801,Genbank:XM_004007376.1	ACSS3	acyl-CoA synthetase short-chain family member 3
	rna5456	XM_004006222.1	GeneID:101104729,Genbank:XM_004006222.1	PPFIA2	protein tyrosine phosphatase%2C receptor type%2C f polypeptide %28PTPRF%29%2C interacting protein %28liprin%29%2C alpha 2%2C transcript variant 2
	rna5457	XM_004006226.1	GeneID:101104729,Genbank:XM_004006226.1	PPFIA2	protein tyrosine phosphatase%2C receptor type%2C f polypeptide %28PTPRF%29%2C interacting protein %28liprin%29%2C alpha 2%2C transcript variant 6
	rna5454	XM_004006221.1	GeneID:101104729,Genbank:XM_004006221.1	PPFIA2	protein tyrosine phosphatase%2C receptor type%2C f polypeptide %28PTPRF%29%2C interacting protein %28liprin%29%2C alpha 2%2C transcript variant 1
	rna5455	XM_004006223.1	GeneID:101104729,Genbank:XM_004006223.1	PPFIA2	protein tyrosine phosphatase%2C receptor type%2C f polypeptide %28PTPRF%29%2C interacting protein %28liprin%29%2C alpha 2%2C transcript variant 3
TCONS_00059499	rna14176	XM_004013937.1	GeneID:101104167,Genbank:XM_004013937.1	KLHL12	kelch-like 12 %28Drosophila%29
	rna14177	XM_004014132.1	GeneID:101110078,Genbank:XM_004014132.1	RABIF	RAB interacting factor
	rna14174	XM_004014131.1	GeneID:101109820,Genbank:XM_004014131.1	LOC101109820	NADH-cytochrome b5 reductase 1-like
	rna14175	XM_004013936.1	GeneID:101103911,Genbank:XM_004013936.1	ADIPOR1	adiponectin receptor 1
	rna14172	XM_004014129.1	GeneID:101109031,Genbank:XM_004014129.1	IGFN1	immunoglobulin-like and fibronectin type III domain containing 1
	rna14173	XM_004014130.1	GeneID:101109291,Genbank:XM_004014130.1	PKP1	plakophilin 1 %28ectodermal dysplasia%2Fskin fragility syndrome%29
TCONS_00059498	rna14176	XM_004013937.1	GeneID:101104167,Genbank:XM_004013937.1	KLHL12	kelch-like 12 %28Drosophila%29
	rna14177	XM_004014132.1	GeneID:101110078,Genbank:XM_004014132.1	RABIF	RAB interacting factor
	rna14174	XM_004014131.1	GeneID:101109820,Genbank:XM_004014131.1	LOC101109820	NADH-cytochrome b5 reductase 1-like
	rna14175	XM_004013936.1	GeneID:101103911,Genbank:XM_004013936.1	ADIPOR1	adiponectin receptor 1
	rna14172	XM_004014129.1	GeneID:101109031,Genbank:XM_004014129.1	IGFN1	immunoglobulin-like and fibronectin type III domain containing 1
	rna14173	XM_004014130.1	GeneID:101109291,Genbank:XM_004014130.1	PKP1	plakophilin 1 %28ectodermal dysplasia%2Fskin fragility syndrome%29
TCONS_00036036	rna8224	XM_004008684.1	GeneID:101113754,Genbank:XM_004008684.1	LOC101113754	proline-rich protein 16-like
TCONS_00085260	rna19041	XM_004018379.1	GeneID:101106116,Genbank:XM_004018379.1	CHDH	choline dehydrogenase
	rna19040	XM_004018378.1	GeneID:101105858,Genbank:XM_004018378.1	IL17RB	interleukin 17 receptor B
	rna19039	XM_004018631.1	GeneID:101110005,Genbank:XM_004018631.1	ACTR8	ARP8 actin-related protein 8 homolog %28yeast%29
TCONS_00016981	rna4259	XM_004005126.1	GeneID:101119699,Genbank:XM_004005126.1	HMGCL	3-hydroxymethyl-3-methylglutaryl-CoA lyase%2C transcript variant 2
	rna4258	XM_004005125.1	GeneID:101119699,Genbank:XM_004005125.1	HMGCL	3-hydroxymethyl-3-methylglutaryl-CoA lyase%2C transcript variant 1
	rna4257	XM_004005124.1	GeneID:101119449,Genbank:XM_004005124.1	FUCA1	fucosidase%2C alpha-L- 1%2C tissue
	rna4264	XM_004005129.1	GeneID:101120638,Genbank:XM_004005129.1	RPL11	ribosomal protein L11
	rna4262	XM_004005514.1	GeneID:101120644,Genbank:XM_004005514.1	PITHD1	PITH %28C-terminal proteasome-interacting domain of thioredoxin-like%29 domain containing 1
	rna4263	XM_004005515.1	GeneID:101120903,Genbank:XM_004005515.1	TCEB3	transcription elongation factor B %28SIII%29%2C polypeptide 3 %28110kDa%2C elongin A%29
	rna4260	XM_004005127.1	GeneID:101120144,Genbank:XM_004005127.1	GALE	UDP-galactose-4-epimerase
	rna4261	XM_004005128.1	GeneID:101120388,Genbank:XM_004005128.1	LYPLA2	lysophospholipase II
TCONS_00083036	rna18200	XM_004017706.1	GeneID:101113797,Genbank:XM_004017706.1	LOC101113797	small nuclear ribonucleoprotein-associated protein N-like%2C transcript variant 1
	rna18199	XM_004017707.1	GeneID:101113797,Genbank:XM_004017707.1	LOC101113797	small nuclear ribonucleoprotein-associated protein N-like%2C transcript variant 2
TCONS_00060469	rna13805	XM_004013728.1	GeneID:101114292,Genbank:XM_004013728.1	PEX14	peroxisomal biogenesis factor 14%2C transcript variant 1
	rna13804	XM_004013729.1	GeneID:101114292,Genbank:XM_004013729.1	PEX14	peroxisomal biogenesis factor 14%2C transcript variant 2
	rna13803	XM_004014013.1	GeneID:101112837,Genbank:XM_004014013.1	CASZ1	castor zinc finger 1
TCONS_00083038	rna18200	XM_004017706.1	GeneID:101113797,Genbank:XM_004017706.1	LOC101113797	small nuclear ribonucleoprotein-associated protein N-like%2C transcript variant 1
TCONS_00080742	rna18341	XM_004018064.1	GeneID:101106114,Genbank:XM_004018064.1	HOMER2	homer homolog 2 %28Drosophila%29
	rna18340	XM_004018063.1	GeneID:101105856,Genbank:XM_004018063.1	WHAMM	WAS protein homolog associated with actin%2C golgi membranes and microtubules
	rna18338	XM_004018062.1	GeneID:101105605,Genbank:XM_004018062.1	AP3B2	adaptor-related protein complex 3%2C beta 2 subunit
	rna18339	XM_004017774.1	GeneID:101110540,Genbank:XM_004017774.1	FSD2	fibronectin type III and SPRY domain containing 2
TCONS_00077827	rna17894	XM_004017370.1	GeneID:101107047,Genbank:XM_004017370.1	BRAP	BRCA1 associated protein
TCONS_00077821	rna17891	XM_004017583.1	GeneID:101105029,Genbank:XM_004017583.1	CUX2	cut-like homeobox 2
	rna17892	XM_004017584.1	GeneID:101105283,Genbank:XM_004017584.1	SH2B3	SH2B adaptor protein 3
	rna17893	XM_004017369.1	GeneID:101106796,Genbank:XM_004017369.1	ATXN2	ataxin 2
TCONS_00017927	rna3653	XM_004005389.1	GeneID:101115193,Genbank:XM_004005389.1	ZEB2	zinc finger E-box binding homeobox 2
TCONS_00018204	rna3723	XM_004004769.1	GeneID:101115762,Genbank:XM_004004769.1	MKI67IP	MKI67 %28FHA domain%29 interacting nucleolar phosphoprotein
	rna3724	XM_004004770.1	GeneID:101116021,Genbank:XM_004004770.1	TSN	translin
TCONS_00071710	rna16039	XM_004015842.1	GeneID:101102585,Genbank:XM_004015842.1	LOC101102585	hyaluronan synthase 1-like
	rna16038	XM_004015841.1	GeneID:101102085,Genbank:XM_004015841.1	LOC101102085	uncharacterized LOC101102085
	rna16033	XM_004015838.1	GeneID:101122884,Genbank:XM_004015838.1	SIGLEC10	sialic acid binding Ig-like lectin 10
	rna16032	XM_004015837.1	GeneID:101122623,Genbank:XM_004015837.1	LOC101122623	uncharacterized LOC101122623
	rna16035	XM_004015839.1	GeneID:101123403,Genbank:XM_004015839.1	LOC101123403	sialic acid-binding Ig-like lectin 6-like
	rna16034	XM_004023482.1	GeneID:101123144,Genbank:XM_004023482.1	SIGLEC8	sialic acid binding Ig-like lectin 8
	rna16036	XM_004015840.1	GeneID:101123658,Genbank:XM_004015840.1	ZNF175	zinc finger protein 175
TCONS_00023150	rna4988	XM_004005899.1	GeneID:101109256,Genbank:XM_004005899.1	THNSL2	threonine synthase-like 2 %28S. cerevisiae%29
	rna4987	XM_004005898.1	GeneID:101108999,Genbank:XM_004005898.1	FABP1	fatty acid binding protein 1%2C liver
	rna4986	XM_004005897.1	GeneID:101108731,Genbank:XM_004005897.1	SMYD1	SET and MYND domain containing 1
	rna4985	XM_004005896.1	GeneID:101108468,Genbank:XM_004005896.1	KRCC1	lysine-rich coiled-coil 1
TCONS_00082483	rna18310	XM_004017755.1	GeneID:101105854,Genbank:XM_004017755.1	VPS33B	vacuolar protein sorting 33 homolog B %28yeast%29%2C transcript variant 1
	rna18311	XM_004017756.1	GeneID:101105854,Genbank:XM_004017756.1	VPS33B	vacuolar protein sorting 33 homolog B %28yeast%29%2C transcript variant 2
	rna18307	NM_001114765.1	GeneID:100141300,Genbank:NM_001114765.1	CIB1	calcium and integrin binding 1 %28calmyrin%29
	rna18306	XM_004018056.1	GeneID:101103596,Genbank:XM_004018056.1	SEMA4B	sema domain%2C immunoglobulin domain %28Ig%29%2C transmembrane domain %28TM%29 and short cytoplasmic domain%2C %28semaphorin%29 4B
	rna18309	XM_004017754.1	GeneID:101105603,Genbank:XM_004017754.1	NGRN	neugrin%2C neurite outgrowth associated
	rna18308	XM_004017753.1	GeneID:101105361,Genbank:XM_004017753.1	GDPGP1	GDP-D-glucose phosphorylase 1
	rna18316	XM_004017758.1	GeneID:101106548,Genbank:XM_004017758.1	HDDC3	HD domain containing 3
	rna18317	XM_004017759.1	GeneID:101106798,Genbank:XM_004017759.1	MAN2A2	mannosidase%2C alpha%2C class 2A%2C member 2
	rna18314	XM_004018058.1	GeneID:101104096,Genbank:XM_004018058.1	RCCD1	RCC1 domain containing 1
	rna18315	XM_004017757.1	GeneID:101106286,Genbank:XM_004017757.1	UNC45A	unc-45 homolog A %28C. elegans%29
	rna18312	XM_004018057.1	GeneID:101103846,Genbank:XM_004018057.1	PRC1	protein regulator of cytokinesis 1
TCONS_00055730	rna13218	NM_001009315.3	GeneID:443329,Genbank:NM_001009315.3	GH	growth hormone
	rna13225	XM_004013437.1	GeneID:101102746,Genbank:XM_004013437.1	ERN1	endoplasmic reticulum to nucleus signaling 1
	rna13224	XM_004013436.1	GeneID:101102001,Genbank:XM_004013436.1	LOC101102001	intercellular adhesion molecule 2-like
	rna13223	XM_004013435.1	GeneID:101123571,Genbank:XM_004013435.1	LOC101123571	intercellular adhesion molecule 2-like
	rna13220	XM_004013026.1	GeneID:101104586,Genbank:XM_004013026.1	CD79B	CD79b molecule%2C immunoglobulin-associated beta%2C transcript variant 2
	rna13222	XM_004013434.1	GeneID:101123314,Genbank:XM_004013434.1	C11H17orf72	chromosome 11 open reading frame%2C human C17orf72
	rna13219	XM_004013025.1	GeneID:101104586,Genbank:XM_004013025.1	CD79B	CD79b molecule%2C immunoglobulin-associated beta%2C transcript variant 1
	rna13221	XM_004013433.1	GeneID:101123056,Genbank:XM_004013433.1	SCN4A	sodium channel%2C voltage-gated%2C type IV%2C alpha subunit
TCONS_00069919	rna15489	XM_004015145.1	GeneID:101110862,Genbank:XM_004015145.1	PEPD	peptidase D%2C transcript variant 2
	rna15488	XM_004015144.1	GeneID:101110862,Genbank:XM_004015144.1	PEPD	peptidase D%2C transcript variant 1
	rna15487	XM_004015143.1	GeneID:101110612,Genbank:XM_004015143.1	CEBPG	CCAAT%2Fenhancer binding protein %28C%2FEBP%29%2C gamma
	rna15486	XM_004015623.1	GeneID:101118553,Genbank:XM_004015623.1	CEBPA	CCAAT%2Fenhancer binding protein %28C%2FEBP%29%2C alpha
	rna15490	XM_004015146.1	GeneID:101110862,Genbank:XM_004015146.1	PEPD	peptidase D%2C transcript variant 3
TCONS_00103450	rna23110	XM_004022525.1	GeneID:101116543,Genbank:XM_004022525.1	MXRA5	matrix-remodelling associated 5
	rna23111	XM_004022526.1	GeneID:101116807,Genbank:XM_004022526.1	PRKX	protein kinase%2C X-linked
TCONS_00036459	rna8750	NM_001166202.1	GeneID:100307048,Genbank:NM_001166202.1	SPARC	secreted protein%2C acidic%2C cysteine-rich %28osteonectin%29
	rna8751	NM_001009429.1	GeneID:443451,Genbank:NM_001009429.1	ATOX1	ATX1 antioxidant protein 1 homolog %28yeast%29
TCONS_00014699	rna3655	XM_004004717.1	GeneID:101122761,Genbank:XM_004004717.1	GTDC1	glycosyltransferase-like domain containing 1%2C transcript variant 1
	rna3654	XM_004004718.1	GeneID:101122761,Genbank:XM_004004718.1	GTDC1	glycosyltransferase-like domain containing 1%2C transcript variant 2
TCONS_00090198	rna20519	XM_004019836.1	GeneID:101121558,Genbank:XM_004019836.1	PTGDR2	prostaglandin D2 receptor 2
	rna20518	XM_004019557.1	GeneID:101121127,Genbank:XM_004019557.1	CCDC86	coiled-coil domain containing 86
	rna20522	XM_004019837.1	GeneID:101121813,Genbank:XM_004019837.1	TMEM109	transmembrane protein 109
	rna20523	XM_004019559.1	GeneID:101121638,Genbank:XM_004019559.1	TMEM132A	transmembrane protein 132A
	rna20521	XM_004019558.1	GeneID:101121381,Genbank:XM_004019558.1	PRPF19	PRP19%2FPSO4 pre-mRNA processing factor 19 homolog %28S. cerevisiae%29
	rna20524	XM_004019838.1	GeneID:101122065,Genbank:XM_004019838.1	SLC15A3	solute carrier family 15%2C member 3
TCONS_00082454	rna18200	XM_004017706.1	GeneID:101113797,Genbank:XM_004017706.1	LOC101113797	small nuclear ribonucleoprotein-associated protein N-like%2C transcript variant 1
	rna18199	XM_004017707.1	GeneID:101113797,Genbank:XM_004017707.1	LOC101113797	small nuclear ribonucleoprotein-associated protein N-like%2C transcript variant 2
TCONS_00082456	rna18200	XM_004017706.1	GeneID:101113797,Genbank:XM_004017706.1	LOC101113797	small nuclear ribonucleoprotein-associated protein N-like%2C transcript variant 1
TCONS_00040017	rna9074	XM_004009671.1	GeneID:101109448,Genbank:XM_004009671.1	DDIT4L	DNA-damage-inducible transcript 4-like
TCONS_00082981	rna18729	XM_004018171.1	GeneID:101104432,Genbank:XM_004018171.1	LOC101104432	transmembrane protein 179-like
	rna18728	XM_004018170.1	GeneID:101104184,Genbank:XM_004018170.1	AKT1	v-akt murine thymoma viral oncogene homolog 1
	rna18727	XM_004018013.1	GeneID:101106717,Genbank:XM_004018013.1	SIVA1	SIVA1%2C apoptosis-inducing factor
	rna18726	XM_004018169.1	GeneID:101103928,Genbank:XM_004018169.1	ADSSL1	adenylosuccinate synthase like 1
	rna18725	XM_004018168.1	GeneID:101103676,Genbank:XM_004018168.1	INF2	inverted formin%2C FH2 and WH2 domain containing
TCONS_00083104	rna18685	XM_004017991.1	GeneID:101123586,Genbank:XM_004017991.1	RTL1	retrotransposon-like 1
TCONS_00005857	rna2499	XM_004003938.1	GeneID:101109588,Genbank:XM_004003938.1	HLCS	holocarboxylase synthetase %28biotin-%28proprionyl-CoA-carboxylase %28ATP-hydrolysing%29%29 ligase%29
	rna2498	XM_004003937.1	GeneID:101109328,Genbank:XM_004003937.1	SIM2	single-minded homolog 2 %28Drosophila%29
TCONS_00082458	rna18200	XM_004017706.1	GeneID:101113797,Genbank:XM_004017706.1	LOC101113797	small nuclear ribonucleoprotein-associated protein N-like%2C transcript variant 1
TCONS_00066333	rna15012	XM_004014882.1	GeneID:101117690,Genbank:XM_004014882.1	TMEM189	transmembrane protein 189
	rna15013	XM_004014883.1	GeneID:443277,Genbank:XM_004014883.1	CEBPB	CCAAT%2Fenhancer binding protein %28C%2FEBP%29%2C beta
	rna15010	XM_004014632.1	GeneID:101122296,Genbank:XM_004014632.1	LOC101122296	ubiquitin-conjugating enzyme E2 variant 1-like%2C transcript variant 1
	rna15011	XM_004014633.1	GeneID:101122296,Genbank:XM_004014633.1	LOC101122296	ubiquitin-conjugating enzyme E2 variant 1-like%2C transcript variant 2
TCONS_00014674	rna3525	XM_004004626.1	GeneID:101122001,Genbank:XM_004004626.1	NOSTRIN	nitric oxide synthase trafficker
	rna3526	XM_004004628.1	GeneID:101122252,Genbank:XM_004004628.1	CERS6	ceramide synthase 6%2C transcript variant 2
	rna3527	XM_004004627.1	GeneID:101122252,Genbank:XM_004004627.1	CERS6	ceramide synthase 6%2C transcript variant 1
TCONS_00022774	rna6602	XM_004006987.1	GeneID:101103799,Genbank:XM_004006987.1	PLA2G6	phospholipase A2%2C group VI %28cytosolic%2C calcium-independent%29%2C transcript variant 1
	rna6600	XM_004007622.1	GeneID:101120915,Genbank:XM_004007622.1	BAIAP2L2	BAI1-associated protein 2-like 2
	rna6601	XM_004006988.1	GeneID:101103799,Genbank:XM_004006988.1	PLA2G6	phospholipase A2%2C group VI %28cytosolic%2C calcium-independent%29%2C transcript variant 2
	rna6598	XM_004007620.1	GeneID:101120406,Genbank:XM_004007620.1	PICK1	protein interacting with PRKCA 1
	rna6599	XM_004007621.1	GeneID:101120657,Genbank:XM_004007621.1	SLC16A8	solute carrier family 16%2C member 8 %28monocarboxylic acid transporter 3%29
	rna6596	XM_004006986.1	GeneID:101103555,Genbank:XM_004006986.1	POLR2F	polymerase %28RNA%29 II %28DNA directed%29 polypeptide F
	rna6597	XM_004007619.1	GeneID:101120159,Genbank:XM_004007619.1	SOX10	SRY %28sex determining region Y%29-box 10
	rna6594	XM_004006984.1	GeneID:101103144,Genbank:XM_004006984.1	C3H22orf23	chromosome 3 open reading frame%2C human C22orf23%2C transcript variant 1
	rna6595	XM_004006985.1	GeneID:101103144,Genbank:XM_004006985.1	C3H22orf23	chromosome 3 open reading frame%2C human C22orf23%2C transcript variant 2
TCONS_00033747	rna7674	NM_001205150.1	GeneID:100534647,Genbank:NM_001205150.1	GILT	interferon-gamma-inducible lysosomal thiol reductase
	rna7675	XM_004009163.1	GeneID:101111546,Genbank:XM_004009163.1	PIK3R2	phosphoinositide-3-kinase%2C regulatory subunit 2 %28beta%29
	rna7676	XM_004009164.1	GeneID:101111802,Genbank:XM_004009164.1	MAST3	microtubule associated serine%2Fthreonine kinase 3
	rna7677	XM_004008423.1	GeneID:101110054,Genbank:XM_004008423.1	IL12RB1	interleukin 12 receptor%2C beta 1
	rna7678	XM_004008424.1	GeneID:101110324,Genbank:XM_004008424.1	ARRDC2	arrestin domain containing 2
	rna7679	XM_004009165.1	GeneID:101112056,Genbank:XM_004009165.1	KCNN1	potassium intermediate%2Fsmall conductance calcium-activated channel%2C subfamily N%2C member 1
	rna7681	XM_004009166.1	GeneID:101112315,Genbank:XM_004009166.1	SLC5A5	solute carrier family 5 %28sodium iodide symporter%29%2C member 5
	rna7680	XM_004008425.1	GeneID:101110586,Genbank:XM_004008425.1	CCDC124	coiled-coil domain containing 124
TCONS_00049798	rna11430	XM_004011949.1	GeneID:101104158,Genbank:XM_004011949.1	WDR67	WD repeat domain 67
	rna11431	XM_004011662.1	GeneID:100037686,Genbank:XM_004011662.1	LOC100037686	Der1-like domain family member 1%2C transcript variant 1
	rna11432	XM_004011663.1	GeneID:100037686,Genbank:XM_004011663.1	LOC100037686	Der1-like domain family member 1%2C transcript variant 2
	rna11433	XM_004011664.1	GeneID:101109545,Genbank:XM_004011664.1	LOC101109545	60S ribosomal protein L13a-like
	rna11434	XM_004011665.1	GeneID:101109810,Genbank:XM_004011665.1	ZHX2	zinc fingers and homeoboxes 2
	rna11428	XM_004011661.1	GeneID:101108840,Genbank:XM_004011661.1	FAM83A	family with sequence similarity 83%2C member A
TCONS_00082855	rna18685	XM_004017991.1	GeneID:101123586,Genbank:XM_004017991.1	RTL1	retrotransposon-like 1
TCONS_00082856	rna18685	XM_004017991.1	GeneID:101123586,Genbank:XM_004017991.1	RTL1	retrotransposon-like 1
TCONS_00091917	rna20827	XM_004019940.1	GeneID:101113714,Genbank:XM_004019940.1	LRP5	low density lipoprotein receptor-related protein 5
	rna20829	XM_004019941.1	GeneID:101113973,Genbank:XM_004019941.1	PPP6R3	protein phosphatase 6%2C regulatory subunit 3
TCONS_00037677	rna9144	XM_004009721.1	GeneID:101121517,Genbank:XM_004009721.1	DCAF16	DDB1 and CUL4 associated factor 16
	rna9145	XM_004009722.1	GeneID:101121775,Genbank:XM_004009722.1	NCAPG	non-SMC condensin I complex%2C subunit G
	rna9143	XM_004009720.1	GeneID:101121264,Genbank:XM_004009720.1	FAM184B	family with sequence similarity 184%2C member B
	rna9146	XM_004010049.1	GeneID:101104320,Genbank:XM_004010049.1	LCORL	ligand dependent nuclear receptor corepressor-like
TCONS_00010682	rna3680	XM_004004738.1	GeneID:101107417,Genbank:XM_004004738.1	LOC101107417	NHP2-like protein 1-like
	rna3682	XM_004005392.1	GeneID:101116460,Genbank:XM_004005392.1	TMEM163	transmembrane protein 163
	rna3676	XM_004004734.1	GeneID:101106493,Genbank:XM_004004734.1	MAP3K19	mitogen-activated protein kinase kinase kinase 19%2C transcript variant 1
	rna3677	XM_004004735.1	GeneID:101106493,Genbank:XM_004004735.1	MAP3K19	mitogen-activated protein kinase kinase kinase 19%2C transcript variant 2
	rna3678	XM_004004736.1	GeneID:101106913,Genbank:XM_004004736.1	CCNT2	cyclin T2
	rna3679	XM_004004737.1	GeneID:101107168,Genbank:XM_004004737.1	ACMSD	aminocarboxymuconate semialdehyde decarboxylase
TCONS_00069469	rna15801	XM_004015734.1	GeneID:101111483,Genbank:XM_004015734.1	BCL3	B-cell CLL%2Flymphoma 3
	rna15800	XM_004015310.1	GeneID:101110784,Genbank:XM_004015310.1	CEACAM16	carcinoembryonic antigen-related cell adhesion molecule 16
	rna15803	XM_004015735.1	GeneID:101111740,Genbank:XM_004015735.1	BCAM	basal cell adhesion molecule %28Lutheran blood group%29
	rna15802	XM_004015311.1	GeneID:101111043,Genbank:XM_004015311.1	CBLC	Cbl proto-oncogene%2C E3 ubiquitin protein ligase C
	rna15804	XM_004015736.1	GeneID:101111996,Genbank:XM_004015736.1	PVRL2	poliovirus receptor-related 2 %28herpesvirus entry mediator B%29
	rna15799	XM_004015733.1	GeneID:101111222,Genbank:XM_004015733.1	CEACAM19	carcinoembryonic antigen-related cell adhesion molecule 19
	rna15798	XM_004015732.1	GeneID:101110963,Genbank:XM_004015732.1	PVR	poliovirus receptor
	rna15797	XM_004015731.1	GeneID:101110700,Genbank:XM_004015731.1	LOC101110700	carcinoembryonic antigen-related cell adhesion molecule 7-like
TCONS_00030867	rna6788	XM_004007702.1	GeneID:101109265,Genbank:XM_004007702.1	CDK14	cyclin-dependent kinase 14%2C transcript variant 1
	rna6787	XM_004007701.1	GeneID:101109008,Genbank:XM_004007701.1	LOC101109008	uncharacterized LOC101109008
TCONS_00083216	rna18200	XM_004017706.1	GeneID:101113797,Genbank:XM_004017706.1	LOC101113797	small nuclear ribonucleoprotein-associated protein N-like%2C transcript variant 1
	rna18199	XM_004017707.1	GeneID:101113797,Genbank:XM_004017707.1	LOC101113797	small nuclear ribonucleoprotein-associated protein N-like%2C transcript variant 2
TCONS_00098518	rna21796	XM_004020717.1	GeneID:101115592,Genbank:XM_004020717.1	ECI1	enoyl-CoA delta isomerase 1
	rna21794	XM_004021122.1	GeneID:101115422,Genbank:XM_004021122.1	E4F1	E4F transcription factor 1
	rna21795	XM_004020716.1	GeneID:101115336,Genbank:XM_004020716.1	DNASE1L2	deoxyribonuclease I-like 2
	rna21792	XM_004021120.1	GeneID:101114923,Genbank:XM_004021120.1	BRICD5	BRICHOS domain containing 5
	rna21793	XM_004021121.1	GeneID:101115175,Genbank:XM_004021121.1	PGP	phosphoglycolate phosphatase
	rna21790	XM_004021118.1	GeneID:101114411,Genbank:XM_004021118.1	CASKIN1	CASK interacting protein 1
	rna21791	XM_004021119.1	GeneID:101114666,Genbank:XM_004021119.1	MLST8	MTOR associated protein%2C LST8 homolog %28S. cerevisiae%29
	rna21787	XM_004020715.1	GeneID:101115088,Genbank:XM_004020715.1	TSC2	tuberous sclerosis 2
	rna21786	XM_004021115.1	GeneID:101113646,Genbank:XM_004021115.1	NTHL1	nth endonuclease III-like 1 %28E. coli%29
	rna21789	XM_004021117.1	GeneID:101114158,Genbank:XM_004021117.1	TRAF7	TNF receptor-associated factor 7%2C E3 ubiquitin protein ligase
	rna21788	XM_004021116.1	GeneID:101113902,Genbank:XM_004021116.1	RAB26	RAB26%2C member RAS oncogene family
TCONS_00069863	rna15124	XM_004015502.1	GeneID:101123576,Genbank:XM_004015502.1	ATP2C2	ATPase%2C Ca%2B%2B transporting%2C type 2C%2C member 2
	rna15125	XM_004014942.1	GeneID:101103171,Genbank:XM_004014942.1	KIAA1609	KIAA1609 ortholog
	rna15123	XM_004014941.1	GeneID:101102920,Genbank:XM_004014941.1	WFDC1	WAP four-disulfide core domain 1
TCONS_00062254	rna13988	XM_004013810.1	GeneID:101114454,Genbank:XM_004013810.1	ZBTB37	zinc finger and BTB domain containing 37%2C transcript variant 1
	rna13989	XM_004013811.1	GeneID:101114454,Genbank:XM_004013811.1	ZBTB37	zinc finger and BTB domain containing 37%2C transcript variant 2
	rna13986	XM_004013808.1	GeneID:101113689,Genbank:XM_004013808.1	CENPL	centromere protein L
	rna13987	XM_004013809.1	GeneID:101114203,Genbank:XM_004013809.1	DARS2	aspartyl-tRNA synthetase 2%2C mitochondrial
	rna13984	XM_004013807.1	GeneID:101113256,Genbank:XM_004013807.1	KLHL20	kelch-like 20 %28Drosophila%29%2C transcript variant 2
	rna13985	XM_004013806.1	GeneID:101113256,Genbank:XM_004013806.1	KLHL20	kelch-like 20 %28Drosophila%29%2C transcript variant 1
	rna13991	XM_004013812.1	GeneID:101114887,Genbank:XM_004013812.1	RC3H1	ring finger and CCCH-type domains 1%2C transcript variant 1
	rna13990	NM_001009393.1	GeneID:443407,Genbank:NM_001009393.1	SERPINC1	serpin peptidase inhibitor%2C clade C %28antithrombin%29%2C member 1
	rna13992	XM_004013813.1	GeneID:101114887,Genbank:XM_004013813.1	RC3H1	ring finger and CCCH-type domains 1%2C transcript variant 2
TCONS_00049483	rna11418	XM_004011654.1	GeneID:101107203,Genbank:XM_004011654.1	ANXA13	annexin A13%2C transcript variant 1
	rna11419	XM_004011655.1	GeneID:101107203,Genbank:XM_004011655.1	ANXA13	annexin A13%2C transcript variant 2
	rna11422	XM_004011657.1	GeneID:100142676,Genbank:XM_004011657.1	FBXO32	F-box protein 32%2C transcript variant 1
	rna11423	XM_004011658.1	GeneID:100142676,Genbank:XM_004011658.1	FBXO32	F-box protein 32%2C transcript variant 2
	rna11420	XM_004011656.1	GeneID:101107608,Genbank:XM_004011656.1	KLHL38	kelch-like 38 %28Drosophila%29
TCONS_00049481	rna11418	XM_004011654.1	GeneID:101107203,Genbank:XM_004011654.1	ANXA13	annexin A13%2C transcript variant 1
	rna11419	XM_004011655.1	GeneID:101107203,Genbank:XM_004011655.1	ANXA13	annexin A13%2C transcript variant 2
	rna11422	XM_004011657.1	GeneID:100142676,Genbank:XM_004011657.1	FBXO32	F-box protein 32%2C transcript variant 1
	rna11423	XM_004011658.1	GeneID:100142676,Genbank:XM_004011658.1	FBXO32	F-box protein 32%2C transcript variant 2
	rna11420	XM_004011656.1	GeneID:101107608,Genbank:XM_004011656.1	KLHL38	kelch-like 38 %28Drosophila%29
TCONS_00049480	rna11417	XM_004011946.1	GeneID:101103162,Genbank:XM_004011946.1	FAM91A1	family with sequence similarity 91%2C member A1
	rna11418	XM_004011654.1	GeneID:101107203,Genbank:XM_004011654.1	ANXA13	annexin A13%2C transcript variant 1
	rna11419	XM_004011655.1	GeneID:101107203,Genbank:XM_004011655.1	ANXA13	annexin A13%2C transcript variant 2
	rna11420	XM_004011656.1	GeneID:101107608,Genbank:XM_004011656.1	KLHL38	kelch-like 38 %28Drosophila%29
TCONS_00025654	rna4942	XM_004007256.1	GeneID:101122775,Genbank:XM_004007256.1	KCMF1	potassium channel modulatory factor 1
	rna4941	XM_004005865.1	GeneID:101122849,Genbank:XM_004005865.1	TMSB10	thymosin beta 10
TCONS_00106431	rna23929	XM_004022716.1	GeneID:101107078,Genbank:XM_004022716.1	ZCCHC12	zinc finger%2C CCHC domain containing 12
	rna23928	XM_004022396.1	GeneID:101104461,Genbank:XM_004022396.1	LONRF3	LON peptidase N-terminal domain and ring finger 3%2C transcript variant 2
	rna23927	XM_004022395.1	GeneID:101104461,Genbank:XM_004022395.1	LONRF3	LON peptidase N-terminal domain and ring finger 3%2C transcript variant 1
	rna23930	XM_004022717.1	GeneID:443518,Genbank:XM_004022717.1	IL13RA1	interleukin 13 receptor%2C alpha 1
TCONS_00065915	rna14659	XM_004014434.1	GeneID:101115640,Genbank:XM_004014434.1	LOC101115640	guanine nucleotide-binding protein G%28s%29 subunit alpha isoforms XLas-like%2C transcript variant 2
	rna14658	XM_004014433.1	GeneID:101115640,Genbank:XM_004014433.1	LOC101115640	guanine nucleotide-binding protein G%28s%29 subunit alpha isoforms XLas-like%2C transcript variant 1
	rna14660	XM_004014761.1	GeneID:101102167,Genbank:XM_004014761.1	LOC101102167	protein ALEX-like
	rna14661	XM_004014762.1	GeneID:101102411,Genbank:XM_004014762.1	LOC101102411	neuroendocrine secretory protein 55-like
TCONS_00009934	rna2040	XM_004003107.1	GeneID:101102950,Genbank:XM_004003107.1	KLHL6	kelch-like 6 %28Drosophila%29
	rna2041	XM_004003835.1	GeneID:101109765,Genbank:XM_004003835.1	MCF2L2	MCF.2 cell line derived transforming sequence-like 2
TCONS_00000233	rna369	XM_004001969.1	GeneID:101111671,Genbank:XM_004001969.1	NRD1	nardilysin %28N-arginine dibasic convertase%29%2C transcript variant 1
	rna373	XM_004023602.1	GeneID:101113710,Genbank:XM_004023602.1	KTI12	KTI12 homolog%2C chromatin associated %28S. cerevisiae%29
	rna372	XM_004001975.1	GeneID:101113445,Genbank:XM_004001975.1	TXNDC12	thioredoxin domain containing 12 %28endoplasmic reticulum%29
	rna371	XM_004001971.1	GeneID:101112608,Genbank:XM_004001971.1	RAB3B	RAB3B%2C member RAS oncogene family
	rna370	XM_004001970.1	GeneID:101111671,Genbank:XM_004001970.1	NRD1	nardilysin %28N-arginine dibasic convertase%29%2C transcript variant 2
	rna376	XM_004001972.1	GeneID:101112859,Genbank:XM_004001972.1	BTF3L4	basic transcription factor 3-like 4%2C transcript variant 1
	rna374	XM_004001973.1	GeneID:101112859,Genbank:XM_004001973.1	BTF3L4	basic transcription factor 3-like 4%2C transcript variant 2
TCONS_00011313	rna2790	XM_004004114.1	GeneID:101118416,Genbank:XM_004004114.1	KIF27	kinesin family member 27%2C transcript variant 3
	rna2791	XM_004004113.1	GeneID:101118416,Genbank:XM_004004113.1	KIF27	kinesin family member 27%2C transcript variant 2
	rna2787	XM_004004110.1	GeneID:101117560,Genbank:XM_004004110.1	HNRNPK	heterogeneous nuclear ribonucleoprotein K%2C transcript variant 3
	rna2786	XM_004004109.1	GeneID:101117560,Genbank:XM_004004109.1	HNRNPK	heterogeneous nuclear ribonucleoprotein K%2C transcript variant 2
	rna2785	XM_004004108.1	GeneID:101117560,Genbank:XM_004004108.1	HNRNPK	heterogeneous nuclear ribonucleoprotein K%2C transcript variant 1
	rna2784	XM_004004107.1	GeneID:101117302,Genbank:XM_004004107.1	RMI1	RMI1%2C RecQ mediated genome instability 1%2C homolog %28S. cerevisiae%29
	rna2789	XM_004004112.1	GeneID:101118416,Genbank:XM_004004112.1	KIF27	kinesin family member 27%2C transcript variant 1
	rna2788	XM_004004111.1	GeneID:101118163,Genbank:XM_004004111.1	C2H9orf64	chromosome 2 open reading frame%2C human C9orf64
TCONS_00052148	rna11977	XM_004012160.1	GeneID:101116584,Genbank:XM_004012160.1	SGCG	sarcoglycan%2C gamma %2835kDa dystrophin-associated glycoprotein%29
	rna11976	XM_004012303.1	GeneID:101116919,Genbank:XM_004012303.1	SACS	spastic ataxia of Charlevoix-Saguenay %28sacsin%29
TCONS_00005598	rna1399	XM_004002669.1	GeneID:101120034,Genbank:XM_004002669.1	COPA	coatomer protein complex%2C subunit alpha%2C transcript variant 1
	rna1398	XM_004002667.1	GeneID:101119432,Genbank:XM_004002667.1	PEX19	peroxisomal biogenesis factor 19%2C transcript variant 2
	rna1395	XM_004002665.1	GeneID:101119172,Genbank:XM_004002665.1	DCAF8	DDB1 and CUL4 associated factor 8
	rna1397	XM_004002668.1	GeneID:101119432,Genbank:XM_004002668.1	PEX19	peroxisomal biogenesis factor 19%2C transcript variant 3
	rna1396	XM_004002666.1	GeneID:101119432,Genbank:XM_004002666.1	PEX19	peroxisomal biogenesis factor 19%2C transcript variant 1
	rna1400	XM_004002670.1	GeneID:101120034,Genbank:XM_004002670.1	COPA	coatomer protein complex%2C subunit alpha%2C transcript variant 2
	rna1402	XM_004023336.1	GeneID:101120713,Genbank:XM_004023336.1	NHLH1	nescient helix loop helix 1
	rna1401	XM_004002671.1	GeneID:101120457,Genbank:XM_004002671.1	NCSTN	nicastrin
	rna1403	XM_004003716.1	GeneID:101102530,Genbank:XM_004003716.1	VANGL2	vang-like 2 %28van gogh%2C Drosophila%29
TCONS_00018566	rna4552	XM_004005619.1	GeneID:101102214,Genbank:XM_004005619.1	SH2D3C	SH2 domain containing 3C%2C transcript variant 1
	rna4553	XM_004005620.1	GeneID:101102214,Genbank:XM_004005620.1	SH2D3C	SH2 domain containing 3C%2C transcript variant 2
	rna4554	XM_004005621.1	GeneID:101102214,Genbank:XM_004005621.1	SH2D3C	SH2 domain containing 3C%2C transcript variant 3
	rna4555	XM_004005622.1	GeneID:101102798,Genbank:XM_004005622.1	TOR2A	torsin family 2%2C member A
	rna4556	XM_004005623.1	GeneID:101103052,Genbank:XM_004005623.1	TTC16	tetratricopeptide repeat domain 16
	rna4557	XM_004007168.1	GeneID:101110047,Genbank:XM_004007168.1	PTRH1	peptidyl-tRNA hydrolase 1 homolog %28S. cerevisiae%29
	rna4558	XM_004007169.1	GeneID:101110317,Genbank:XM_004007169.1	C3H9orf117	chromosome 3 open reading frame%2C human C9orf117
	rna4559	XM_004005624.1	GeneID:101103306,Genbank:XM_004005624.1	STXBP1	syntaxin binding protein 1%2C transcript variant 1
	rna4560	XM_004005625.1	GeneID:101103306,Genbank:XM_004005625.1	STXBP1	syntaxin binding protein 1%2C transcript variant 2
	rna4551	XM_004007167.1	GeneID:101109788,Genbank:XM_004007167.1	CDK9	cyclin-dependent kinase 9
TCONS_00008084	rna2523	XM_004003416.1	GeneID:101119271,Genbank:XM_004003416.1	ANKRD28	ankyrin repeat domain 28%2C transcript variant 1
	rna2526	XM_004003419.1	GeneID:101119271,Genbank:XM_004003419.1	ANKRD28	ankyrin repeat domain 28%2C transcript variant 4
TCONS_00052385	rna11931	XM_004012139.1	GeneID:101111031,Genbank:XM_004012139.1	TEX26	testis expressed 26
	rna11933	XM_004012141.1	GeneID:443326,Genbank:XM_004012141.1	FLAP	5-lipoxygenase-activating protein
	rna11932	XM_004012140.1	GeneID:101111297,Genbank:XM_004012140.1	MEDAG	mesenteric estrogen-dependent adipogenesis
TCONS_00104545	rna23714	XM_004023168.1	GeneID:101122420,Genbank:XM_004023168.1	PLXNB3	plexin B3
	rna23715	XM_004022662.1	GeneID:101122673,Genbank:XM_004022662.1	ABCD1	ATP-binding cassette%2C sub-family D %28ALD%29%2C member 1
	rna23716	XM_004022268.1	GeneID:101111605,Genbank:XM_004022268.1	BCAP31	B-cell receptor-associated protein 31
	rna23717	XM_004022663.1	GeneID:101122930,Genbank:XM_004022663.1	SLC6A8	solute carrier family 6 %28neurotransmitter transporter%2C creatine%29%2C member 8
	rna23712	XM_004022266.1	GeneID:101111163,Genbank:XM_004022266.1	SRPK3	SRSF protein kinase 3%2C transcript variant 1
	rna23713	XM_004022267.1	GeneID:101111163,Genbank:XM_004022267.1	SRPK3	SRSF protein kinase 3%2C transcript variant 2
	rna23718	XM_004022664.1	GeneID:101123191,Genbank:XM_004022664.1	PNCK	pregnancy up-regulated non-ubiquitously expressed CaM kinase
	rna23719	XM_004023382.1	GeneID:101123448,Genbank:XM_004023382.1	DUSP9	dual specificity phosphatase 9
	rna23721	XM_004022270.1	GeneID:101111859,Genbank:XM_004022270.1	FAM58A	family with sequence similarity 58%2C member A%2C transcript variant 2
	rna23720	XM_004022269.1	GeneID:101111859,Genbank:XM_004022269.1	FAM58A	family with sequence similarity 58%2C member A%2C transcript variant 1
	rna23722	XM_004022665.1	GeneID:101101873,Genbank:XM_004022665.1	ATP2B3	ATPase%2C Ca%2B%2B transporting%2C plasma membrane 3
TCONS_00101798	rna23070	XM_004021883.1	GeneID:101102037,Genbank:XM_004021883.1	HGSNAT	heparan-alpha-glucosaminide N-acetyltransferase
	rna23068	NM_001161883.1	GeneID:100302086,Genbank:NM_001161883.1	FNTA	farnesyltransferase%2C CAAX box%2C alpha
	rna23069	XM_004021882.1	GeneID:101123604,Genbank:XM_004021882.1	LOC101123604	protein kinase-like protein SgK196-like
	rna23071	XM_004021884.1	GeneID:101102286,Genbank:XM_004021884.1	INTS10	integrator complex subunit 10
	rna23067	XM_004021881.1	GeneID:101123347,Genbank:XM_004021881.1	HOOK3	hook homolog 3 %28Drosophila%29
TCONS_00004422	rna197	XM_004023191.1	GeneID:101123434,Genbank:XM_004023191.1	FOXO6	forkhead box O6
	rna198	XM_004001852.1	GeneID:101103933,Genbank:XM_004001852.1	EDN2	endothelin 2
TCONS_00045077	rna10243	XM_004011001.1	GeneID:101123304,Genbank:XM_004011001.1	DAPK2	death-associated protein kinase 2
TCONS_00075874	rna17569	XM_004017165.1	GeneID:101110363,Genbank:XM_004017165.1	BRD9	bromodomain containing 9
	rna17570	XM_004017166.1	GeneID:101110620,Genbank:XM_004017166.1	TRIP13	thyroid hormone receptor interactor 13
TCONS_00054922	rna13094	XM_004012945.1	GeneID:100913170,Genbank:XM_004012945.1	BECN1	beclin 1%2C autophagy related
	rna13091	XM_004013401.1	GeneID:101111820,Genbank:XM_004013401.1	WNK4	WNK lysine deficient protein kinase 4
	rna13092	XM_004013402.1	GeneID:101112076,Genbank:XM_004013402.1	LOC101112076	cytochrome C oxidase assembly factor 3 homolog%2C mitochondrial-like
	rna13093	XM_004012946.1	GeneID:101105930,Genbank:XM_004012946.1	CNTD1	cyclin N-terminal domain containing 1
	rna13090	XM_004012944.1	GeneID:101105424,Genbank:XM_004012944.1	VPS25	vacuolar protein sorting 25 homolog %28S. cerevisiae%29
	rna13074	XM_004012934.1	GeneID:101102914,Genbank:XM_004012934.1	MLX	MLX%2C MAX dimerization protein%2C transcript variant 3
	rna13075	XM_004012933.1	GeneID:101102914,Genbank:XM_004012933.1	MLX	MLX%2C MAX dimerization protein%2C transcript variant 2
	rna13072	XM_004012931.1	GeneID:101102655,Genbank:XM_004012931.1	COASY	CoA synthase
	rna13073	XM_004012932.1	GeneID:101102914,Genbank:XM_004012932.1	MLX	MLX%2C MAX dimerization protein%2C transcript variant 1
	rna13089	XM_004012943.1	GeneID:101105172,Genbank:XM_004012943.1	RAMP2	receptor %28G protein-coupled%29 activity modifying protein 2
	rna13088	XM_004012942.1	GeneID:101104765,Genbank:XM_004012942.1	EZH1	enhancer of zeste homolog 1 %28Drosophila%29%2C transcript variant 2
	rna13087	XM_004012941.1	GeneID:101104765,Genbank:XM_004012941.1	EZH1	enhancer of zeste homolog 1 %28Drosophila%29%2C transcript variant 1
	rna13086	XM_004013400.1	GeneID:101111565,Genbank:XM_004013400.1	CNTNAP1	contactin associated protein 1
	rna13085	NM_001040287.1	GeneID:678671,Genbank:NM_001040287.1	CCR10	chemokine %28C-C motif%29 receptor 10
	rna13084	XM_004013399.1	GeneID:101111304,Genbank:XM_004013399.1	PLEKHH3	pleckstrin homology domain containing%2C family H %28with MyTH4 domain%29 member 3
	rna13083	XM_004013398.1	GeneID:101111036,Genbank:XM_004013398.1	TUBG2	tubulin%2C gamma 2
	rna13082	XM_004012938.1	GeneID:101103906,Genbank:XM_004012938.1	TUBG1	tubulin%2C gamma 1%2C transcript variant 2
	rna13081	XM_004012939.1	GeneID:101103906,Genbank:XM_004012939.1	TUBG1	tubulin%2C gamma 1%2C transcript variant 3
	rna13080	XM_004012937.1	GeneID:101103906,Genbank:XM_004012937.1	TUBG1	tubulin%2C gamma 1%2C transcript variant 1
	rna13079	XM_004012940.1	GeneID:101104510,Genbank:XM_004012940.1	FAM134C	family with sequence similarity 134%2C member C
	rna13077	XM_004012936.1	GeneID:101103491,Genbank:XM_004012936.1	PSMC3IP	PSMC3 interacting protein%2C transcript variant 2
	rna13076	XM_004012935.1	GeneID:101103491,Genbank:XM_004012935.1	PSMC3IP	PSMC3 interacting protein%2C transcript variant 1
TCONS_00002217	rna1933	XM_004003029.1	GeneID:101105043,Genbank:XM_004003029.1	XXYLT1	xyloside xylosyltransferase 1
TCONS_00003615	rna2430	XM_004003909.1	GeneID:101122249,Genbank:XM_004003909.1	U2AF1	U2 small nuclear RNA auxiliary factor 1
	rna2424	XM_004003908.1	GeneID:101121998,Genbank:XM_004003908.1	WDR4	WD repeat domain 4
	rna2425	XM_004003369.1	GeneID:101105620,Genbank:XM_004003369.1	NDUFV3	NADH dehydrogenase %28ubiquinone%29 flavoprotein 3%2C 10kDa%2C transcript variant 2
	rna2429	XM_004003372.1	GeneID:101106301,Genbank:XM_004003372.1	CBS	cystathionine-beta-synthase%2C transcript variant 2
	rna2426	XM_004003368.1	GeneID:101105620,Genbank:XM_004003368.1	NDUFV3	NADH dehydrogenase %28ubiquinone%29 flavoprotein 3%2C 10kDa%2C transcript variant 1
	rna2427	XM_004003370.1	GeneID:101106050,Genbank:XM_004003370.1	PKNOX1	PBX%2Fknotted 1 homeobox 1
	rna2428	XM_004003371.1	GeneID:101106301,Genbank:XM_004003371.1	CBS	cystathionine-beta-synthase%2C transcript variant 1
TCONS_00028140	rna6185	XM_004007525.1	GeneID:101105321,Genbank:XM_004007525.1	LOC101105321	apolipoprotein L3-like
	rna6187	XM_004007526.1	GeneID:101106071,Genbank:XM_004007526.1	LOC101106071	apolipoprotein L3-like
	rna6186	XM_004023216.1	GeneID:101105566,Genbank:XM_004023216.1	APOL5	apolipoprotein L%2C 5
TCONS_00000527	rna932	XM_004002386.1	GeneID:101110551,Genbank:XM_004002386.1	WARS2	tryptophanyl tRNA synthetase 2%2C mitochondrial
TCONS_00086196	rna19207	XM_004018497.1	GeneID:101113439,Genbank:XM_004018497.1	MAP4	microtubule-associated protein 4
	rna19209	XM_004018665.1	GeneID:101121808,Genbank:XM_004018665.1	SMARCC1	SWI%2FSNF related%2C matrix associated%2C actin dependent regulator of chromatin%2C subfamily c%2C member 1
	rna19208	XM_004023516.1	GeneID:101121300,Genbank:XM_004023516.1	DHX30	DEAH %28Asp-Glu-Ala-His%29 box polypeptide 30
TCONS_00000520	rna923	XM_004002378.1	GeneID:101107483,Genbank:XM_004002378.1	TRIM45	tripartite motif containing 45%2C transcript variant 1
	rna924	XM_004002379.1	GeneID:101107483,Genbank:XM_004002379.1	TRIM45	tripartite motif containing 45%2C transcript variant 2
	rna925	XM_004002380.1	GeneID:101107915,Genbank:XM_004002380.1	VTCN1	V-set domain containing T cell activation inhibitor 1
TCONS_00056627	rna13168	XM_004013420.1	GeneID:101118970,Genbank:XM_004013420.1	ACBD4	acyl-CoA binding domain containing 4
	rna13169	XM_004023511.1	GeneID:101118287,Genbank:XM_004023511.1	HEXIM1	hexamethylene bis-acetamide inducible 1
	rna13172	XM_004013422.1	GeneID:101119488,Genbank:XM_004013422.1	SPATA32	spermatogenesis associated 32
	rna13166	XM_004012994.1	GeneID:101117775,Genbank:XM_004012994.1	NMT1	N-myristoyltransferase 1
	rna13173	XM_004012997.1	GeneID:101118799,Genbank:XM_004012997.1	MAP3K14	mitogen-activated protein kinase kinase kinase 14
	rna13167	XM_004012995.1	GeneID:101118035,Genbank:XM_004012995.1	PLCD3	phospholipase C%2C delta 3
	rna13171	XM_004013421.1	GeneID:101119232,Genbank:XM_004013421.1	FMNL1	formin-like 1
	rna13165	XM_004012993.1	GeneID:101117519,Genbank:XM_004012993.1	DCAKD	dephospho-CoA kinase domain containing
	rna13170	XM_004012996.1	GeneID:101118541,Genbank:XM_004012996.1	HEXIM2	hexamethylene bis-acetamide inducible 2
TCONS_00024692	rna5613	XM_004007397.1	GeneID:101113319,Genbank:XM_004007397.1	KRT80	keratin 80
	rna5614	XM_004006334.1	GeneID:101112968,Genbank:XM_004006334.1	C3H12orf44	chromosome 3 open reading frame%2C human C12orf44
	rna5615	XM_004006335.1	GeneID:101113222,Genbank:XM_004006335.1	NR4A1	nuclear receptor subfamily 4%2C group A%2C member 1
	rna5616	XM_004007398.1	GeneID:101113577,Genbank:XM_004007398.1	GRASP	GRP1 %28general receptor for phosphoinositides 1%29-associated scaffold protein
	rna5617	XM_004007399.1	GeneID:101113836,Genbank:XM_004007399.1	ACVR1B	activin A receptor%2C type IB
TCONS_00079945	rna18169	XM_004017684.1	GeneID:101117537,Genbank:XM_004017684.1	CRKL	v-crk sarcoma virus CT10 oncogene homolog %28avian%29-like
	rna18172	XM_004017686.1	GeneID:101118307,Genbank:XM_004017686.1	LOC101118307	tubulin alpha-3 chain-like
	rna18173	XM_004017687.1	GeneID:101118562,Genbank:XM_004017687.1	LOC101118562	leucine-rich repeat-containing protein LOC400891-like
	rna18170	XM_004023546.1	GeneID:101117792,Genbank:XM_004023546.1	LZTR1	leucine-zipper-like transcription regulator 1
	rna18171	XM_004017685.1	GeneID:101118054,Genbank:XM_004017685.1	AIFM3	apoptosis-inducing factor%2C mitochondrion-associated%2C 3
	rna18176	XM_004017690.1	GeneID:101119335,Genbank:XM_004017690.1	LOC101119335	cationic amino acid transporter 4-like
	rna18177	XM_004017510.1	GeneID:101120606,Genbank:XM_004017510.1	LOC101120606	mitotic-spindle organizing protein 2-like
	rna18174	XM_004017688.1	GeneID:101118819,Genbank:XM_004017688.1	LOC101118819	P2X purinoceptor 6-like
	rna18175	XM_004017689.1	GeneID:101119078,Genbank:XM_004017689.1	LOC101119078	cationic amino acid transporter 4-like
	rna18178	XM_004017691.1	GeneID:101119587,Genbank:XM_004017691.1	LOC101119587	sphingomyelin phosphodiesterase 4-like
TCONS_00034372	rna8709	XM_004008962.1	GeneID:101121007,Genbank:XM_004008962.1	ARHGEF37	Rho guanine nucleotide exchange factor %28GEF%29 37
	rna8712	XM_004008964.1	GeneID:101121514,Genbank:XM_004008964.1	LOC101121514	phosphatidylinositol N-acetylglucosaminyltransferase subunit Y-like
	rna8710	XM_004009527.1	GeneID:101109706,Genbank:XM_004009527.1	LOC101109706	40S ribosomal protein S6-like
	rna8711	XM_004008963.1	GeneID:101121259,Genbank:XM_004008963.1	LOC101121259	protein preY%2C mitochondrial-like
	rna8704	XM_004008957.1	GeneID:101119984,Genbank:XM_004008957.1	IL17B	interleukin 17B
	rna8703	XM_004008956.1	GeneID:101119723,Genbank:XM_004008956.1	PCYOX1L	prenylcysteine oxidase 1 like
	rna8705	XM_004008958.1	GeneID:101120241,Genbank:XM_004008958.1	CSNK1A1	casein kinase 1%2C alpha 1%2C transcript variant 1
	rna8707	XM_004008960.1	GeneID:101120241,Genbank:XM_004008960.1	CSNK1A1	casein kinase 1%2C alpha 1%2C transcript variant 3
	rna8706	XM_004008959.1	GeneID:101120241,Genbank:XM_004008959.1	CSNK1A1	casein kinase 1%2C alpha 1%2C transcript variant 2
	rna8708	XM_004008961.1	GeneID:101120241,Genbank:XM_004008961.1	CSNK1A1	casein kinase 1%2C alpha 1%2C transcript variant 4
TCONS_00050801	rna11977	XM_004012160.1	GeneID:101116584,Genbank:XM_004012160.1	SGCG	sarcoglycan%2C gamma %2835kDa dystrophin-associated glycoprotein%29
	rna11976	XM_004012303.1	GeneID:101116919,Genbank:XM_004012303.1	SACS	spastic ataxia of Charlevoix-Saguenay %28sacsin%29
TCONS_00076653	rna17385	XM_004016980.1	GeneID:101114389,Genbank:XM_004016980.1	SLC38A9	solute carrier family 38%2C member 9%2C transcript variant 1
	rna17386	XM_004016981.1	GeneID:101114389,Genbank:XM_004016981.1	SLC38A9	solute carrier family 38%2C member 9%2C transcript variant 2
	rna17387	XM_004016984.1	GeneID:101115312,Genbank:XM_004016984.1	PPAP2A	phosphatidic acid phosphatase type 2A
TCONS_00016684	rna4349	XM_004005549.1	GeneID:101108464,Genbank:XM_004005549.1	PADI2	peptidyl arginine deiminase%2C type II
	rna4348	XM_004005548.1	GeneID:101108201,Genbank:XM_004005548.1	PADI1	peptidyl arginine deiminase%2C type I
	rna4352	XM_004005175.1	GeneID:101110395,Genbank:XM_004005175.1	MFAP2	microfibrillar-associated protein 2
	rna4350	XM_004023650.1	GeneID:101108729,Genbank:XM_004023650.1	SDHB	succinate dehydrogenase complex%2C subunit B%2C iron sulfur %28Ip%29
	rna4351	XM_004005550.1	GeneID:101108996,Genbank:XM_004005550.1	ATP13A2	ATPase type 13A2
	rna4353	XM_004005551.1	GeneID:101109254,Genbank:XM_004005551.1	CROCC	ciliary rootlet coiled-coil%2C rootletin
TCONS_00076490	rna17454	XM_004017030.1	GeneID:101105948,Genbank:XM_004017030.1	OSMR	oncostatin M receptor%2C transcript variant 1
	rna17455	XM_004017031.1	GeneID:101105948,Genbank:XM_004017031.1	OSMR	oncostatin M receptor%2C transcript variant 2
TCONS_00084979	rna19247	NM_001040286.1	GeneID:678667,Genbank:NM_001040286.1	CCR9	chemokine %28C-C motif%29 receptor 9
	rna19246	XM_004018516.1	GeneID:101118482,Genbank:XM_004018516.1	CXCR6	chemokine %28C-X-C motif%29 receptor 6
	rna19245	XM_004018680.1	GeneID:101104278,Genbank:XM_004018680.1	FYCO1	FYVE and coiled-coil domain containing 1
	rna19244	XM_004018515.1	GeneID:101118228,Genbank:XM_004018515.1	XCR1	chemokine %28C motif%29 receptor 1
	rna19250	XM_004018681.1	GeneID:101104534,Genbank:XM_004018681.1	SLC6A20	solute carrier family 6 %28proline IMINO transporter%29%2C member 20
	rna19249	XM_004018517.1	GeneID:101118737,Genbank:XM_004018517.1	LZTFL1	leucine zipper transcription factor-like 1
TCONS_00094755	rna21507	XM_004020481.1	GeneID:101122068,Genbank:XM_004020481.1	MIB1	mindbomb E3 ubiquitin protein ligase 1%2C transcript variant 2
	rna21506	XM_004020480.1	GeneID:101122068,Genbank:XM_004020480.1	MIB1	mindbomb E3 ubiquitin protein ligase 1%2C transcript variant 1
	rna21509	XM_004020483.1	GeneID:101122746,Genbank:XM_004020483.1	ABHD3	abhydrolase domain containing 3
	rna21508	XM_004020482.1	GeneID:101122488,Genbank:XM_004020482.1	LOC101122488	RWD domain-containing protein 1-like
TCONS_00102651	rna22965	XM_004021748.1	GeneID:101102871,Genbank:XM_004021748.1	PPP1R3B	protein phosphatase 1%2C regulatory subunit 3B
TCONS_00105680	rna23594	XM_004022196.1	GeneID:101112704,Genbank:XM_004022196.1	LOC101112704	cellular nucleic acid-binding protein-like
TCONS_00092435	rna21127	XM_004020142.1	GeneID:101107150,Genbank:XM_004020142.1	GBF1	golgi brefeldin A resistant guanine nucleotide exchange factor 1
	rna21129	XM_004020144.1	GeneID:101107649,Genbank:XM_004020144.1	PSD	pleckstrin and Sec7 domain containing
	rna21128	XM_004020143.1	GeneID:443119,Genbank:XM_004020143.1	NFKB	NF-kappa-B
	rna21132	XM_004020146.1	GeneID:101108179,Genbank:XM_004020146.1	TMEM180	transmembrane protein 180
	rna21133	XM_004020148.1	GeneID:101108440,Genbank:XM_004020148.1	ACTR1A	ARP1 actin-related protein 1 homolog A%2C centractin alpha %28yeast%29%2C transcript variant 2
	rna21130	XM_004020323.1	GeneID:101114741,Genbank:XM_004020323.1	FBXL15	F-box and leucine-rich repeat protein 15
	rna21131	XM_004020145.1	GeneID:101107917,Genbank:XM_004020145.1	CUEDC2	CUE domain containing 2
	rna21134	XM_004020147.1	GeneID:101108440,Genbank:XM_004020147.1	ACTR1A	ARP1 actin-related protein 1 homolog A%2C centractin alpha %28yeast%29%2C transcript variant 1
	rna21135	XM_004020324.1	GeneID:101114993,Genbank:XM_004020324.1	SUFU	suppressor of fused homolog %28Drosophila%29
TCONS_00028326	rna4976	XM_004007262.1	GeneID:101103225,Genbank:XM_004007262.1	REEP1	receptor accessory protein 1
	rna4974	XM_004005887.1	GeneID:101105896,Genbank:XM_004005887.1	IMMT	inner membrane protein%2C mitochondrial%2C transcript variant 2
	rna4975	XM_004005889.1	GeneID:101106507,Genbank:XM_004005889.1	MRPL35	mitochondrial ribosomal protein L35
	rna4972	XM_004005888.1	GeneID:101105896,Genbank:XM_004005888.1	IMMT	inner membrane protein%2C mitochondrial%2C transcript variant 3
	rna4973	XM_004005886.1	GeneID:101105896,Genbank:XM_004005886.1	IMMT	inner membrane protein%2C mitochondrial%2C transcript variant 1
	rna4970	XM_004005884.1	GeneID:101105398,Genbank:XM_004005884.1	POLR1A	polymerase %28RNA%29 I polypeptide A%2C 194kDa
	rna4971	XM_004005885.1	GeneID:101105643,Genbank:XM_004005885.1	PTCD3	pentatricopeptide repeat domain 3
TCONS_00071154	rna15407	XM_004015601.1	GeneID:101111652,Genbank:XM_004015601.1	CDH3	cadherin 3%2C type 1%2C P-cadherin %28placental%29
	rna15409	XM_004015602.1	GeneID:101112156,Genbank:XM_004015602.1	TMCO7	transmembrane and coiled-coil domains 7
	rna15408	XM_004015093.1	GeneID:101119747,Genbank:XM_004015093.1	CDH1	cadherin 1%2C type 1%2C E-cadherin %28epithelial%29
TCONS_00071155	rna15416	XM_004015604.1	GeneID:101112669,Genbank:XM_004015604.1	VPS4A	vacuolar protein sorting 4 homolog A %28S. cerevisiae%29
	rna15417	XM_004015605.1	GeneID:101112923,Genbank:XM_004015605.1	PDF	peptide deformylase %28mitochondrial%29
	rna15414	XM_004015097.1	GeneID:101120686,Genbank:XM_004015097.1	CIRH1A	cirrhosis%2C autosomal recessive 1A %28cirhin%29
	rna15415	XM_004015603.1	GeneID:101112414,Genbank:XM_004015603.1	SNTB2	syntrophin%2C beta 2 %28dystrophin-associated protein A1%2C 59kDa%2C basic component 2%29
	rna15418	XM_004015606.1	GeneID:101113170,Genbank:XM_004015606.1	COG8	component of oligomeric golgi complex 8
	rna15419	XM_004015098.1	GeneID:101120941,Genbank:XM_004015098.1	NIP7	nuclear import 7 homolog %28S. cerevisiae%29%2C transcript variant 1
	rna15423	XM_004015101.1	GeneID:101121621,Genbank:XM_004015101.1	LOC101121621	cytochrome b5 type B-like
	rna15422	XM_004015607.1	GeneID:101113432,Genbank:XM_004015607.1	TERF2	telomeric repeat binding factor 2
	rna15421	XM_004015100.1	GeneID:101121367,Genbank:XM_004015100.1	TMED6	transmembrane emp24 protein transport domain containing 6
	rna15420	XM_004015099.1	GeneID:101120941,Genbank:XM_004015099.1	NIP7	nuclear import 7 homolog %28S. cerevisiae%29%2C transcript variant 2
TCONS_00061209	rna13833	XM_004014019.1	GeneID:101114630,Genbank:XM_004014019.1	RERE	arginine-glutamic acid dipeptide %28RE%29 repeats
	rna13836	XM_004013748.1	GeneID:101119233,Genbank:XM_004013748.1	LOC101119233	protein FAM209A-like
	rna13835	XM_004014020.1	GeneID:101114888,Genbank:XM_004014020.1	SLC45A1	solute carrier family 45%2C member 1
TCONS_00057660	rna13155	XM_004013415.1	GeneID:101117684,Genbank:XM_004013415.1	DBF4B	DBF4 homolog B %28S. cerevisiae%29
	rna13154	XM_004013414.1	GeneID:101117433,Genbank:XM_004013414.1	CCDC43	coiled-coil domain containing 43
	rna13157	XM_004012988.1	GeneID:101116241,Genbank:XM_004012988.1	GJC1	gap junction protein%2C gamma 1%2C 45kDa
	rna13156	XM_004013416.1	GeneID:101117948,Genbank:XM_004013416.1	ADAM11	ADAM metallopeptidase domain 11
	rna13153	XM_004013413.1	GeneID:101117177,Genbank:XM_004013413.1	C11H17orf104	chromosome 11 open reading frame%2C human C17orf104
TCONS_00064313	rna14363	XM_004014248.1	GeneID:101111214,Genbank:XM_004014248.1	STAM	signal transducing adaptor molecule %28SH3 domain and ITAM motif%29 1%2C transcript variant 1
[truncated: 5,984 more rows]
